# Supplementary material for: Gene expression studies of WT1 mutant Wilms tumor cell lines in the frame work of published kidney development data reveals their early kidney stem cell origin
Source: PLoS One. 2023 Jan 23;18(1):e0270380. doi: 10.1371/journal.pone.0270380 (PMC9870146; doi:10.1371/journal.pone.0270380)
Supplement: S2 Table — (XLSX) [file pone.0270380.s003.xlsx]

## Sheet: Lind_cluster1_Wilms_1000_level
GeneSymbol	Wilms1.mean	Wilms2.mean	Wilms3.mean	Wilms4.mean	Wilms5.mean	Wilms6.mean	Wilms8.mean	Wilms10-M. mean	Wilms10-T . mean
OAZ1	365286	376350	407187	289642	318475	333907	371961	363319	316535
OAZ1	261043	274549	260043	252249	269571	242379	242062	251540	245879
PRNP	290394	227039	251440	274213	285726	113655	245287	53983.6	107734
GPX1	179264	161052	189758	92880.7	124539	145167	108579	204111	114888
GAPDH	119042	121788	126227	156603	139360	118789	151115	159278	169587
OAZ1	125234	126143	129520	141083	147191	118520	125319	153287	141951
RPSA	122456	121425	116639	120781	129933	153713	136320	146347	147496
TUBA4A	116056	143929	126685	125829	123484	102632	144538	129748	122194
RPSA	112774	112814	116340	101598	103616	134136	126955	143086	123926
COTL1	71919	86170.3	100850	82223.7	116641	79795.3	110572	153585	132050
HLA-C	106294	107247	63003.2	149930	147720	127739	78086.3	99462.1	49529.6
SLC16A3	81399.4	75938.2	116212	95101.6	94844.5	55073	91397.4	140824	101305
COTL1	62894.8	83435.7	92251.4	67313.3	87961.8	68629.8	89003.3	133230	130995
ATP5E	97865.4	85445.1	88016.1	91423.4	69432.6	89919.7	93421.5	76417	99384.5
GRN	110358	81420.5	78702	93172.9	108030	76010.4	65529.3	83148.7	70349.8
ARPC2	84444	80754	81796.9	85874.3	86848.5	78694.2	90309.4	56075	78383.3
YBX1	73902.3	80736.9	73027.8	89217.1	74254.6	71707.5	75474.2	83208.4	92716.3
HLA-C	73340.8	93205	51772.9	118663	115844	83714.3	57945.8	69873.9	36717.7
RPSA	63761.4	62167.7	64632.1	66927.6	70642.4	69227	67819.6	80430.8	75295.4
B2M	81409.4	73309.6	56118.7	70572.3	99471.2	91902.9	56958	40551.6	41569.2
DBI	91878.9	77157.8	61513.6	42832	60372.7	79779.8	61286.9	76789.5	53543.4
CLTC	67949	65290.6	52875.9	62066.3	69366.1	67417	59647.3	79011.1	80420.6
HERPUD1	66285.2	63934.6	42435.1	63908.7	65398.5	138258	59550.3	45243.6	54692.8
ANXA1	68304.6	54458.6	66238.7	66843.6	71074.3	61105.4	58475.7	80704.3	51618.8
RPSA	59559.5	57338.7	58448.1	57668.6	65248.8	68869.3	60312.2	69902	63349.6
HLA-B	63879.9	64880.6	37114.9	112276	105819	60684.1	51834.8	35152	16093.6
PSME2	62372.7	64965.6	62616.9	37917.9	50601.6	64745.5	55126	68535.6	52737.1
CLIC1	55220.8	59546.8	60081	61821.2	65867.2	44070.9	58469.9	49217.2	60026.6
RPSA	52815.1	51653.7	54585.7	46411	41481.9	56496.6	59335.1	67534.9	66270.2
TKT	69214.3	63899.4	51702.5	38237	35253.7	58341.5	47507.6	62946.4	59937.8
ALDOA	57958	48286.8	51531.9	56467.1	52075.7	38078.6	55781.8	55286.4	54433.9
ARPC3	50359.2	47439.7	50633.9	43053	58967.4	52597.8	46588.5	53086.3	43919.8
CTSB	48655.4	69549.4	52877.2	52446.2	38756.5	55440	52702.5	35083.8	40164
SP100	37500.5	51336.8	50832.1	37647.2	43873.5	50731.2	64295.7	48870.4	59822.4
NPC2	74712.5	39728.8	34743.2	40804.6	61639.2	48734.3	30902.1	68807.5	28166.6
SH3BGRL3	42314.9	46410.8	50291.2	53753.8	40190	35941.6	40151.9	43392.2	60365.6
PTP4A2	37993.5	52589.5	49827.2	37133.4	37712	44923.8	43107.1	53453.3	50165.4
PGK1	42932.4	38103.4	37295.3	59133	48519.2	36322.2	42069.3	52143.2	48152.7
MAT2A	37520.1	42603.9	41543.8	44634.7	52117.7	46040.4	38881.8	45884.1	43840.4
PSME1	47939.2	52252.8	46828.3	35546.7	30091.8	51082.8	26459.1	61760.2	38272.3
IER5	42074.9	52887.1	48694.6	35092	34716.4	38221.2	31554.4	65841.1	39334.9
MKNK2	42257.3	40129.9	32881.6	41560.2	33072.5	65322.4	40995.8	55586.3	36193.5
PRR13	45105.9	44057.4	43241.2	35087.2	46700	43350	37980.5	56340.3	35763
HIST1H4C	33366.2	43985.8	47540.6	38503.6	49109.2	46246.6	89193.8	6088.1	33339.2
ALDOA	66217.6	45998.6	56586.6	41654.2	35490.9	24552	79257.1	9501.7	16806.5
ATP1B3	49598	34616.9	35677.5	36146.8	40233.6	39970.2	48959.3	39178.3	46265.1
SLC25A5	40163.3	42033	41617.3	41387	44257.8	33319.8	49503	33373.7	34422.2
ZFP36L1	39839.3	36722.5	28270.4	28171.7	37881.7	55162.5	33528.4	47891.3	51385.7
GSN	63310.2	46218.6	28734.2	49563.4	30182.2	31770.5	22751.5	32644.5	39095
SLC25A5	33271.8	37753.6	37871.7	35826.2	41365.2	35079.3	51539.7	33067	34605.4
SLC20A1	29379.9	32034.9	46990.5	29422	53340.6	31433.9	34222.9	52233.4	29302.1
SLC25A5	37164.6	39543.6	39736.7	36597.3	40150.7	29082.7	46316.8	32252.9	33657.9
MCL1	39524.7	31126.1	35998.8	40902.6	38315.1	34881	35265.5	30045.7	37540.4
SIK1	48552.9	32380.6	40187.4	55795.2	42894.9	24102	48696.8	6915.2	17159.2
PFN1	30758.4	37043.4	34834.6	44321.7	33054.3	27694.2	30489.4	27209.4	48503.7
ARPC5	30774.8	33067.2	36754.6	42187.2	34922.3	30179.9	30849	36952.5	37712.4
HLA-C	41883.7	37154.8	23791.3	57183.7	57764.5	39384.8	26850.4	14602.7	12354.1
C6orf62	27984	30180.8	31860.2	32265.9	42564.4	33021	31353.5	45235.1	29643.3
TPM3	29013.4	35074.5	34899.3	29388.7	31727.8	25495.7	33256.3	38759.4	45034.7
TPM3	25154.5	31284	32592.2	37021.6	40899.3	27432.4	33234.8	31977.9	41335.2
ACTR3	24897.7	30052.2	25939.1	39713.8	31693.3	32708.2	35131.5	25911.5	50217.9
SQSTM1	39732.2	23047.2	22068.5	29719.1	43895.6	31996.8	22544.9	48635.2	25913.6
SLC3A2	25917.7	32838.1	17776.9	42836.6	36536.3	41060.5	30408.8	16133.2	42794.8
MSN	20705.7	26797.6	28290.4	40942.5	36509.8	25210.5	35147.7	35001.9	35621.1
GSTO1	35966.6	27317.2	31373.7	21763.1	26639.3	28579.9	29789.8	47988.5	27499.8
CEBPB	45071.9	27716.3	22237.3	26731.7	23484.6	38242.5	21596.5	30466.1	24540.4
RPSA	28723.2	27163	29444.7	22531.2	19288	28652.7	34363.3	37518.9	32168.3
KLF2	15726.6	49628.6	33469.7	35315.5	47937.1	15997.5	24046.3	15312.5	20701.2
METRNL	18720.6	39376.2	37889.5	21728.7	12690.4	27313.4	26730.4	46923	22923.6
HLA-E	32481.6	25937.2	16215.5	46810.2	38753.8	28156.7	25399.8	28764.8	11337.3
IRF2BP2	35802.9	36475.8	29284.7	24695.6	31611.8	22176.4	29257.2	26424.3	17823.1
CAPZA1	21412.6	23449.5	27905.2	23092.4	31376.8	31912.7	26486.3	40685	22165
HLA-B	30332	28707.3	18696	48067.6	48281.3	26946.9	23817.1	13782.9	7322.8
CMTM6	23003.7	23753.3	25494.2	24616.6	33656.7	27178.3	27885.4	31220.7	26730.5
CDKN1A	35895	19619.8	18218.2	34601.7	33999.3	17074.1	15975.1	29614.6	38504.2
PFN1	23506.5	28290.9	26912.7	37037.4	25693.7	22480.5	21252.3	18124.6	36746.8
ARPC1B	29312.6	22155.9	29311.2	24744.5	37084.5	17459.7	25729.6	22291.7	21762.1
SRSF7	23800.5	30424.4	28575.2	21685.9	23634.9	24136.8	29715.4	22632.4	23391.6
RPSA	26333.4	24983.8	27758	21429.2	17731.6	26339.6	29927.4	28886.8	22664.8
EMP3	24742.3	25986.3	27793.7	35135.2	26533.8	15532.6	25447.3	24547.4	18141.8
CTSA	32525.6	22899.9	23093.8	22944	27695.5	24499	21134.5	22457.2	19675.1
HMOX1	32742.6	30626.2	27214	6296.6	20238	22933.1	22053.2	33924.2	10338.9
YBX1	22241.8	22401.3	19976.1	28875.5	25431.5	21023.6	17516.5	25560	23334.1
CAPG	38426.2	20190.8	23002.8	20108.2	25981.2	25101.8	18248.6	14521	18780.4
YBX1	22947	21458.4	19901.4	27895	23394.7	23392.3	18862.8	23065.3	22679.2
KIAA0930	36328.3	22186.6	17982.8	24887.5	24929.8	17250.1	17320.5	28042.4	12530.6
HLA-B	22684.2	20922.7	13667.5	42764	37279.2	21447.7	20128.3	15673.6	6097.9
GSTO1	25350.8	20147.6	22918.3	16281.5	19276.7	20202.3	20577.5	32451.3	20471.6
S100A4	100220	14651.7	10115.9	3535.1	2159	21683.7	9665	7326.8	26321.9
DAZAP2	20975.3	21927.3	20464.9	18732.7	21025.3	23998.7	20511.2	24930.2	23086.4
HLA-E	25263.3	21213.3	17902.8	33738.2	33862.8	21393	17369.1	10730.9	11408.1
CASP4	19029.6	13348.6	17234.9	16504.9	26212.1	27313	20628.5	39241.2	11230.1
POLD4	21787.9	22088.5	25195.4	20412.3	21904.7	17502.6	17117.2	22071.7	22116.3
PSAP	19874.5	15859.3	13074	37861.1	33078.3	16502.4	17264.1	17005.7	18966.6
APRT	24467.3	20429.6	24931.9	18897.4	19348.1	19295.2	21453	20569.1	19952.6
RAB32	26578.3	17494.6	19708.7	24035.3	25214.2	23745.7	15887.3	18691.1	17568.8
YBX1	19762.1	19037	19129.2	23173.7	21115.1	19942.2	18667.7	23439.2	23856.9
HMGA1	15453.8	16674.5	25346	24093.1	25219.8	21098.3	22845.2	18425.7	18069.5
C12orf75	32699.9	17026.4	18436	19241.3	14400.3	13952.1	12010.6	27280.6	31072.5
MTHFD2	11256.6	20286.1	10539.2	32319.4	19670.6	25723.4	23465.4	12155.5	29139.6
KLF6	24853.8	25122.7	21565.9	20738.6	21521.4	12051.2	20807.6	11805.8	24982.2
IER5	29934	20988.2	25920	21886.3	15402.8	10904.7	46432.4	3457	4754
DDX39A	22497.1	23380.7	21011.9	16533.1	15260.4	17125.8	23117.4	15696.9	23347.6
ATP6V1F	26171.1	19062.2	18040.8	16501.7	19299.4	20671.1	16509.8	18167.7	20242.9
GTF3A	19290	20413.6	20132.3	17247.8	15923.3	23830.8	17296	20325.1	19413.7
HSPH1	14510.5	18884	18573.3	15471.3	21127.6	19079	21816.7	22204.2	21507.2
CD44	24700.3	12551.9	21601.8	6505.1	18342.7	14528.6	17741.5	35948.9	16071.1
NFKBIA	9949.8	16361.4	21760.1	16128.3	16380.1	32053.7	15743.4	21239.4	17337.8
CASP4	15886.8	12537.1	15540.6	16492.4	22347.7	21257.8	15696.8	34449.6	11893.7
CTSB	18581.3	18493.7	14633.9	22904.5	19809.8	20371.6	19972.7	11443.2	16780.4
SLC25A5	14277.9	18227.1	18023.2	20989.1	16540.1	14405.2	24424.5	15061.5	21012
ATP6V0A1	25400.4	15983.5	17435.9	14845.5	17019.9	16292.9	10353.2	23792.9	19122.4
TMX1	19570.7	17517	16810.8	14760.6	17520.5	19728.7	17561.5	21881.5	14543.4
DNAJB6	15803.2	22330.5	17915.4	15048.9	18923.2	18831.4	19469	14745.3	16216.1
C6orf62	15548	17644.5	18522.3	15873.2	19837.7	17232.3	16343.1	22057.6	14817.2
ISG15	20561.2	22143	11548.8	20557.4	16443.6	16889.8	14244	13072.6	21563.2
ZNF706	15505	18784.5	15962.2	17235.7	16155.3	19168.7	16080.8	18387.9	16142.8
FCGRT	19074.5	14604.3	12125	17974.5	23165.9	17576.8	10933.1	22796.4	13196.3
PPP1R18	11493.3	15424.5	14098.9	23417.4	18353	15346.4	14568.1	13600.6	23241.1
PRNP	21223.2	14319.9	8348	11411.5	12547.9	21404.1	13967.6	11248.2	34513.6
TIMP1	15129.8	15142	16661.2	21954.7	23374.2	11096	20510.9	12453.6	9626.8
ACTR3	12754.6	17473.5	14738.4	19905.6	13103.3	14786.7	12829.5	13204.9	27120
EZR	8509.4	18466.9	16107	17458.2	19431.6	13000.7	15151.4	20233.2	17130.3
CHMP4A	16117.7	16158	19263.1	12875.1	15745.6	15927	12772.3	20998.1	13229.9
MBNL1	14816.4	16665.6	19261.1	19690.5	15182.3	11191.8	13122.7	15331.3	17371.1
IER3	16117.8	16932.5	15257.5	21418.7	19227.3	16395.7	13672.7	6860.9	15609.8
PPP1CA	17703.8	16081.9	14834.1	14807.9	18111.9	11513.7	18682.5	14474	15211.6
HEXB	23867.8	14889.3	13006.1	11570.1	14206.1	17369.9	10917.1	21126.6	14017.5
PPT1	15128.9	15999.2	14611.8	13805.4	13302.2	15805.1	16748.2	17492.1	17976.3
UXT	14601.4	15207.1	15766.8	13291.5	12881.4	17319.3	15681.9	18039.5	16634.2
TMEM123	14204.6	13941.6	12730.3	16260.3	14104.1	15651.7	13551.6	14689.3	21073
HLA-A	14216	13470.4	10006.7	17599.2	20844.2	11638.2	14596.5	26117.2	6037.3
ERP29	20520.5	18799.7	17007.2	12440.4	12302.6	15595	14624	11805.2	11019.1
PTP4A2	14571.1	17049	16124.1	15458.3	14161.2	12098.8	13040.7	14091.8	15429.8
SNX2	15355.9	13908.5	13475.1	11544.4	12839.5	16257.1	12425.6	20580.6	13764.7
RGS10	19684.8	14279.7	12868.2	8220.1	10244.1	18916.4	12097.6	20979.3	12332.5
ATP13A3	14165.4	11155.3	14087.7	12239.8	16533.6	19214.9	12263.8	18289.6	11239.8
SYNGR2	17806.4	11609.2	14503.8	10944.1	12214.1	11241.9	12335.1	29357.6	8981
AKR1B1	14596.5	17214.2	15859.8	13128.1	15965.6	15180.2	11718.8	12397.7	11946.3
HLA-C	12086.9	12879.1	9114.2	23699	25721.4	11618.7	14324.9	11808.8	5042.6
ATP6V0B	15105.5	14544.4	13919.1	15630.3	15125.1	10882.8	13729.4	10281.4	15331.5
NAGK	13325.7	13717.7	13036.8	14427.3	15698.1	11510.8	13932	14862	13282.5
PPIF	13668.5	12736.6	18429.3	9564.1	13788.4	11155.6	15025.6	16679.5	11835.4
ACTR3	10237.7	13242.6	12021.1	17633.5	12384.5	11243.9	11419.7	11439.6	23023.4
REEP5	12786.3	12912.3	14475.2	12189.9	17262.6	15955.9	12870.8	13979.5	9808.7
CKS2	10773.5	12703.4	13527	10059.8	10460.3	12951.5	28834.6	11068.5	11464.1
CAP1	11473.7	12806.2	10036.7	20069	15357.8	9971.8	12178.8	11106.8	17073.3
TPM3	9547.2	13825.5	12255.6	13990.4	12326.9	9252.3	12382.5	18408.9	17267.5
SELK	17331.6	12601.1	11502.1	9860.1	11103.2	19524.8	16447.3	11292.9	9297.4
SLC7A5	7029.7	13973.3	5698.3	22850.6	18042.7	9052.8	13390.1	4735.4	23696.5
TPM3	9661.2	12600.5	12789.1	14449	14075.5	8955.1	13278.3	14650.4	17488.1
PGK1	11148.3	10473.6	9447.2	19759.2	15672.4	9143	13519.1	15390	13300.4
COMT	16248.6	13617.1	10811.4	12535.4	22046.1	13272.1	10822	8243.8	9926.3
MTMR14	13737.2	14218.5	13831.8	8519.9	11073	14137	13611.3	17212.2	10418.2
MBOAT7	15419.6	12285.2	13847.3	10483.4	15582.9	10094.5	13377.8	10046.7	15308.1
CCNDBP1	15433.1	12322.4	14258.8	11915.2	14565.7	11452.8	10289	16710.2	8901.1
ELL2	10066.2	6308	11740.8	7710.3	12693.3	7083.1	7224.7	37721.7	15230.1
GADD45B	14355.3	16494	8392.7	13310.7	11016.4	16022.5	14855.9	7579	12611.1
GRB2	12100.2	12112.1	12443.1	14021.3	13354.6	12070.3	11213.5	11712.3	13656.6
DAB2	18389.1	11634.4	10838.2	12849.6	12727.1	11159.7	8437.7	10713.8	15376.5
SGK1	12820.3	21189.9	30047.3	9602.8	7353.8	10630.9	6943.4	5875.5	7577.5
DOK1	9008	12203.2	19338.8	17114.8	17995.7	8253.7	12890	7520.2	6510.6
YBX1	11355.6	12056.9	10589.7	16214.2	13244.1	11216.2	9533.1	12420.5	13662.9
PNP	13518	7562	16944	10144.3	14292.6	9349.7	17801.2	11294.9	9308.3
RNF149	16771.5	9706.9	9442.8	9546.5	13990.4	16492.7	10555.4	13052.8	10653.9
CEBPD	8431.9	13163.6	16498.2	9800	10443.8	10812.2	5868.3	21742.3	11748.3
TSPO	15548.8	12860.5	13207.3	14552.1	11021.1	8334.4	11733.3	7794.4	11762.7
TRABD	11333.6	11484.4	11010.9	11195.1	14854.1	9764.9	10579.3	12472.2	13202.3
CIB1	14911.3	10802.2	14676.9	10988.1	11343.6	9297	11382	12086.2	9518.9
STX4	13425.3	11668.3	11450.3	10507.8	11963.8	10790.1	10159.6	13471.6	10410.8
ARL6IP5	8383.7	11106.1	13454.6	10430.7	11537.9	8966.1	9241.6	18589.3	10852.6
SLC3A2	7901.5	10712.2	5286.1	18562.7	14628.1	11582.5	12178	5535.4	14815
TIPARP	14277.5	13437.9	10420.1	11657.5	12123.3	10687.7	9036.5	8793.2	10111.4
CHMP4A	11607.2	11536.4	13559.3	8817	10504.1	11716.6	10119.2	14055.1	8389
TPM3	7852.4	10514.6	9833.9	13222.3	13509	8482.5	10739.6	12237.1	13369.6
SNX6	8541.7	10875.3	11317.3	10054.7	12129.3	10274.1	12209.8	10659.2	10639.9
HLA-A	7401.1	9374.5	6937.7	17905.6	16599.8	9530.4	12955.4	11718.5	4199.6
HLA-E	11264.7	11233.8	7834.5	19497.7	15878.1	7368.4	11889.1	7584.5	3930.6
LAMTOR2	14113.6	11730.9	13301.6	7983.9	10251.8	9526.1	8143.3	12678.1	7761.5
CEBPG	8826.9	12389.2	9025	12793.2	8693.9	13629.8	11257.2	8013.1	9555.7
BLOC1S2	9698.5	4643.9	9467.7	9711.2	12688.6	11539.8	12569.6	13410.6	10094.4
MFSD1	11316.8	6567.1	10955.1	9261.2	11000.9	14468.8	10706.5	9848.8	8726.6
BLOC1S2	10097.3	9798	9466.6	8744.5	11251.1	10254.6	11418.3	11331.2	8699.4
MGAT1	11885	8192.1	9434.8	12128.3	13429.3	7923.5	11187.5	8550.4	8248.6
GLRX	10806.8	8750.5	11742.2	5428.8	7401.3	14183.2	9110.8	18676.7	4327.6
SPCS3	9737	9862	16739.8	8955.4	9552.7	8985	10123.2	8320	5049.6
TFRC	8364.5	6411.6	6263.3	9906.2	7349	11696.3	9981.3	11434.7	15059.9
HLA-F	14272	8723.3	6715.2	10793.5	11221.5	8341.4	9751.9	12218.7	4404.9
PPP1CB	9225.7	8983.8	9367.5	7014.7	9737.5	13820.3	7761.9	13421.7	6647.2
SFT2D1	11724.7	10554.4	12483.1	8048.2	8597.2	9222.9	8981.7	9310	6525.4
FAM129A	6173.7	8483.5	7911.8	8780.1	6249.4	19548.9	10387.7	9341	8406.6
DUSP1	11399.5	12344.5	12456.3	9510.3	6202	3585	5142.7	14631.9	9163.8
NUDT1	11038.7	11904.4	12674.3	5508.1	4619.2	11384.9	9825.1	10240.1	6684.9
CD97	11448.1	9642.9	9973.8	5165.6	6709.6	7383.9	6404.5	17673.7	9424.1
CD4	13540.9	10299.8	11197.7	7777.1	6772.1	8617.7	14396.6	4946.5	5688.9
SRGN	843.6	5219.7	22881.1	19413.8	21087.5	2839.9	6569	3762.6	409.7
COX17	9911.9	11352.3	14162.7	6351.6	6806.7	8537.1	11466.9	8409.7	5917.2
PPP1CA	9595.6	9868.7	8310.3	9892	11787.8	6077.2	9984.1	8223.8	8907
PSAP	8343.2	6963.4	5582	17058.1	14291.3	6414.3	7992.1	7919.3	8063.4
RANBP2	6982	8280.7	7965.9	8504	7826.8	10172.3	9894.8	11376.7	10231
ELL2	8658.1	5269.1	12513.6	6620.3	12727.4	6311.3	5411.9	17439.6	5847.6
DDT	9569.5	9367.1	10172.7	7453.5	9582.4	9638.2	8530.3	7817.6	6626.6
TWF2	10163.5	9374.8	7726.4	9264.2	9560.3	7926.9	9615	6439	8470.3
NFE2L2	5765.9	8353.2	8040.1	11356.8	8993.6	9049.1	7828.9	9914.7	9124.2
TPM3	7326.5	9531	8883.2	8122.1	7992.1	5687.4	8819.2	12169.1	9610.1
NGLY1	8666.6	7518	8619.8	8027.2	9406.7	9844.5	7992.9	9786.9	7434.5
LAMTOR2	10520.3	8750.4	10098.8	6855.8	8723.1	7636.4	6615	9474.3	6505.5
IFI16	9709.1	8016.2	7802.6	5131.4	4515.6	9765.8	4014.8	15356	10452
SERP1	6981.7	6601.2	6955.6	7768.9	7775.9	11698.6	8043.7	9765.2	9012.2
GNB2	8147.2	8090.2	7495.4	10088.2	9236.9	5910.7	9867.6	7686.3	7842.2
CD47	9483.9	10698.9	12240.2	5354.6	6503.5	8812.1	6670.7	8890.6	4728.7
RB1	5983.7	7604.7	6718.1	7137	8041.4	10227.5	8482.1	9501.5	9582.7
BID	6973.3	7603.7	9268.4	7015.3	9253.8	8827.3	11813.4	6758.5	5266.6
GIT2	7509.2	6955.1	7590.6	6313.7	9209.8	8293.5	7518.6	12122.8	7039.9
STK10	8217.7	8789	7662.1	6055.7	9051.9	7958.9	7305.3	5804.4	11701.5
DNAJB6	6168.4	9074.4	7326.3	7525.3	8942.8	8671.1	9069.7	7164.2	8533.5
TAPBP	8999.8	7061.5	7164.3	8624.5	8829.4	10108.7	5281.6	7334.7	8740.4
RILPL2	7680.5	7573.2	6379.3	9349.4	9093.7	7396.9	6606.1	10687.1	7255.9
OXSR1	6195.8	6508.6	6412.9	9557.4	6927.2	7034.5	7210.9	7784	13572.1
MAT2A	7048.8	7986	7277.8	10605.3	8900.8	7549.4	6853.6	6179.9	8366.1
VASP	6888	5500.1	7945.1	10611.4	7983.6	6703.9	8496.4	3846.3	12741.2
ATP6V0D1	10830.8	7425	6419.9	9978.4	8377.7	7353.8	5397.2	5216	9291.9
PPP4C	7337	8831	7260.1	9583	8043.1	6366.6	6150.5	7243.7	8055.5
TRIB1	12012	11965	4741.6	6969	7388.7	7426.5	7473.7	4210.2	6210.8
RAC2	3488.6	5405.8	8693.7	5166.3	23108.2	6822.9	9214	1329.2	4875
ZFP36L2	14381.4	7057.4	12185.5	6036.9	3595.7	4582.1	4862	11748.1	3429.9
GLA	10811.6	7662.2	6918.2	5242.2	8246.7	6907.9	10061.8	5809.5	6143.6
LIPA	8403.8	6492.6	6268.8	6310.7	7642	8764.9	4888.9	12377.6	6570.3
HEXA	7860	5959.4	5530.6	11871	10639.6	6035.7	8617.4	5076.3	5902
CDV3	6249.2	7258.4	7427.8	6597.5	6417.5	7967.9	7956.8	8360.1	9232.1
KLF6	11016	9471.9	8532.8	6469.8	7301.2	4051.8	8757.3	3886.6	7414
HEXA	7872.8	5567.9	5675.6	9359.1	10807.1	7657.9	6125.3	6727.2	5868.6
PGLS	8936.7	7780	6832.4	8495.2	7301.1	7418.2	6663.9	5419	6597.9
HLA-A	9471.6	8985.5	4570.6	10901	5900.9	8293.7	7576.3	7700.8	1718
CYFIP1	6213.2	6433.2	5750.2	8319.9	6112.1	6581.4	6067.1	9583.1	9934.8
FAM46A	7375.8	10019.6	9670.9	5954.4	4475.7	5578.4	9276.7	4793.5	7468.1
REEP5	7616.7	6268.1	7416.1	7543.8	8364.9	6662.4	6682.7	7191.7	6748.7
IQGAP1	6295.3	7252.5	6163.2	9516.7	6454.2	7019.9	5238.3	5961.5	10321
FXYD5	9550.1	7081.1	7097.6	6979.8	6590.1	6650.1	8496.2	3874.9	7166.5
SYAP1	7924.5	6374.2	6001.9	4745.5	4482.1	5762	7476.4	10804.2	9297.2
C6orf62	5993.4	9447.2	8703.8	6060.6	7061.9	5535.5	4980	9750.8	5275.8
RAP1A	7092.6	7180.3	6498.7	6878.9	7007.4	6367.7	6576.1	8209.2	6651.2
TXNIP	435.8	3179.4	3337.2	18547.4	18040.4	1341.9	7523.5	7312.1	2688.3
CMTM6	5515.6	6567.4	6374.3	7563.6	7963.7	6906.3	7653.8	6173.5	7686.6
ETS2	6998.7	6724.4	9591.9	1492	2513.4	8264.3	5501.5	16634.4	3942.1
POLD4	7478.9	6775.4	7496.1	7618.1	8412.4	5873.9	5893.9	5626.3	6225.1
BTG1	4701.3	7679.2	10455.4	10077.2	6330.1	6269	5612.8	4375.2	5160.6
DNTTIP2	5375.7	6651.8	6988.1	6844.7	6608.4	7483.2	6445.4	6985	6980.4
DUSP23	10143	5355.5	3155.1	7914.1	6947.2	6356	6090.8	7591.4	6783
ATP5E	7383	7088.1	7786.5	4345	3424.2	7558.2	8564.8	6376.1	7809.3
MRPL23	6880.9	6571.4	8707.9	4606	4954	5316	7049.5	9012.9	6859.9
ESYT2	5696.7	7241.7	5509.3	8340.3	6576.1	5713.3	5438.7	6857.1	7940.4
HSD17B11	4749.9	6906.9	4939.2	3708.1	11927.3	11587.8	5649.6	3968.7	5114.6
CIB1	8643	5904.3	8542.4	5967.5	6184.2	5006.2	6716	6287.2	4750.6
PSMC4	6230.2	6521.6	6240.1	6987.8	6284.5	6017.1	6148.4	5764.1	7754
GLIPR1	4252.5	4563.9	10573.4	7114.5	6274.2	4858.5	9056.7	7403.9	3691.9
MPP1	5648	4801.2	6521.8	3647	4214.7	6299.7	4955.1	17820.5	3779.8
ACTR2	4017	5905.6	5292.5	7404.8	6458.5	6086.6	8661.5	5818.7	7971.6
EVL	7196.9	7401.1	5809.6	4648.6	4393.8	9416.7	6850.5	5618.7	5987.2
C19orf60	7772.4	6641.5	7671.9	5708.4	6633.6	5830.9	6510.1	4859.8	5379.5
FAM107B	3342.1	6562.9	5695.7	7019.6	5400	5762.8	4901.2	13635	4562.3
DDX21	4641.4	5039.2	4749.2	9909	6208.5	5718.2	6056.7	5585.4	8903.7
SH3KBP1	5109.4	5871.2	4426.2	8392.8	6757.2	6790.7	6798.1	1776	10746.6
TAOK3	9169.6	5978.4	6543	4073.3	3418.7	5942.4	5531	9947.8	5782.4
DGKZ	2724.8	3774	2352.9	20252.1	8205.4	4678.8	4885.2	1556.5	7683
CTSA	7786.4	5416	5494.5	6409.2	7607.5	6485.1	5663.2	6096	4921
BECN1	7042.5	6357.7	6297	7446.8	7139.9	5043.7	5362.2	5437.2	5192.5
NEU1	10118.9	6076.3	4677.2	3771.8	5029.4	7163.2	4438.3	8371.4	5415.4
ABI1	5829.7	6101	5867.8	7129.2	6241.8	5245.5	5150.1	5645.7	7460.4
RAB31	4382	5697.5	6274.9	6972.1	8296	6610.9	5982.6	3639.5	6386.6
ARL6IP5	4355.4	5670.8	7076.8	6572.1	5389.3	5091.5	5586.6	7920.1	6549.8
VPS29	5752.7	6916.1	6939.9	5357	5188.7	5044	7106.7	5870.2	5712.7
LAP3	5203	5385.9	6214.1	4756.7	5745.4	6288.8	4701.3	8211.9	7377.8
DNAJB6	4432	6205.6	5186.5	9183.9	7618.1	4559.4	4220.5	4507.1	7817.8
RNF130	3924.7	5491.9	5125	5095.1	5858.1	8750.7	5268.8	7261.8	6842
IFNGR1	5229.1	5017.4	4531.5	9229	7123.5	6222.2	4359.1	5368.1	6315
PLP2	5936.3	5661.6	6740.5	6277	5645.2	5547.6	7415.1	3701	5349.4
CDV3	9460	6830.3	7216.8	4748.2	4550.9	5370.6	5837	3390.1	4653.1
RAB31	5986.8	5966	5966.5	6790.5	6941.8	4841.2	7053.9	3075	5066.9
CKLF	5203.5	6349.4	6519.5	5738.2	5569.3	6189	6381	4153.4	5037.2
AP1S2	5568.9	4876.7	5943	5133.3	5280.4	3469.9	3576.1	11975.1	4970.4
CTSB	5993.6	6499.5	5620.2	5252	4991.6	7147.8	5749.2	4374.8	4339.1
NEK6	6926.3	4835.2	5225.6	3337.3	7262.5	5024.2	5288.3	6844.5	4846.1
PLAUR	6241.9	5234.9	6318	3658.5	5509	4444.9	9030.4	4405.4	3926.8
ETHE1	13001.6	4488.6	4469.7	3635.6	3336.2	3656	2916.7	7761.4	5451.4
SAT1	6363.7	3479.6	3323.4	6887.5	7661	5285	5171.8	6832.6	3492.7
RAB32	7233	4924.5	5610.7	6100.1	4054.6	5369.2	4749.9	5163.8	5004.4
MSN	2747.8	3594.3	3734.2	9699.5	6918.5	4996	5424.7	3668.1	7372.3
HECA	5561.7	4333.3	5073.2	6820.1	6536.5	5354.8	4493	4669.3	5037.7
PAK2	4152.5	4774.6	4364.2	4516.6	5788.7	6285.8	6305.6	5906.2	5737.9
GLS	5179.7	3453.6	3548.4	6398.7	4562.1	6395.3	5084.3	4280.3	8790.1
CYTH1	5644.4	5862.7	4248.4	4271.5	6950.4	5544.7	5124.7	5382	4337.5
PPP2R5C	4661.3	5086.5	5016.9	5554.8	4564.7	4570	5075.2	5144.2	7584.2
TCIRG1	11032.5	4898	3529.8	4528.2	5293.7	5906.6	4984.1	4299.3	2781.7
ACAA1	5378.5	4763.7	4968.1	5747.2	5448	3745.4	5081.6	5219.9	6709.6
BECN1	3324.8	4648.8	4802.6	4619.5	3996	4413.4	4828.1	7827.9	8567.9
PNRC1	3744.8	4133.3	4489.5	6272.3	5913.4	6451.8	3757	6437.5	5784.8
RAC2	2805.7	4027.7	6176.6	3933.1	13340.9	4529.1	6305.5	1006.6	3930.1
TPST2	10615	5066.7	4386.5	6250.1	4265.4	3087.2	2846.8	4671	4239
IVNS1ABP	4212.9	3535	3908.2	5973	5398.7	4547.1	4300.3	3698.9	9597.9
SAT1	6009.3	3400.3	3285.9	6387	7291.6	4989.3	3069.9	6967.3	2704.6
VPS29	5437.8	5923.8	6086.8	3700.3	2441	4705.7	6002.3	5294.3	4508.3
ATG3	4047.3	4730.7	4605.8	4549.2	4481.4	5482.1	4925.5	5661	5606.5
ZFP36	9223.9	6177	7688	3116.9	2001.7	3282.1	2338.1	6297.7	3089.2
MAP2K1	4091.7	4337.1	4306.8	6455.6	5323.1	3783.1	4879.6	4918.9	4819.9
CHCHD7	4156.8	4396.9	5457	3473.4	4666.8	5182.9	4893.5	7063.9	3429.3
RABGAP1L	5577.5	3601.4	4409.6	3476.5	5811	4437.2	3627.5	8030	3525.2
MAPKAPK2	5776.2	4339.6	4032.8	5386.7	5208.7	4024.6	5638.6	3407.1	4416.1
GNAI2	3441	5024.6	3996.6	6958.4	4625.9	3110.8	4809.6	3520.8	6524.7
IRF2BP2	5279.9	6285.2	4622.5	5393.1	4341.7	3793.1	3940.4	3672.6	4503.6
BCAS2	3526.5	4650.7	4397.7	3938.6	4023.9	5440.7	4982.2	5601	4746.2
HLA-B	6046.7	3587.2	4630.1	4003.8	5789.1	5256.6	5443.8	4174.9	1619.3
NCOA4	3205.9	4112	3439.5	6753.8	4144.2	3397.2	2708.6	5390.9	7248.2
IFRD1	3241.5	4267.7	3762.4	6085.7	3989.5	4425.3	3434.4	4316	6621
MESDC1	4920.6	4487.4	3034.4	3635.1	3416.6	6588.5	5445.8	3366	5058.6
TMEM2	5604.9	3820.7	3364	2094.9	3021.4	3895.3	5200.5	4088.7	8489.7
BAG3	3472.3	4037.7	3491	5282.4	4266.4	3479.4	5234	4627.7	5362.2
CCNH	3588.3	4027.3	4764.1	3417.2	3749.6	4291	5001.4	6520.6	3750.5
RHOG	4539.3	4350.8	4455.9	4835.4	4538.8	3775.3	3782.1	3373.8	5129.7
ARHGDIB	1646.3	4685.1	7445.5	7156.1	4336.2	2595.7	4032.9	4592.9	2289.8
BIN1	3645.5	6875	3105.5	5685.7	5045.9	3545.6	3841.4	3251.9	3557.2
FAM49B	2427.7	3808.5	3390.4	3401.2	4590.8	4925.5	4865.1	5376.6	5233.8
PSMB9	5265.2	7801	5553	3884.4	3334.3	4931.2	2448.3	2238.3	2407.5
FOSL2	3098	4994.4	4387.9	4849.2	3721.3	3490.9	4348.3	2066.4	6871.1
TPM3	3517.3	4549.5	4369	4841.1	3912.6	3446.7	3532.5	4650.8	4867.8
SNX8	6329.9	3882.4	3660.4	2470	3618.6	5649	3748.3	4938.8	3031.8
HIST1H1C	5376.6	3887.3	11397.3	1461.8	3034.4	873.6	2922.4	6493.2	1833.9
TACC1	6859.4	3968.8	5123.1	3701.5	4082.1	3600.2	5004.5	2510	2420.7
NAMPT	4979.1	4780.7	3475.7	1871.7	1785.8	6599.1	3725.2	4204.3	5641.8
CDC42SE2	3594.7	5017.1	4526	4144.8	3658	4373.5	4213.4	3359.9	3531.1
PYCARD	6562.1	4426.3	4714.9	2780.5	4002	5351.5	2947.5	3014.5	2520.9
CST3	4353.8	4188.9	4005.4	5194.3	3436.2	4552.3	3688.6	2971.3	3427.6
BIN1	3367.1	7286	3177.5	4348.7	3368.5	2963.1	4077.2	3449.7	3452.6
GABARAPL1	4634.9	2025.6	2607.1	3816	5777.4	2827.1	3349.6	4728.6	5091.1
LRRFIP1	3814.8	3503.4	3836.1	4343.6	4012.8	4491.7	2723.5	4287.3	3827.6
ATP6V1C1	4679.6	3612	3601.4	2941	3661.8	4040.2	3266.3	5231	3750.4
NFKB1	3682.4	3161.2	3435.6	4840.8	4379.7	4039.8	2728	3450.6	4952.7
FXYD5	4893.7	4137.7	3954	3175.8	3139.6	3572.7	5447.4	2091.3	3991.4
NINJ1	4217.7	4186.3	4506.3	3807.9	2793.1	3854.6	3714.2	4216.2	2959.5
PPP1CB	2808.2	3771.2	3267.7	2864.3	2770.5	4660.5	2962.3	6398.1	4519
TMEM219	4915.5	3693.6	3748.4	3642.2	3752.3	4027.2	2936.6	3701.3	3487.1
ZC3HAV1	3145.2	3588.8	3283.6	4061.2	3942.6	3879.1	3333.6	4391.8	4266.1
VPS37B	4343.4	3894.9	3196.4	3730	3318.4	3434.3	4379.3	2977.5	4523.5
PTP4A2	2988.7	4142.5	3823.4	4618.2	3562.7	2970.5	3038.5	4473.5	4079.4
SLMO2	3657.6	4319.7	3752.8	3435.5	2923.8	3876.5	3198	4901	3605.1
PIP4K2A	3089.5	3756.8	2468.4	3092.3	3570.2	6141	3408.2	3235.1	4589.8
OSTF1	5599.9	1556.7	3092.8	3580.2	4720.6	3289	3717.8	4796.8	2853.3
EHD4	4509.3	3435	3368.1	3666.7	2960	4100.4	2595.7	4422.4	3995.5
DPP7	7522.4	2713.4	4128.2	2819.2	2912.1	3350.9	3453.6	4196.7	1812.3
INSIG1	5857.6	4923.1	3187.3	2132.8	2505.5	5022.7	2165.3	2554.9	3761.7
DBNL	4051.7	3631.8	3533.2	3108.2	3732.4	2521.9	4727.5	3609.6	3175.2
BCL2A1	3335.9	3703.1	3502.9	2468.6	3575.1	4069.8	3224	4428	3628.1
CCDC109B	2636.8	4537.2	4453.7	2770.8	3216.8	4182.5	3771.7	3596.4	2720.5
G0S2	358.5	1739.1	6666.2	3082.2	4567.4	2753.9	2959.5	6712.5	2875.3
OXA1L	3613.9	3712.4	3129.7	3659.4	3552.7	4322	2960	3177.3	3572.5
TUBA4A	3407.8	4164.8	6824.3	2377.8	4425.3	2317.1	4488.1	2222.8	1463.8
SPINT2	790.8	2044.4	1068.4	7543.1	10366.5	2250.7	1912.4	4433.4	1043.3
PTBP3	3167	3158.9	2920.8	4014.4	3766.4	4084.3	3727.8	2545	3927
GLS	5158.9	2188.9	2914.1	3655.2	5009.7	1792.2	2342.9	3692.9	4358.3
MCL1	3474.9	2842.8	3081.5	5273.8	3968.4	2801.2	3444.2	2238.4	3979.4
RUNX1	4521.2	2823.1	2936.5	2522.9	3022.2	5134	4084.2	1968.2	3978.3
BECN1	3821	3713.1	3444.8	3613.5	3941.9	2567.4	2749.3	3807.8	3301.4
AVPI1	3427.9	3041.3	4990.8	2262.6	2375	2857.4	1853.7	7773.5	2293.8
TACC1	3504.5	2930	3122.8	4612.2	3979.8	3889.4	3097.2	2902	2752.5
IRS2	3760.2	3197.6	4277.6	2259.2	2539.8	3829.5	3045.9	5834.5	1973
ADA	4139.1	3312.7	2790.9	4093.4	5480.8	2955	1849.9	3384.5	2459.5
ESYT2	2776.6	2790	2908.3	4880.4	4063.6	3206.2	2708.9	3143.5	3368.4
RIPK2	3342.5	3226.1	3595.4	3212.7	3211.2	3884.3	2817.3	3335	3217.6
GRB2	3546.7	2957	3171.3	4003.1	4538.1	2898.7	2889	2466	2850.5
BLVRB	5107.3	2862.2	3559.2	1919.5	2861.1	3368	2668.4	4903.3	1983.6
CHMP1B	3208.4	4066.7	4560.4	3120.7	3030	2885.3	2676.6	2923.4	2451.2
CELF2	4022.7	1993.3	2387	972	2276.5	5741.4	1692.7	7755.9	1995
IFI16	3405.6	2902.1	3148.9	1751	1636.8	3438.2	2054.2	6496.3	3907.1
SLMO2	2445.4	3142.2	2713.7	3276.8	2426.5	3542.5	3024.7	3785	4214.1
GLS	3621.2	1842.8	2073.8	4605.6	4856.8	2093.8	1853.2	2734.9	4880.7
GLIPR1	1591.6	2334	4691.1	2942.9	3221	2528.2	5305.9	3859.8	1802.4
DDX21	2624.2	2630.1	2691.6	3919.8	3614.8	3348.8	3947.1	2414.9	2926
HIGD2A	3830.1	3291.6	3396.2	2822.3	2727.1	3042.9	3072.6	2199.2	3211.1
TUBA4A	2373.1	2560.7	7724.1	1483.9	4727.8	1653.7	4297.4	1645.9	1045.6
SERPINB1	4521.6	1947	2545.2	2262	2882	2981.4	1369.7	6278.1	2658.6
TBC1D1	1770	2428.7	3843.5	2615.2	3223.8	3593.3	3153.3	4451.1	2333.7
SETDB2	4022.2	2409.3	3756.1	2095.1	2501.9	2870.6	2094.7	5785	1847.8
IFNGR2	3234.9	3247.7	2561.7	3966.7	2716.1	2393	2372	2626.3	4010.1
IVNS1ABP	2894.3	2369	2615.2	3471.5	3119.9	2663.4	1958.7	2519.1	5429.3
DNAJB6	2383.1	3849	2976	2416.5	2498.6	2652.8	2968	3264.4	3968.7
IDS	2865.9	3110.5	3446	4261.4	3858	2498.7	2358.1	2168.4	2380.4
MAPKAPK3	3663.3	2526.8	4110.9	2656.2	3144.9	2537.9	3233.4	3115.5	1877.8
SLC9A3R1	2416.4	4742.7	2376.4	3097.1	1577.6	1412.3	1545.3	6705.2	2957.6
DOCK10	3983	2782.8	2470.3	2611.6	3184.6	3761.9	3138.5	1640.1	3186.2
NMI	2243.8	3384.3	2808.7	2355.6	2908.2	6219.5	2256.2	2710.3	1777.5
IFRD1	2071.5	2675.2	2467.3	3782.3	2340.1	3025.3	2843.7	3151.8	4298.6
CDV3	3823.4	3371.1	3114.7	1963.5	2319.5	3258	2675.7	3314.9	2770.3
SOD2	2605.7	2614.2	4360.5	1700.9	2654.5	3824.2	2095	4594.6	1766.3
FKBP4	3246.9	3166.9	3163.6	2494	2844	1864.5	2916	2904.3	3467
NAMPT	3064.5	3195.4	2158	1283.5	1296.1	4573.3	2999.1	2992.9	4440.1
PICALM	2034.6	2237.6	1942.3	5107.2	3315.1	2543.6	1852.7	2390.8	4489.3
STX4	3461	2856.6	2749.5	2644.8	3115.9	2604.2	2561.6	3208.2	2448.4
EPB41L3	877.3	3931.1	6422.6	5333.2	1340.3	1655.5	2458.4	82.9	3471.8
NCOA4	2142.8	2630.1	2221.6	3803.9	2567.5	2296.2	1795.2	3576.1	4492.5
CDC42SE1	3146.9	2950.2	2982.1	2222.2	2615.7	3954.5	2190	3045.6	2203.2
IRF7	1842.7	4591.8	3470.2	2804	2262.8	2434.8	2300.1	2937.1	2550
CAT	2644.8	3827.1	3404	1337.6	2337.4	2791.9	2535.3	3867.8	2414.9
HPRT1	2619.2	2480.6	3055.7	2370.2	2389.5	2716.4	3460.4	3116.9	2951.2
TNFRSF14	5803.8	1839.7	1496.5	1344.6	1974.6	3500.6	1327.9	6188.7	1407.9
M6PR	2692.5	2464.8	2217.8	3619.6	2575.8	2732.5	1683	3059.2	3777.8
GNA13	1923.9	2725.8	1843.2	3160.4	2249.1	3288.1	2556.1	2602.9	4452.6
PTP4A2	2056.1	2623.6	2949.5	3107	2047.8	2711.2	3113.3	3033.9	3062.8
PSMB8	3556.7	3347.5	3237.4	2159.5	2760	3083.3	2359.7	2383.7	1733.1
AP1S2	2677.3	2620.1	3254.1	2140	2880.2	1895.2	2201.8	4965.6	1802.9
SEC23B	2623.8	2730.4	2457.3	3044.3	2809.1	2731.8	2282.7	2647.8	2918.3
PPP1R2	2481.8	2821.6	2608.5	2970.4	2230.1	2760.3	2928.2	2479.5	2920.6
KCTD20	2183.5	2161.7	1772.3	4638.4	2693.5	2605.2	2602.1	1301.8	4194.7
CKLF	2625.5	3089.9	3104	2634.3	2792.3	2759.7	2903.4	1892.2	1980.3
PLIN2	2411.2	2348.1	2170.8	1921.4	2221.4	2451.6	2259.6	4712.2	3103.7
MYD88	2455.8	2771.9	2245.2	2740.4	2768	2325.3	2512.2	2683.2	3078.6
MKNK2	3320.3	3149.2	2448.1	2534.3	1847.3	3015.8	3132.6	2290.3	1730.8
TBC1D9	2082.6	2306.8	2525	2227.8	2110.4	2990.6	2491.8	3264.3	3376.1
TPMT	2167.1	2041.1	3683.6	1904	1936.9	1857.2	2098.2	5071.4	2580.4
RPS6KA3	3542.3	2112.9	2872.2	1862.6	2372.6	2608.9	3520.1	1919.3	2420.3
TBC1D1	1760.9	2005.7	2877.7	3741.5	3830.6	1853.4	2887.4	1976.3	2139.6
TMEM123	2908.8	2724.1	2797.4	2391.1	2599.6	2293.2	2511.3	2214.5	2629.5
TPM3	2075.7	3009.7	2810.9	2392.2	1383.5	1749.8	2506	3622.4	3367.2
BAG3	2391.7	2213.6	2119.4	3530.2	2979.1	1756.9	3253.8	2519.3	2111.1
SP100	2385	2953	2946.3	2273.3	2120.2	1922.8	2419.2	3264.7	2569.5
RBBP8	2060	2452.6	3620.8	2152.9	1601.5	2748.2	2861.1	2836	2466.9
HCLS1	1766.5	2796.8	4597.5	1767.2	4797.9	3247.7	2153.2	87.3	1567
CDKN1A	2720.5	1786.9	1516.9	3436.7	3409.3	1445.6	1388.6	3477.2	3435.1
ARHGAP18	3374.6	1731.8	1572.4	1779	3283.6	2957.9	2162.4	3021.1	2703.6
ICAM3	2779.8	2867.8	2953.1	2110.5	2995.2	1917.1	2852.9	2204.6	1825.7
FCHSD2	2288.6	2217.3	2572.7	2718.1	2701.9	2242.8	2390.1	2293.6	3047.8
USP32	3580.1	2734.1	2522.9	2066.7	2188.1	2323	1906.8	2525.1	2613.6
RNF213	4285.1	2649.5	2536.9	1906.8	2518.5	2792.6	2401.8	1764.4	1457.9
TGFB1	1070.2	2364.5	2128	4774.3	2810.6	1416.1	2884.1	2169.3	2678.6
NRIP1	1862.9	2498.9	2271	2093.2	1764	2573.2	2731.8	3493.8	2964.4
EDEM1	2631.7	2541.7	1868.1	2572.7	2464.7	2704.3	1633.5	2120.2	3357.7
ASAH1	2995.8	2150.1	2075.5	2299.3	1956.9	2032.2	985.4	4173.9	3145.4
SNAP23	1416.2	2253.9	1599.8	3149.7	2944.8	1931.9	2077.9	3028.8	3345.1
BHLHE40	3165.6	3541.6	1031.8	4776.9	2387.9	2386.9	1312.7	956	2162
MOB3A	2383.1	2424.1	1745.7	2796.9	2279.7	2513.5	2246.3	1721.3	3557.1
GADD45B	2941.2	2954.3	1433.9	2518.1	2654.7	2755.7	2927.2	1435.5	2031.4
SGMS1	1917.9	2480.5	2359.8	2350.9	2222	2161.5	2336.7	3199	2428.2
SIRT7	2511.3	2259.6	2196.5	2284.6	2108.7	1843.5	2699.7	2826.9	2178.4
NUDT14	4058.4	1707.3	1062.6	1630.2	2471.1	2959.2	1632.7	2778.9	2496.1
FOSL2	2049	2685.7	2261.9	1719.6	1936.5	1835.2	2371.3	1560.5	4183.7
LY96	3500.7	2066.8	2513.7	2230	2685.5	3046.7	1357.7	2421.3	777.7
CREM	2360.1	2327.7	2679.5	1649.4	1763.6	2845.2	2040.6	2726.3	2111.1
MGST2	935	2035.5	3607.2	2990.1	3718.1	2416.1	1936.6	1358	1382.1
NAMPT	2452.1	2691.8	1974.7	1012.7	927.6	3357.3	1897.1	2480	3515.7
MAPK1	2588.5	2269.5	1871.6	2685.9	2364.6	1742	1706.3	2331.7	2680.1
PKN1	2572.1	1851.1	1658.4	2911.1	2011.4	2062.9	1867.8	3042.5	2189
CAB39	1225.2	1960.5	1933.4	2904.8	1412	1931.6	1661.5	3157.8	3938.8
ACAA1	2406.3	2083.3	2053.6	2574.8	2856.5	1490.5	2285.4	2107.3	2116.4
SEC23B	2215.6	2223.2	2014.2	2745.6	2441.6	2067.5	1634.3	2224.3	2376
COTL1	1585.6	1760.9	1914.2	2281.6	2954.7	1434	2567.3	2659.4	2729.8
GLUL	2255.5	2118.7	1762.8	2444.5	1687.9	1967.9	1828	2978.9	2811.3
TBC1D22A	2358.2	2086.8	1942.1	2433.1	2309.4	2277.5	2115.7	2356.1	1918.1
DRAM2	2353	1904.5	1881.3	1865.8	1836.1	2696	2014.1	2332	2592.1
CORO1B	2770.5	2127.9	1713.5	2092.3	2401.7	1873.4	1819.3	2112	2485.5
OGFRL1	1583.9	2523.7	3602.2	1646.3	2345.6	2159.1	2678.7	2028.6	807.3
NDEL1	2287.6	2166.2	1763.5	2662.6	2470.9	1647.1	2062.2	2091.6	2068.5
CDK2AP2	2289.5	2348.8	1950.3	2021.2	1532.3	3190.2	1895.6	1552.3	2418.6
PPP1CB	1439	2570.5	1660	1737.6	1751.4	2504.9	1381	3115.3	2762
RNASET2	2651.1	1591.6	2030.4	2865.6	2448.9	1816.7	1287.8	2170.2	1998.9
CCND3	2296.8	1691	1532	2130	2757.6	1439	2508.7	2000.1	2411.7
PMAIP1	1737.6	3545.3	2404.1	1884.9	1845	2825.6	1697	791.6	2021.6
EDEM2	2580	2132.8	2349	1744.2	2157.6	2066	1412.4	2475.4	1716.8
SLC20A1	1397.9	1553.4	2068.8	2765.3	3078	1466.5	1790.3	1926.6	2568.6
PID1	4501.5	884.2	613.5	1443.2	1029.1	1928.2	1010.4	6417.4	761
ZSWIM6	1678.2	2559.1	1859.5	1615.9	1821.6	2868.2	2174.4	1903.9	1728.2
LRRFIP1	1058.9	1574.5	1306.8	4143	2262.2	1506.2	2464.2	1368.1	2482.5
UBE2L6	3102.5	2203.9	2244.8	1383.1	1936.9	2586	1400.7	2142.4	1127.7
PNPLA8	1734.9	1880.3	2126.8	2214.1	1898.9	2335.8	1936.5	1746.5	2148.6
DRAM2	2450.9	1721.4	1814	1662.3	1904.7	2141.9	1891.1	2332.4	2099.5
HSD17B11	1184.9	2165.6	1443	1218.7	3226.8	3350.1	1680.4	1404.9	2238.4
PICALM	1372.9	1828.1	1538.6	3162.8	1865.7	1506.2	1503.3	1963.4	3092.1
CTSD	1912.6	1910.4	1659.3	3101.1	2254.8	1794.3	1737.2	1529.9	1818.7
RASSF2	5452.9	1282.1	170.6	416.8	253.3	3296	865.3	4124.9	1552.3
CHORDC1	1625.4	1829.3	1842.8	1682	1691.8	1957.4	1834.2	2174.2	2773.4
POU2F2	4357.9	1342.9	1306.4	781.7	1467.3	3599.1	1454.6	507.7	2584.7
IDS	2110.7	1812.3	2416	1680.6	2225	1770.8	2247.1	1729.6	1366.1
CREG1	1991.7	2112.4	1245	1899.1	3405.9	2268	1265.9	1253.1	1834.2
CASP1	4085.2	893.2	1211.3	230.2	900.9	3234.4	374.6	5717.6	602.5
DUSP4	1879.7	2564.7	2037.7	2630.7	3585.9	1206.8	1172	750.2	1375.5
CYBA	1835.9	1003.1	1680.1	2179.4	2553.2	2655.8	1933.5	1872.3	1226.2
C17orf62	2043.8	2095.2	1857.8	1573	1866.5	1751.3	1902.2	1987.9	1732.7
CAPZA1	1388.7	1781.6	1718.1	1923.9	1820.3	1531.1	2351.1	2269.6	2009.9
ARL5B	1145.6	1596.9	1343.3	1792.3	1772.8	2457.2	2496.6	1310.1	2698.9
CD68	2609	1207.2	3754.7	1135.6	1766.2	1305	1570.5	2723.6	524.9
VEGFA	706	1392.9	1432.7	4354.5	2242.1	1832.6	1191.3	1462.7	1947.2
RGS2	1813.6	1810.7	1411.6	584	1464.8	1190.1	1943.8	4407.1	1922.4
IRF2BP2	1717.2	1706.9	1485.4	1964.8	1843.8	2117.2	1816	2061.2	1783.1
PTP4A2	1575.9	1429.1	2220.6	1699.5	1639.9	1713.2	1720.9	1470.1	2994.8
NUP214	2168.8	1588.6	1648.6	1693.5	2142.1	1573.1	2797.1	1336.6	1488.6
TRIM22	1778.7	1684.8	1306.4	2271.9	1670.7	1976.6	1285.8	1804.5	2629.1
TPMT	1690.8	1404.8	2698.1	1426.2	1545.5	1156.2	1204.2	3550.2	1625.2
NR4A1	3820.7	2589.8	1336.2	1118.1	789.7	1777.4	861.8	2003.6	1837.4
TRABD	2275.7	1650	1969.6	2209.7	2089	1754.2	2292.4	890.8	991.5
GABARAPL1	2049.1	895.3	1122.9	1973	2804.4	1074.1	1649.5	2154.4	2372.9
DEDD2	1828.7	1518.2	1701.5	1578.7	2220.3	1885.7	1728.4	2121.3	1478.5
CD55	2294.4	2046.1	1546.1	2622	2262.9	2247.7	1118.6	1143.9	756.4
LIMD2	744.9	2149.9	2016.1	1574.7	1968	2095.5	2192.1	956	2274.3
APBB1IP	5971.4	214.9	1939.2	3621.4	3427	249.2	430.8	43	41.6
TPP1	2260.7	1508.3	1510.9	1881.5	1931.1	2116.8	616.8	1861.8	2239.5
ALG13	1726.4	2047.3	2221.3	1435.3	1664.1	1692.5	1527.5	1950.8	1651.8
PRR13	1822.1	1604.7	1629.7	1936.6	1930.2	1875.7	1674.2	1797.7	1628.2
TRIM22	2020.8	1826.8	1367.9	2159.3	1663.1	1884.3	1159.7	1584	2215.5
MAPK1	2040	1932.5	1769.5	1876.8	1580.5	1553.4	1255.7	1908.9	1945.7
TBC1D22A	1973.9	1780.7	1560.5	1758	1955.6	1667.9	1870.3	1883	1398.1
IFI30	2232.6	2083.4	2517.1	649	1634.2	3453.5	1510.7	1069.2	654.7
FNBP1	1855.2	2392.6	1995.7	1907.8	1317.2	1609.8	1152.3	1613.1	1940.5
KLF4	1254.5	3374	1931.2	3308.1	1030.1	1282.9	965.5	1561.6	1024.7
RPS6KA4	1800.3	1556.6	1763.3	1740.9	1598.4	1559.2	1778.6	1716	2204.7
SUN2	1342.6	1492.8	1379.3	2586.8	2716.5	1044.9	2401.1	1475	1277.7
ME2	1403.4	1875.6	2117.2	1994.5	1377.8	2078.1	1162.2	1733	1824.5
SH2B3	1553.4	1640.2	1631.6	1800.7	1610.3	1778.2	2005.5	1166.4	2337.1
CCDC88A	1519.6	1698.4	2101.5	1744.7	1979.7	2166.4	2211.4	582.9	1431.5
GPSM3	2326.8	1363.9	1828	2179.1	2657.1	1361.3	2495.1	415.9	761.9
BID	1179.2	1548	1647.6	1812.1	2177	1941.8	2014.6	1578.8	1481.1
CHCHD7	1901.9	1568.8	2822.3	1281.4	1598.9	1351.9	1262.5	2262.5	1291.2
PHF11	1764.1	1646.7	1648	1514.5	1561.3	2185.7	942.6	2239.6	1777.7
ANKRD37	695.5	1263.7	1593.5	3833	2599.9	1192	1992.7	1038.6	1027.2
DBNL	1837	1739.5	1649.6	1882.1	1732	1150.9	2035.9	1573.4	1575.9
RAB7L1	2280	1195.9	984.3	2829.9	2388.1	1201.5	831.7	1696.4	1388.1
CD97	2487.8	1755.2	1669.4	928.7	1662.4	1251.8	1364.9	2520.6	1115.2
KIAA0930	2696.8	1580.5	1227.8	2282.3	1790	1007.8	1332.9	1701.9	1110.3
RPS6KA3	1858.1	1637.6	1805.9	1373	1026.9	1326.8	1196.7	2224.9	2273.4
PAK1	1665.6	2251.1	1413.3	1200.5	1821.8	1277.6	2201.3	1177.5	1655.7
CYLD	2272.3	1288.5	1367.2	1499.4	1478	1384.1	1164.8	2020.3	2064.4
CTSZ	3604.3	957.8	1640.3	2166.2	2289.3	943.5	1094.9	1115.4	613.5
VPS13C	1449.5	1310.7	1113.7	1464.9	1493.4	2316.8	1461.5	1833	1922.4
NAAA	1198.8	1574.5	796.9	2034.3	1958.1	1059.9	1234.9	2172	2314.5
CSK	1274	1814.5	1358.9	1979.8	1841.5	1261.3	1595.9	1171.4	1867.6
SH3KBP1	1933.2	1546.9	1463.1	1412	1280.7	1642	2186.8	384.7	2273.7
BTG2	1563.8	1152	703.6	1935	1654.3	1321.6	945.7	2905.1	1815
TNFAIP8	1157.2	1536.6	2307.4	1542.4	1496.2	1426.3	1543.8	1874.6	1073.3
RABGAP1L	1747.8	1203.9	1457	1417.6	1648.8	1227	1211.6	2277.2	1710.2
MAFB	1267.6	727.3	641.2	1051.6	487.8	1331.6	3338.7	298.6	4673.1
ETV3	1205.7	1277.6	1220.3	1435.6	1453.5	2214.4	1391.6	1588.7	1978.9
KIAA0930	2297.8	1505.7	1204.8	2160	1563	901.1	1407.4	1617.1	1048.1
FCER1G	1702	1517.3	1785.2	1207.3	1381.7	1196.3	2171.4	1105.7	1509.9
NUBP1	1488.6	1586.3	1795.2	1462.6	1397.4	1458.8	1645.1	1423.6	1263.1
RNASEH2B	1245.1	1836.6	1439.8	1160.1	1342.8	2139.3	1636.1	1164.4	1533.6
CCDC88A	1142.7	1647.3	1743.4	1073.2	977.5	1648.5	2052.1	1565.3	1604.5
PPT1	1602.1	1650.6	1338.6	1391.3	1400.6	1207.5	1080.9	1889	1771.2
SP110	1276.4	1477.3	1818.7	1159.2	1324.8	1324.9	1498.7	1821.7	1524.8
TLR4	745.6	2089.9	2093.3	2879.4	2170.5	1097.1	1598.7	276.9	198.5
MAF	315.3	4814.5	2265.8	795.2	565.6	1345.6	1090.3	1473.6	448
CEBPB	1953.8	1313.7	1048.8	1969	1550.9	1428.7	1809.6	897	1078.9
RELT	1462.3	1506.4	1432.7	1036	1230.2	1426.6	2094.1	1153.5	1600.7
ME2	950.5	1366.5	1601.9	1733.2	1110.4	1571.2	1078.1	1467.9	1915.7
ACAP2	1009.6	1212.1	956.9	2211.3	1153.8	1504.5	1216.3	1362.2	2119.9
RNASET2	1744	1002.5	1287.8	1973.4	2036.3	1022.2	868.2	1454.9	1272.7
PGK1	1404.3	1399.3	1412.5	1910.1	1291.3	1045.1	1160.8	1445.7	1568.2
RARRES3	1009.9	2249.9	1674.6	1275.4	1434.7	2800.3	618.9	1001.1	542.5
SNX8	2807.2	1234.9	1201.3	758.3	934.8	1193.4	1862.7	1427.6	1133.4
ARRDC3	1298.7	2107.3	1701.3	748.7	834	952.7	1397.1	2441.7	1069.8
ARPC4	1429.6	1613	1539.1	1503.9	1467.9	1206.6	1164.7	1063.7	1536.9
SCAMP2	1394.5	1274.3	1388.9	1578.5	1595.2	1128.2	1264.3	1225.5	1368
SKAP2	1119.3	1307.2	1386.8	1746.6	1272	1048.9	982.1	1707.5	1632.1
APOBEC3C	1742.1	1311.7	1293.7	1487.6	1399.1	1162.1	959.9	1295	1543.8
CHMP2B	1329.3	1009.7	1230	1459	1415.3	1446.6	1291.6	1458.4	1541.3
NEAT1	1523.3	1377.7	954.8	1207.8	1939.4	640.8	729.1	2730.2	1059.4
ARID5A	2596.3	1599.9	864.6	1144.8	1115.7	1466.6	1298.5	723	1302.6
ARPC4	1280.9	1444.3	1405.6	1587.3	1265.1	1170.8	1294	1137.4	1453.2
CYB5R4	1867.2	1411.3	1245.4	1224.9	1430.8	1261	1260.3	1122.8	1155.5
ZFAND2A	1294.8	1279.9	1186	1033.6	1383.4	1691.4	1065.5	1656.8	1380.8
MAP3K2	1016.6	1068.5	1057.9	1735.4	1328.7	1339.3	1551.4	1177.4	1646.3
CNPY3	1436	1646.1	1396.3	1117.2	1068	1504.1	1177.7	983.8	1578.4
CCDC112	980.7	1395.4	1179.5	1057.9	971.7	1585.8	1426	2034.1	1274.4
SP100	1793.6	1387.9	1683.6	1065.6	1186.2	1067.9	2030	826.9	850.3
ALG13	993.8	1093.5	992.2	1003.5	1220.1	2108.4	1376.2	1778.8	1274.8
WIPF1	2041.6	1348.7	1424.4	1163.8	1165.1	1338.5	1126.1	1092.6	1139.1
CREM	1093.6	1116.7	1251.7	954.8	1114.2	1750.1	1331.8	1782.9	1419.4
CHMP2B	1491.3	1151.9	1535.6	1019.3	1025.7	1231.4	1446.1	1483.4	1350.7
BAZ1A	1124.8	1163.7	939.6	1372.1	1230	1462.9	1456.4	987	1957.7
MCL1	1211.2	1217.4	1206.9	1325.9	1113.9	1048.4	1106.2	1517.9	1875
SLC9A9	1541.2	819.3	1766.9	670.7	599.8	1328.3	500.4	3986.9	389.8
CFLAR	2043.5	1838.5	956	1176.4	1107.9	1437.6	984.5	1070.1	980.9
PPP1CB	901.6	1576.1	1084.4	990.4	997	1079.2	780	2333.8	1787.9
FOSL2	1270.1	1540.4	1276.1	983.7	1146.6	989.2	1670	842.9	1755.6
STK17B	1392.1	1856.6	1368.9	881	771.8	1304	1144.7	1233.6	1485.6
PIP4K2A	2118.6	1519.1	1275.2	879.5	1154	1344.6	1521.4	429.5	1182.5
SERPINB1	1915.8	1153.6	1645.5	904.5	1310.7	1633.9	476.3	1611	716.8
ZC3H12A	1108.7	1510.1	1470	904.5	1409.5	2063.3	835.4	874.6	1090.4
SIAH2	1179.9	1287.9	991.5	1747.9	1312.9	984.7	1604.9	963.4	1180.9
CHML	928.9	1253.1	1157.3	995.2	1229.7	1329.3	1601.9	1032.3	1648.3
ADCY7	834.7	1351.1	1778.9	966.9	911.3	1323	1419.9	1283	1254.9
TYMP	2097.7	1472.5	933.1	1097.2	1074.6	1485.1	1135.3	674.2	1151.7
MLKL	1587.3	1201.5	925.6	1483.5	1924	1270.9	1199.4	702.1	813.3
DNAJA4	1231.2	1121.8	652.5	1370.6	1980.3	1462.3	845.1	985.4	1391.3
MKNK2	1297.5	992	802.9	1751.5	1390.4	1533.1	933.2	885.3	992.5
PSME1	1448.7	1399.2	1434.3	833.1	849.3	1394.4	983.5	1322.4	855.5
M6PR	1079.5	1098.6	998.8	1148.4	1074.7	1058.5	852.6	1474.8	1707.9
CTBS	1202	1200	1608.1	1236.8	1314.5	1151.4	876.8	899.9	899.2
SEPT6	1207.3	1647.8	937.3	871.8	1317.8	1151.1	1048.6	653.6	1546.6
EZR	603.2	1187.9	1097	1772.6	1528.8	800.1	1225.9	673.5	1393.3
DUSP5	1955.7	1324.3	1709.9	786	608.9	1077.8	1176.1	922.2	666.6
ZDHHC12	1389	1068.8	1416.8	1192.2	1230.1	763.3	1405.8	875.4	885.9
PLEKHA2	510	1076.4	1346.4	2124.9	2159.2	760.5	981.2	460	577
C20orf27	1307.8	1064.6	1061.8	1153.2	877.2	1187.6	716.1	1215.8	1387.1
LPXN	4639.7	499.7	1453.2	457.5	519.8	538.6	436.4	1024	391.9
MKNK1	1329.2	1080.4	939.8	1197.2	1291.1	1089.4	848.1	1107.1	1068
MAPKAPK2	1181.8	1063.1	946.5	1393.1	868.4	851.1	1061	955.4	1539.1
PPP2R5C	776.5	1172.3	1091.1	982.3	759.5	931.4	1562.8	1214	1326.4
SHKBP1	1366.4	1585.4	951.1	1085	1076	924.1	870.1	843	1084.6
NCF2	97.4	470	887.2	2290.4	1502.1	466	1339.7	2582	100.7
C10orf54	2025.2	665.3	1082	964.8	616.6	717.9	601.9	1635.2	1324.6
VEGFA	599.8	937.1	908.4	2336.2	1271.6	979.3	854.1	845.9	888.5
NKRF	835.6	1020.8	1096.2	1073.9	1090.5	1097.9	1031.7	1001.8	1335.5
VMA21	1448.6	1213.4	1539.3	616.2	699.1	1081.5	1127.6	979.2	845.9
TUBA4A	833	798.4	1861	776.4	2015.6	686.1	1586	557.5	428.7
FES	966.4	1116.4	1144.1	1005	1510	822.7	995.7	1350.5	629
GSDMD	1205.8	1025.8	1031.3	839.7	972.9	1365.4	1132.4	1084.3	803.2
FNBP1	1098.5	1369.8	1110.8	1108.2	988.9	1088	628.3	1157.3	891.7
ARRDC1	1246	1163	1033.9	1157.4	1120.9	808.9	1075.1	941.5	830.4
MXD1	713.6	578.4	630.1	1490.9	1143.9	1467.4	932.1	1474.2	942.8
STK38L	528.7	1033.6	637.7	2151.9	1513.1	775.1	888.1	805.2	989.9
GRB2	967.6	1087.9	971.8	1278.8	979.2	831	930.8	1049	1153.2
TPM3	884.6	1213.8	1269.4	942.7	869.8	393.1	1171.7	1429.7	958.2
ELF1	1032.7	1053.4	692.2	1260.5	849.9	1172.4	959.4	759.2	1350.1
FNIP2	974.8	797.9	610.9	2513.3	1576.4	687.1	461.6	710.3	785.5
PPP1R2	877.5	1219	1017.5	929.7	737.7	1017.4	693.1	1343.6	1167.4
MOB1A	952.2	1134.2	857.5	796.8	766.6	1059	853.5	1136.9	1443.8
ACAP2	1424.8	1123.9	1260.5	911.5	1023.6	968.1	989.1	469	801.2
ABI1	584.1	721	620	1326.4	925.5	941	891.9	1540.6	1280.3
KCTD12	1624.3	2043.4	455.9	584.2	343.9	1114.8	842.7	1380.4	398.5
PER1	1062.2	957.8	879.6	958.9	1154.5	1149.7	1102.2	679.5	777
USP32	993.7	926.6	886.9	831.5	682.1	1075.5	702.6	1220	1379.9
DUSP22	915.8	902.6	1223.3	1199.8	1213.5	928.9	617.1	791.4	896.2
RIPK2	876	921.6	1060.1	664.5	812.6	1240.2	1028.2	1023.9	983.5
LGMN	744.3	987.1	712.2	1347.9	811	301.8	877.8	880.9	1942.3
PRKACB	853.7	913.6	929.7	1025.2	757.6	885.1	721.8	856.7	1639
WWP1	824	916.6	882.4	1028.9	891.8	824	805.9	1033.8	1326.6
SLC43A3	1001	599.2	1161	864.8	939.5	944.2	597.5	1617.5	762.8
VEGFA	685	929	1123.7	1467.8	801.3	1143.1	984.5	567.3	764.9
CCDC88A	785.7	1168.8	1165.5	1091.4	885.9	797.2	813.8	695.6	979.6
MCOLN1	1255.8	720.3	830.3	1081.7	1228.3	577.6	976	768.1	733
RAC2	599	680.7	878.1	719.7	2317.1	807.7	1283.6	308	573.3
CD55	897.6	928.6	685.1	1651	1014.6	1247.4	565.1	620.8	548.5
SERP1	784.5	831.2	821.1	818	616.9	993.1	773.6	1218.8	1274.8
DOK1	631.2	819.2	1256.8	1387.4	1536.8	430.5	1083.6	483.4	466.5
PREX1	1188.8	1277.1	841.2	531.4	631.8	1415.7	1147.3	215.2	755.5
PTBP3	872.6	799.3	980.7	830.6	916.4	909	825.3	737.8	1113.3
BCL2L11	199.1	957.1	589.9	521.7	630	1970.2	1362.2	1002.7	652.9
MBP	625.6	898	209.9	449.7	989.7	878.5	295.4	2852.7	583.6
CAMK1	803.2	894.2	865.9	1081.9	876.7	687.4	740.7	1050.4	747.4
ARRB2	1073.4	842.7	1176.1	578.6	519.2	922	829.7	941.5	843.4
CDC42SE2	826.1	1252.1	1051	668	807.3	782.9	740.6	871.7	720.1
HLA-DPB1	377.9	606	446.9	26	1613.8	617.4	42.1	1932.2	2042.9
SLC43A3	1009.7	546.7	1167.9	667.7	727.2	1002.8	546.9	1372	650
GNA13	793.3	774.1	610.1	913.9	900.8	1106.2	751.3	794.5	983.3
SMAP2	549	824.4	939.3	1020.8	819.2	647.9	714	1058.5	1048.3
QKI	939.2	1091.6	1043.7	874.4	663.6	605.6	721.2	624.5	1009.5
RAB7L1	1284.7	728.7	552.7	609.3	615.5	701.7	345.4	1653.1	896.9
STX7	865.4	845.8	832.3	1096.8	556.3	578.7	516.5	1074.2	1010
EDEM1	1140.6	775.2	796.8	477.9	716.3	1052	828.1	830.5	695.2
FOSL2	579.7	1026.4	813.7	754.7	628.8	624.7	828.6	537.9	1448.3
PRMT10	678	799.4	820.4	739.8	716.8	758.6	540.8	1126.5	1012.2
DUSP10	1116.7	613.8	730.2	301.6	450.9	504.2	529.7	1874.7	1032.1
DUSP10	1103.4	616.6	686.2	297.7	385.4	481	613.1	1698.1	1149.5
SESN3	444.7	524.2	1998.4	1109.3	937.6	541.6	1008.1	317.9	88.3
CARD16	1506.7	356.6	423.9	51.4	80.5	906	224.3	3105.4	217.8
BST2	2510	383.3	137.7	431.5	604.2	1334.7	182.1	605.2	666.7
APBB1IP	2868.3	86.8	815.7	1285.4	1485.4	93.7	139.7	12.2	16.6
SLC2A3	705.1	657.1	534.3	658.1	648.7	716.5	630.4	1060.1	1098.6
ETS2	781	703.3	1152.7	222.6	205.2	799	819.3	1374.1	580.5
FNIP2	710	581.6	495.7	1493.9	1040.4	551.6	513	700.2	549
APOBEC3G	727.3	701.2	500.6	402.4	467.8	1140.2	455.4	1144.3	656.3
HLA-DPB1	306.4	470	424.4	80.5	1297.2	458.9	156.3	1350.9	1303.2
TNFAIP3	128.6	276.7	469.2	1302.4	1407.4	413.3	449.4	581	605.9
NFKBIZ	514.6	1173.4	1272.3	499.5	449.1	306	377.7	490.6	476
SPP1	1029.5	31.4	162.3	145.5	2430.9	523.3	153.8	37.9	173
expression >1000 in at least two cell lines

## Sheet: cluster2
GeneSymbol	Wilms1.mean	Wilms2.mean	Wilms3.mean	Wilms4.mean	Wilms5.mean	Wilms6.mean	Wilms8.mean	Wilms10-M. mean	Wilms10-T. mean
LGALS1	291149	286632	308043	241624	262275	241063	309424	297830	285197
ANXA2	280782	303188	314898	242906	239045	251814	253814	254620	288504
VIM	290184	280777	271192	266327	224877	251190	291059	235469	285128
CD63	328267	259617	295135	208902	249514	258733	274914	295434	185649
PTRF	253995	234304	277146	248237	272901	224418	248580	320469	260484
S100A6	292213	263314	294344	215143	233774	200882	230186	277434	187149
COL6A1	222860	246062	152059	254493	198075	248409	243069	208070	243447
VIM	228175	215066	226220	184205	187492	211531	260950	199063	212994
CD63	257561	213613	242958	175607	193814	200494	209603	214856	184648
PRNP	290394	227039	251440	274213	285726	113655	245287	53983.6	107734
COL1A1	114808	193167	134100	273847	226959	190228	181199	117386	243485
SPARC	116688	165067	118498	286894	258631	161850	193346	114564	223794
COL1A2	148559	160580	130293	270433	215633	184124	194077	131747	174858
TUBB6	154728	176118	187137	159057	174271	156610	196317	195254	160782
UCHL1	155240	150166	143124	183559	233160	186438	195036	100272	127787
ANXA2	154340	166740	178083	179740	149062	155800	170051	138022	172164
RNH1	193562	115236	169713	164318	152419	134470	145263	202269	117432
LMNA	188901	162199	168016	135498	130258	98483.5	142984	165708	165325
TGFBI	18030.1	108983	39070.2	252748	225373	122368	263989	76051.7	205397
FSTL1	82158.3	114794	106135	172231	141452	87594.3	94730.2	93952.9	165120
CAPN2	93114.5	104807	98671.6	101508	118048	111718	87824.6	129974	106003
IER2	124383	145266	144638	87352.8	101859	74527	95599.9	107548	69741.6
DKK3	120729	71643.6	64847.4	105905	129892	94742.2	64670.1	153529	111962
CD99	126644	116468	97955.5	91715.8	91292.2	125845	84104.8	81364	82309.9
MARCKS	86491.2	115905	106380	75493.8	60939.2	110637	108070	109332	110590
SEC13	77965.9	92181.8	95058.2	78721.9	93363.3	87246.6	89442.5	110764	99969
P4HB	96016.7	84975	84817.1	88294.1	89518.4	83946.5	97317.5	101153	98555.9
SHISA5	90679.3	93099.1	97079.1	75459.2	98680.1	86844.8	64551	132847	81847.5
CALD1	68495.7	72224	52618.9	112698	109542	86024.5	77230.7	72627.7	123037
GRN	110358	81420.5	78702	93172.9	108030	76010.4	65529.3	83148.7	70349.8
NUPR1	86690.6	91884.1	60372.5	91922.2	101407	100994	59649.7	83562.6	88099.3
MYL12B	88200.4	72187	92050.6	84178.8	93853.2	80605.1	71488.2	72992.2	70136.3
FAM127A	79744.8	89208.8	82650.2	78498.4	70995.7	59500.9	52986.4	113398	88539.6
COL16A1	82886.5	68298	35116.2	79109.9	63712.8	87629.7	85257.6	73092.3	91382.5
FBLN1	122107	95211	92654.9	44149.7	19882.6	84036.3	40447.7	100758	39118.8
IER2	79359	92786.9	96584.3	49396.6	54461.9	54919.4	70476.3	79977.5	53705.8
RHOC	44175.9	63550.2	71644.4	89680.9	83831	54575.6	63820	68886	89722.5
DSTN	49204.6	56762.8	59184.2	97112.3	86466.3	66456.5	61298.5	56659.3	95145.2
LAPTM4A	60741.9	66140.4	62804.1	69070.1	73010.8	78006.6	77817.4	66731.8	70465
TUBB6	69718.2	75628	74050	65037.8	69467.8	53575	79961.5	64277.5	67520.9
P4HB	75850.2	54290.9	53387.6	80148.2	87165.2	50637.2	71796	61544.8	68995.8
HERPUD1	66285.2	63934.6	42435.1	63908.7	65398.5	138258	59550.3	45243.6	54692.8
ANXA5	66830.7	62072.3	61819.8	78420.3	71645.6	61636.1	58591.5	58030.3	78122.7
LDHA	55069.2	73035.4	77449.6	96484.9	65748.6	37932.1	60626.2	56310.9	67470.5
MAGED1	43232.9	70046.8	65787.2	80232.4	69022.8	47696.7	50507.8	76615.5	84701.4
ANXA1	68304.6	54458.6	66238.7	66843.6	71074.3	61105.4	58475.7	80704.3	51618.8
PYCR1	49260.9	79561.1	55537	69248.4	67930.7	65634.3	60895.7	51898	68812.3
MYL12B	72354	65276.6	75861.7	60539.6	57313.5	54788.5	59740.6	54790.4	64237.4
SULF1	26380.7	26601.8	20009.4	97918.6	97661.9	54912.2	49950.7	70614.7	98129.7
RABAC1	66476.5	56724.4	61062.8	59174.6	63547.2	54323.2	52887.3	66362.2	54372.7
C1orf198	55614.1	54773.2	33547.7	86020	61835.7	79221.8	37253	46535.1	77671.3
DCN	78642	61926.6	16531	45733	30765.2	24330.9	15481.7	220156	37779.1
LMNA	83351.9	59215.2	62736.5	55275.3	52404.3	34489.5	68334.4	55965.4	50901.1
REXO2	53893.3	53233.6	51951.2	64398.1	66411.5	60590.3	47771	65740.5	51832.7
TUBB2A	69892.5	49833.1	38689.6	45115.8	59280.1	45061.2	49303	82806.1	75139.9
INHBA	70963.3	45018.2	22704.7	85336.8	75905.5	29960.3	58769.6	21208.3	94289.1
S100A13	74316.6	46135.7	66190.8	32370	64467.3	50691.1	49992.2	65796.9	39078.2
THY1	104566	24837.9	57385.2	19242.7	23608.5	41536.6	48602.7	82438.3	76510.9
RHOA	42934.6	57579	48468.7	63739.4	58328.8	45895.1	39862.4	48362.1	72851.9
SLC39A13	60113.5	46124.5	50004.4	52636	67663.9	48440.9	40826.7	59196.7	50436.3
CD248	80431.8	41250	48500.7	21625.6	17764.6	42508.9	55148.7	35902.5	130588
CALR	63254.9	59815.7	55826	41779.2	45998.1	59740.8	42879.5	40402.8	55239.2
COL5A2	22946.7	48542.9	29934.3	86718.5	78118.5	35666.9	39285.5	33448.3	83959.9
PPDPF	47847.4	48316.4	57833.2	45684.7	39660.6	53310.3	50898.2	57674.2	48403.6
COL3A1	35385.9	44818.3	14663.8	98062.8	43244.8	53880.8	41320.2	19273.5	91912.8
SLC2A4RG	43581	51895.5	58372.7	35759.6	50605.1	46939.6	40828.3	62271.6	44834.7
PHPT1	54938.5	53611.6	53790.6	46822.2	49637	37616.4	37412.9	52901.6	46956.2
NPC2	74712.5	39728.8	34743.2	40804.6	61639.2	48734.3	30902.1	68807.5	28166.6
PRDX4	40398.5	50686.8	47054.5	44830	50374.5	43744.6	45342.5	45656.6	45837.4
FKBP10	38874.3	37053.4	36792.2	60940.9	71650.6	28995.5	47719.8	44420.6	42637.9
S100A10	40207.2	58143	58604.3	47163.6	34032.4	35076.2	27413.4	43970.8	36171.6
EMP1	55119.1	43187.9	50168.1	28422.7	29608.3	55355	42281.8	38069.3	34716
LRPAP1	42987.4	47516	38463.4	37633.4	50063.3	32786.2	32961.6	48150.3	42936.2
LDHA	40612.3	45335.1	49210.9	39876.7	35896.5	33230.8	52645.4	37565.3	36820.7
CD59	38492.7	37125.1	48860.2	23838.8	42176.8	23933.5	45604.5	65254.9	35957.1
ZFP36L1	39839.3	36722.5	28270.4	28171.7	37881.7	55162.5	33528.4	47891.3	51385.7
OGFR	48215.5	37754	41155.3	55524.4	50069.2	32897.4	39482.5	19989.9	31137.2
AXL	25902.6	31797.4	36437.9	43232	47883.4	33793.8	30120.1	73328.6	33100
FBN1	18515.6	29530.6	23523.6	83270.5	59694.8	27510.2	39948.1	15256.5	49159.1
GSN	63310.2	46218.6	28734.2	49563.4	30182.2	31770.5	22751.5	32644.5	39095
FKBP2	45661.8	42685.9	49620.4	32094.6	34560.7	32850.7	41545.9	32239	30455.9
XBP1	31602.9	40992	30775	46916.9	30763.8	52611.2	35749.4	27860.3	42978.1
ARF1	35907.7	34691.2	36021.3	32729	38145.9	41248.1	43901.4	44481.3	32052
SPON2	114294	65082	5757.5	3120	7573.8	103064	14840.1	8414	12463.3
PRSS23	33428.8	47992.8	32347.9	53681.7	44965.2	13307.6	20906	37650.1	48605.8
VASN	36861.5	28637.3	39605.2	23781.2	23792.7	33349.2	42143.9	59868.9	40365.8
TUBB2A	33656.5	35422.3	31695.8	37079.6	36536.9	30261.1	42781.1	37869.1	40406.3
AHNAK	41273.7	24252.8	33202.7	29551.9	30714.8	36075.3	48898.1	44868.8	36755.7
YIF1A	33878.1	38651.9	40530.5	38502.8	34058.3	27215.1	33048.8	39523.5	37689.2
TRAM1	29599.1	30504.7	29810.7	40769.4	46725.8	37524.6	25916.1	40568.4	40352.1
ARF4	27677.7	28214.6	29092.4	40085.1	39746.5	33977.1	33823.2	36397	51703.3
EID1	41337.2	37259.9	42958	28097	26574.2	30444.5	27324.5	34681.9	46058.9
ARPC5	30774.8	33067.2	36754.6	42187.2	34922.3	30179.9	30849	36952.5	37712.4
DPYSL3	15986.1	46039	18992.4	63997.5	47117.7	38256.5	19029.2	28883.7	28786
PIGT	31513.6	35170.7	35082.6	40551.6	41401	35986.4	31702.5	28220	26160.4
PHPT1	40066.7	36866.8	38916.3	26243.2	30384.1	27222.5	30473.8	41273.2	33481.3
SERPINE2	30656.9	38381.8	31153.6	58493.2	64957.4	15656.1	19036.5	7875.3	38400
RHOA	27826.2	34693.3	31298.1	45261.1	34740.2	29431.6	28261.7	29724.4	42548.9
MRPL41	44236	36606.1	36208.1	28371.4	26753.7	26925.3	35213.9	28110.3	36658.2
TIMP2	52735.4	38670.1	32526.6	19965.8	20138.8	40734.7	30433	31166.3	31380.8
COL5A1	16171.8	26666.3	13297	58277	39055.3	27613.5	37855.3	16567.7	61784.7
LAMB1	22362.7	31719.6	18904.2	43692.1	34917.6	36028	36526.7	31330.2	36471.6
LGALS3	32056.7	34287.5	34166.4	34026.5	19444.7	36641.9	19074.3	51529	24864.3
CKB	50160.1	37225.9	39884.2	45659.1	37359.5	18057.5	40331.8	9309	6982.3
RPN1	38142	37554.3	32953	30190.6	27009.4	28893	23710.8	24613.3	32250.4
TSPAN4	32256.9	30600.5	40785.7	24751.3	32033.8	23614.7	27504.7	32873.2	30647.8
CTDSP1	31534.2	32794.6	33335.4	27752.9	24926.1	33193.2	23680.1	32971.4	31029.2
MGST3	43205	31972.3	26962.9	25015.1	25972.2	36317.3	21435.5	34940	24366
EID1	30382.8	31020.6	33668.3	25426.2	23343.6	24481.2	22175.7	32467	41359.7
C12orf23	28405.4	29141.2	29521.4	30053.9	31765.5	24089.6	27863.3	35278.7	28146.3
COPB2	28481.7	28095.8	26389.6	28616	32905.2	28510.6	29566	29912.6	31081.8
KLF2	15726.6	49628.6	33469.7	35315.5	47937.1	15997.5	24046.3	15312.5	20701.2
SNX3	29771.4	31009.4	26588.5	30144.9	27282.2	29142.5	20676.1	33203.9	27710.6
CD59	24774	23095.9	29604.7	19983.2	31959	17570.3	30657	50131.6	26321.5
SLC38A2	19875.3	22510	24530.6	28084.5	17398.3	23231.4	20617.2	50716.3	36670.5
CDKN1A	35895	19619.8	18218.2	34601.7	33999.3	17074.1	15975.1	29614.6	38504.2
MYADM	28694.7	23002.6	22048.5	28686.8	29960.9	33079.2	26363.8	17262.6	32214
ISLR	23934.4	32951.7	511	18680.9	34692.4	67668.2	44965.3	2136.3	13740.5
DKK3	32207.1	14943.4	13305.3	35395.4	44512.5	18419.2	14690	38588.5	24763.6
HDLBP	31357.7	22153.6	20919.5	34329	31144.6	20398	27786.9	22720.1	24745.1
P4HA2	35584.5	19629.1	17331.1	27865.3	22972	29193.2	31729.6	26313.9	24750.4
SEPW1	21576	28133.7	28054	25508.3	32156.9	24461.5	29866	22115.7	22113.9
WDR6	22136.7	26799.7	27215.9	26293.6	24605.4	23133.9	24459.3	32433.4	25953.9
KDELR2	33058.1	31316.5	31914.4	27186.6	20784.5	23672	19156.6	18786.1	26118
RRAGA	26010.2	25794.8	26295.8	24720.9	26513.3	25059.5	23341	26624.7	26818.6
OPTN	31142.2	24761.6	22301.5	23482.5	23631.9	30059.6	15084.7	32865.2	23661.1
COL12A1	33449.6	8584.8	7526.2	14169.7	5830.6	30215.2	17527.4	29088.3	78955.9
EMP3	24742.3	25986.3	27793.7	35135.2	26533.8	15532.6	25447.3	24547.4	18141.8
GSTM3	25001.7	34142.8	19365.7	22407.5	45016.1	26862	10784	25952.7	14224.2
GLG1	20162.8	24152.9	22404.7	29890.9	25039.7	23129.4	23784.2	22717.3	27661.2
TRIP6	31626.9	22285.8	22033.3	23481.9	22200.2	18873.6	20576	28836	25653.2
TMEM59	22509.7	24730.6	23363.1	25044.6	25092.2	23330.7	21233.3	25963.8	22990.6
MAGED1	16007.1	24757.8	22093.3	34909.5	24619.1	17400.2	22913.2	21150.2	30340.9
CSTB	31934.9	29278.4	24882.2	20558.6	19272.1	22750.7	19406.1	23515.4	21851.5
EPRS	19307.8	24443.3	18791.8	35752.5	21042.5	24862.7	24064.7	17572.3	27103.8
COL6A2	23821	23957.3	9396.3	32876.6	12220	24129.2	22071.2	19408.9	42768.8
EHD1	21329.3	24635	27411.7	22982.7	19053.7	17186.2	16869.4	37062.9	22217.9
KDELR2	19769	20335.5	20888.7	23324.6	22702.1	19161	23539.6	27203.5	31417.6
CTSK	113322	5126	6954.4	4091	2038.8	38420.6	6450.8	22820.9	9045.6
LRP10	25554.7	17953.3	21807	26290.3	30199.3	19959.1	19061.7	21629.2	25459.3
CXCL12	2390	11881.6	77178.6	31792.6	19070.6	3215.1	16098.7	43587.4	565.8
SH3PXD2A	31962.1	15462	12618.8	20932.1	26816.6	31644.3	24962.4	17014.3	24086.2
ATP6V0E1	33023.1	23734.3	22777.4	18247.2	19101.3	18238.4	18109.8	31992.3	19861.2
PRKCDBP	10402	6376.6	44095.8	23010.5	4519.6	21236.6	19702.1	72505.8	2950.9
CAPG	38426.2	20190.8	23002.8	20108.2	25981.2	25101.8	18248.6	14521	18780.4
JTB	23326.9	26487.6	23771.9	29497.3	16029.5	18954.1	18828.9	20397.8	27018.7
DKK3	29028.4	14823.7	13440.3	26095.9	25469.9	14694	15626	38071.5	24286.3
PCOLCE	21393.7	27578	28933.6	19368.7	13247.5	19208.1	20463.1	26056.3	24962.8
CDH11	13614.6	19820.9	20243.5	37846.7	29277.1	20420.2	23295	12172.2	24490.7
STMN3	12626.9	26002.9	46737.9	13025.7	7646.3	30422	39513.6	10225.8	14741.6
S100A16	18575.2	10146.7	23473.4	35530.9	20668.5	17653.8	21454	21070.8	29966.8
ANXA11	31472.2	14378.3	17559	18867.7	13775.3	20110.2	16402.1	44019.2	20753.6
RNH1	38862.7	14878.2	22416.9	22190.4	21797.2	15416.1	25899	23634.8	11939.9
MORF4L2	17227.3	20229.4	20536.4	23955.9	22445.3	18423.5	19425.1	23751.6	29775.3
S100A4	100220	14651.7	10115.9	3535.1	2159	21683.7	9665	7326.8	26321.9
EHD2	17656.1	19039.2	19176	26177.5	21999.1	19513.2	15237	29761	27067.1
PLAT	6983.9	34598.2	16230.5	23420.4	13871.9	21408.2	19022.3	39112.9	19461.2
AP3S1	19710.7	19104.8	21752.3	21529.8	21694.6	23427.4	20923.8	24383.7	21489.3
C11orf58	16983	25658.3	24111.4	20248.8	19605.5	20570.2	19430.9	24731.5	22103.1
FAP	21954.6	13501.6	12782.4	24115.8	29102.8	25478.8	27878.5	20851.9	17320.1
ARPC1A	17856.4	25263	24350.2	20517.2	17720.8	19718.7	20706.7	26201	19602.2
IGFBP3	2165.2	6497.2	22881.4	34162.6	50603.1	5461	22322.5	18279.8	27949
PHGDH	15796	17211.9	13672.1	26374.5	21121.2	29223.5	30994.4	11258	24499.9
PSAP	19874.5	15859.3	13074	37861.1	33078.3	16502.4	17264.1	17005.7	18966.6
SPATS2L	17234.5	19570.1	16076.1	20882.2	20682.5	27750.6	19330.5	28137	18250.2
C12orf75	32699.9	17026.4	18436	19241.3	14400.3	13952.1	12010.6	27280.6	31072.5
UROD	24063.5	18611.4	21152.6	18251.4	20465.2	19921.3	17339.9	25707.4	20451.9
TMEM9B	24013.7	21062.3	24847.1	17211.5	24004.5	20160.4	18558.4	20098.3	14103.1
EIF4EBP1	15152.7	24325.1	14211.1	26877.2	14036.9	24277.5	19372.4	11625.7	34070.1
RCN1	18364.3	21475.2	19421.8	12644.1	19184.8	22126.7	22067.8	17185.7	29625.9
CALD1	14141.4	15818.3	10457.2	35201.4	22187	13785.9	15745.7	9872.2	43651.7
IFI27L2	32954.3	18194.2	26044.5	13307	16121.5	18466.5	16713.5	25858.6	12959.9
SEPT15	21307.7	18420.1	18272.3	19569.1	22796.1	23317.4	22998.4	14422.3	15409.4
PIGT	17486.7	21198.7	20083.9	25105	19501.7	18930.2	19329.4	14490.9	19789.5
LOX	23126.6	30593	30021.2	23595.3	12717.7	16834.4	14725.1	6521.9	17462.6
S100A11	20330.9	23297.2	18301.4	24089.7	17878.9	18613.6	14686.5	11179.1	21931.4
PDIA3	22792.8	20707.7	18943.7	19591.6	17065.9	20643.6	18893.2	10686.7	19873.1
TMED10	19598	20378.9	18440	19300.1	18851.2	20190.9	19301.4	14845.2	18168.7
CD44	24700.3	12551.9	21601.8	6505.1	18342.7	14528.6	17741.5	35948.9	16071.1
LDHA	13579.5	20297.1	22484	23678.2	17897.7	10934.4	19205.5	19868.8	19635.5
NFKBIA	9949.8	16361.4	21760.1	16128.3	16380.1	32053.7	15743.4	21239.4	17337.8
HSPA5	15395.9	16282.8	14743.1	19916.2	14661.4	32812.2	11886	16878.8	22927
RALBP1	14276.7	15935.2	21758.1	17563.3	19914.5	14471.2	12787.8	28454.1	17314.1
KDELR2	15837.9	17358.8	16951.2	18480	15439.4	14939.8	14693	21316.9	25793.9
OS9	19607.1	16697.6	16115.8	21081.1	19882.1	18950.8	14655.2	15677.7	17763.4
GPX8	17889.9	18922.8	14730.4	15684.9	12099.2	23859.2	15964.8	25146.2	15698
MEG3	12702.3	11638.8	10046.6	22809.1	21083	13194.2	12876.6	14409.9	40670
TMED9	18811.8	18562.9	17695	17159.2	21832.4	13643	20795.1	16138.9	13750
SFRP1	16674.1	10810.4	9210	6044	10891.1	14420.1	4860.9	82766.9	2125.4
PMP22	17313.9	21729.2	16183.2	16921.7	16768.5	15600.9	12761.8	27913.6	11893.8
ARHGEF10	14978.3	16208.6	14130	16594.8	21485.2	19241.3	15372.6	23362	15501.6
SNX3	18248.6	20112.7	17326.9	17980.9	15247.7	15926.8	11647.1	20534.3	18647.2
MTRNR2L2	14807.7	24723.4	25988.8	22711.2	14105.7	14113.6	18437.9	7297.1	13058.7
ZFYVE21	19154.5	16152.3	14195.9	14221.7	17260.9	16751.4	12970.2	31416.2	13078.1
MEST	1375	37023.9	24557.6	22108.2	22084.3	21886.3	10534.9	7135.8	6573.9
FCGRT	19074.5	14604.3	12125	17974.5	23165.9	17576.8	10933.1	22796.4	13196.3
PPIC	17360.6	14169.9	12208.9	16818.3	19987	17756.8	17158	16332.8	19417.6
PDIA3	19434.7	17632.3	16540.1	18645.8	15290.1	18853.6	17097.5	8786.9	18208.9
RHOC	10995.4	15499.1	16072.2	23131.3	21340.6	12959.5	16626	14853.4	18293.8
PRNP	21223.2	14319.9	8348	11411.5	12547.9	21404.1	13967.6	11248.2	34513.6
TCEAL8	16753.6	15999.5	16110.3	13840.1	18329.8	18326.4	15161.8	18632.5	13267.3
TIMP1	15129.8	15142	16661.2	21954.7	23374.2	11096	20510.9	12453.6	9626.8
PPIB	18739.9	10701.9	18505.3	17732.3	16781.2	16831.8	16047.7	12168.7	18092.4
TMEM106C	19396	16696.8	18712.1	11377.6	12658.5	16692.9	14108.2	19291.7	15127.5
ALDH2	7455.6	14582	9393.9	20287.1	19767.2	18210.3	18440.2	17910.5	16114.7
HEXB	23867.8	14889.3	13006.1	11570.1	14206.1	17369.9	10917.1	21126.6	14017.5
RAB1A	14827.7	17494.5	15900.4	15834.4	12608.1	10575.8	14234.3	20910.5	18068
ITGB1BP1	17743.2	17534.1	18515.3	14901.5	15533.6	16049.7	16915.1	13698.8	7662.6
WASF2	13152.5	15826.3	14509.5	14354.7	16018.3	18762.9	14534.3	16305.3	14036.8
MPST	19057.1	16784.2	12039.2	14281	16457.4	14276.2	14465.8	14097.5	14624.6
IGFBP5	13352.9	4942.2	4879.4	9533.8	26651.3	14767.9	4111.9	43082.4	14614.7
LHFP	19670.4	13117.8	13744.9	14914.1	16535.4	18302.3	12843.9	13453.1	12110.7
LRRC59	12411.2	14189.1	13831.4	13977	12670	12423.7	16933.6	17208.8	20612.5
ACBD6	15289.4	14611	14078.1	11391.5	13084.4	15730.3	14762.4	20542.9	14323
NUAK1	9895.7	9739.3	5086.3	20523.3	14648	18008.8	16520.8	3163.8	34669.1
C6orf89	13414.2	12235.4	15166	12886.3	13703.7	14362	11544.1	25647.9	13159.8
TMED3	17388.3	14429.9	16073.1	15050.5	20174.3	10474	13476.4	12395.9	12016.7
DPM1	12712	14988.1	14343.5	13380.8	14754.2	17029.4	11162.9	17578.2	14840.2
GJA1	7520.8	16210.5	18255.3	18116.1	12395.8	13268	16445.9	14620.5	11637
CCDC80	12044	10579.4	12889.9	21460.1	17942.1	10036.2	17232.4	12898.9	13341.4
PDIA3	15831.3	14347	13998.7	15434	12270.2	15596.5	15927	8133.9	15918.6
EFEMP2	14896.4	13318.1	14001.3	15364.9	18978.1	9202.6	18144.1	11423.9	11452.2
CALU	12456.1	12370.2	9853.4	22144.1	12518.1	10991.2	11543.1	13810.5	20903.2
PARVA	12105.2	13763.9	10473.7	15941.5	12929.5	13911.3	11135.3	15641.5	17740.9
HCFC1R1	16607.1	15907.3	26381.7	8023.6	6846.9	13475	6486.9	19441.5	10405.2
FAM127A	14781.1	15723.1	13949.4	15195.3	10382.7	10674.7	9032.7	16793.1	16625.9
TMEM98	20971.4	12153.9	9410.6	13940.5	12723.6	16607.2	12362.2	9953.9	14695.9
S100A11	13347.7	16479.4	13284.9	17257.3	11489.7	13322.9	11091.8	8685	17836.2
ERRFI1	4240.4	14970.5	17486.5	31336.3	15747.5	7351.2	15554.1	13776.2	2242
SLC2A1	8393.5	16517.8	12324	13041.6	13957.3	13270.8	14369.5	17568.7	13213.2
PLS3	8326.1	9221.3	15329.8	25862.2	13202.2	10892.8	10508.2	11778.6	16441.2
PSMC2	13278.1	14667.8	13248.7	10102.6	12298	12516.5	15572.8	17887	11851.4
JUNB	13653.4	21253.2	23362.6	13556.1	13492.1	10144.8	7467.1	8601.6	9478.2
NFIC	11012.4	13090.4	12306.7	11637.9	10353.5	13475.1	13640.2	21107.2	14318.5
TFG	11923.7	13144.2	10861.4	15382.2	13709.9	14180.9	11430	13952.2	15549.9
CAST	14569.4	11310.1	18236	10650.7	14399.3	13338.1	12617.2	16093.3	8764.3
ILK	11212.8	14833.6	12590.1	13083.5	13318	12078.6	13224.9	10260.1	19044.9
ATP2B4	9596.6	7375.7	15630.2	13310.5	7000	7959	12215.7	34609.8	11039.5
CHID1	16413.9	15215.2	12733.8	10462.7	11326.2	13975.2	11483.2	13777.3	13131.9
HSPA5	13215.4	11625.5	11849.2	8024.6	11364.1	27676.6	10486	14140.1	9033.8
TMED2	11595.7	14708.7	13047.4	14158.9	11218.5	10641.3	12307.7	14250.5	15418.7
TSPAN3	8503.7	10157.2	10340	16688.3	14051.1	13930.9	10966.5	18647.8	13083.1
DDAH2	12357.9	19015.6	18577.5	11997.3	10446.4	12457.4	9419	11566.9	10358.7
ANXA6	14874.9	12549	10795.2	14912.3	14365.2	9997.7	16261.6	9005.9	13248.3
REXO2	11994	13812.3	13401.9	15991.4	9083.3	12117.9	11572.3	14981.8	12498.5
MFAP4	17251.3	8063.4	6814	8335.8	16135.8	25466.7	14748.7	10888.1	7058.9
SEC61A1	14730.2	11191.7	10004.3	14116.6	11688.1	13401.2	13205.4	12876.4	13492.5
GADD45B	14355.3	16494	8392.7	13310.7	11016.4	16022.5	14855.9	7579	12611.1
IGFBP6	10870.1	12040.7	22657.3	13752.9	10806	10474.6	10013.6	17032.5	6158.9
CAST	13648.7	10701.3	15141.3	12491.9	12209.4	13283.5	9186.6	13503.6	12885.9
SEPT7	9271.9	11881.1	11803.6	11756.5	9446.4	12847.9	13742.4	14800.2	17366.9
NME3	14250.7	13784	17662.9	12248.1	14234.3	10979.8	8884.9	11055.9	9479.6
CD99	15567.4	13202.2	11480.1	13618.8	12530.1	16094.9	13459.1	6998.5	9236.1
COL5A2	7815	12388	8488.5	22367.8	16145.2	7890.2	8072.4	7888.5	21071.3
PARVA	10373.8	10905.3	8729.5	13793.7	13916.6	13969.3	11658.2	13962.6	14441.7
NID2	2050.6	13065.6	18011.8	26006.3	10908.6	4714.7	8258	20766.5	7848
MGST1	11351.4	7413.5	13755.2	16235.9	20494.7	19388.9	12371.4	7536	2964.7
CYBRD1	16683.6	10545.3	9129.7	11184.4	11702.8	11074.6	7506.6	20586.8	12676.1
ILK	10175	13979.1	11242.8	11702.7	12016.2	11112.7	11333.1	10431.4	18291.3
EXT2	11337	12109.5	10568.4	13926.3	16460.6	9957.1	13203.5	10690.1	11706.8
PGM1	8819.9	11142.5	13274.3	18161.1	15398.3	8525.4	8581	14434	10624.3
TP53I3	11121.7	10338.5	12160.4	8757.8	20187.8	8322.3	12829.4	10815.3	12828.8
RER1	12088.2	11641.8	12748.5	11793.8	12181.2	9720.2	11681.4	12832.9	11457.9
SEPT7	9481.3	12829.9	11574.7	12843.5	10707	10568.4	9684.8	12177.2	15819.6
IGFBP4	8476.5	11275.3	8648.5	15513.4	10386.1	8310.6	13993.6	16492.9	12541.6
CKAP4	13356.8	11567.4	13360.8	9717.4	11150.9	9526.6	18484.8	6146.4	11450.1
YIPF3	9301.8	11473	11109.3	14636.7	10055.6	10633.2	7650.4	12889.7	16839.6
BAD	14209.8	12214.2	11333.2	11841.4	11269.6	9723.6	9592.2	11185.8	12532
GAA	10677.9	12440.1	5790.1	9028.6	19448.6	13696.1	6183.7	19533	6853
PLOD1	11724.1	9697.7	7300.5	15571.8	14935.5	7848.1	15275.1	10456.3	10208.2
ARL6IP5	8383.7	11106.1	13454.6	10430.7	11537.9	8966.1	9241.6	18589.3	10852.6
SEC13	9903.9	11099.5	11242.2	11181.9	12199.3	10246.7	13958.4	10510.9	10633.1
TMED10	10287	10784.8	8829.3	14128.9	11397.2	12655.6	8700.4	9663.9	13511.5
NUCB2	8458.3	10238.7	11440	8736.9	8396.1	13354.4	15392.9	14982.3	8807.5
RRBP1	11984.3	10243.9	9077.8	13838.7	11490.6	9093.9	16450.2	7426.8	9665.9
TSPAN4	13078.5	8384.5	17236.8	7916	10867.5	7428.4	12744.6	12450.8	8656.2
PDLIM2	15358.9	10503.2	13645.8	9451.8	12014.1	10090.3	7423.7	10312.6	9175.4
TFG	9129	11021.9	8481.5	15256.3	12443.4	9866	7876.6	9988.8	13701.6
RAB2A	10469.8	11654.7	11523.6	10905.2	8205.9	8850.4	11959.2	11065.5	12738.7
SNX7	9251.5	11426.2	13345.9	11984.9	10546.8	9653.4	8822.1	12483.1	9081.8
PPIC	12200.2	9005.2	8216.4	11788.6	11817.5	12169.1	9804.4	9355.8	12184.9
TM2D3	10789.8	11991	9459.3	9741.1	10186.8	12288.2	9590.4	12879.2	9448.3
TMEM109	9605.2	9772.1	9516.9	11952.7	9791.3	10706.3	9552.6	12374.6	11844.5
PRSS23	8870.2	11352.9	8342.7	14849.7	12941.4	4556.9	6685.1	11392.3	15038.3
C16orf13	14215.6	10383.1	11136.4	9864.3	8762.6	9897.3	9588.6	9370.4	10731.5
ADI1	12116.5	10629.9	9517.9	10522.7	9607.4	9413.8	10527.4	12100.2	9460.6
FAM3C	8308.1	9828.4	10337.4	9197.7	8657.3	8462.4	10143.6	16289.7	12655
C1S	12777.4	4564.6	6264.7	13127.9	14056.3	10777.5	6026.8	23764.5	2370.1
MGAT2	7531.3	9830.3	9032.1	8226.7	9668.3	11537.9	10283.6	16804.1	10386.3
SIL1	13248.3	9541.7	11811.8	10796.8	14086.7	7352.7	8999.8	9468	7729.8
GORASP2	7848.7	9713.9	8771.1	11724.6	9196.3	11320.1	9867.3	9940.4	14193.5
SGCE	6020.1	8511.5	12127.1	10981.1	14747.9	11525.5	6396.1	11913.3	9257.8
POFUT2	8522.1	9204.3	9319.4	8319.4	10150.9	9842.5	8423.2	16713.5	10903.1
MGAT1	11885	8192.1	9434.8	12128.3	13429.3	7923.5	11187.5	8550.4	8248.6
ATP6AP2	7500.9	9565.2	8817.2	11250.1	8125.2	11112.9	8811.7	11741.5	13948.7
SLC39A7	11484.7	9651.5	10677.3	13982.5	14491.2	6253.9	12743.2	5768.5	5080.9
LAMA4	1932.3	4925.6	3631.4	21391.2	13104.5	3544.8	3724.4	36502.7	1184
SEC23A	7812	9306.9	8027.1	13107.6	9310.4	9474	10664.6	8797.5	13200.4
C4orf3	11082.2	8058.2	9822.7	10795.6	9749.8	10406.4	8062.4	11688.6	9953.6
RAB18	10048.1	10009.7	8621	9825.8	10719.5	9325.3	10203.7	10777.4	9839.2
ARL2BP	10769.7	8599.9	8393.5	9164.2	10137.4	11458.5	8263.3	13132.8	9225.6
SDCBP	10943.8	10971.3	10504.6	10880.2	7944.1	10934.2	7251.2	8024	10232.5
PPAP2B	4595.1	5839.9	10086.5	3557.9	2912.4	3235.2	6434.4	43359.9	6696.5
TMEM98	15318.2	9335	6768.6	11259.4	10051.3	11130.3	7515.2	6546.7	8683.6
SLIT2	19942.1	9304.4	12970.8	3960.1	2016.5	7180.9	9649.5	2584.6	18978
SORBS3	7556	9349.6	9085.3	13292.9	7379.6	8155.9	6590.8	11305.9	13742.2
ATP5G1	12004.4	10841	13440.7	6934.1	8948.7	7355.1	9496.1	10648.7	6605.8
PLEKHA4	10614.6	9165.5	11128.1	6238.2	7434.3	10261.3	7598	17762.7	5027.4
TMEM43	7138.5	9098.6	8590.3	13041.5	9497.4	7739	7057.2	10822.8	12197.7
COL3A1	6636.3	8347	2523.3	20896.3	11542	6680	9119.3	3884.8	14783.7
OAT	7349.6	9143.1	6704.1	9659.9	9463.7	8385.8	9029.1	12514.6	11739.9
HMOX2	10738.2	9326.2	8876.3	9705.2	9048.5	6991.2	8483.2	11411.8	9155
FBLN5	26437.4	7531.5	4415.1	6062.3	4035.9	10002.7	4176.5	13983.8	6814
GLG1	8659	8994.4	7966	14632	12185.3	7065.8	10329.5	5281	8158
PSAP	8343.2	6963.4	5582	17058.1	14291.3	6414.3	7992.1	7919.3	8063.4
C1R	7319.6	7042.8	9749.7	7264	9102.7	11999.5	4337.1	23799.1	1958.9
ARFGAP1	9497.1	8166.7	8174.5	9491.6	10541.7	7698.6	13118	7387.6	8430.4
SLC44A2	11401.7	8461	9830.8	11065.2	8503.6	7446.8	5389.5	11307.5	8676.9
CTSC	9806.3	4773.2	24106.7	10784	7276.8	4847.1	5059.7	13639.4	1694.5
RHOA	7429.6	11042.7	9249.6	10272.9	8571.5	7045.6	7239.6	9762.2	11231.6
SNUPN	10316.4	10619.7	11660.9	6862.7	8999	10978.4	6509.6	10351.5	5522.8
AKR1A1	9592.5	10035.6	8795.5	9300.9	6920.5	11023.4	6567.1	9538	9749.9
KRAS	5581.9	9211.2	7344.4	9063.4	6935.2	10001.8	12276	9904.4	11135.2
COL5A1	4400	6223.1	3133.4	19732	12147.4	7353.1	9604	3396.9	15001.6
SLC2A4RG	8084.3	9428.6	10498.4	8549.6	8964.1	8727.7	7617.5	8766.9	9940.1
AHNAK	7811.8	7164.5	5083.5	12054.7	9256.6	9711	7968.5	13633.4	7818
CREB3L1	9078	8909.5	7592.5	12289.7	9027.1	8524.3	9973.8	4113.9	10790.3
SUMF1	9627.7	8378.1	9016.8	10752.4	10475.2	7633.1	7113.2	9659	7074.3
PDLIM7	4347	7474.9	6228.8	15252.2	8071.4	7926.3	8792.8	4621.4	16384.4
GNL3	6830.2	7248.3	7674.5	8669.3	8156.3	10088.2	9592.8	11386.7	9441.7
ANPEP	16034.6	8990.2	12103.2	6683.5	9635	6055	9654	2013.7	6621.5
CALM3	8185.6	7704.7	10719.5	8063.5	7772.6	6184.3	8249.2	11757.5	9026.6
BSG	6331.3	8490.6	5980.1	11668.1	9437.6	12764.2	6919.8	5971.3	9299.6
ASNSD1	6779.4	8288.2	8038.1	9351.6	8786.5	8243.1	8261.7	9102.3	9194.4
MAP1B	4880.9	8331.1	3452.8	8120.5	10733.8	13267.5	6586.7	12636.3	7638.6
LUM	20551.1	4236	657.7	4656.5	10791.2	3515.5	6219.8	7788.9	16495.4
ANXA2	8535.7	9807.5	13409	5854.6	3251.5	5270.6	14479.7	7200.1	6938.5
SERP1	6981.7	6601.2	6955.6	7768.9	7775.9	11698.6	8043.7	9765.2	9012.2
MBTPS1	8044.5	8441.9	7804.1	7469.5	8144.1	7526.7	8516.5	9634.1	8675.5
CD47	9483.9	10698.9	12240.2	5354.6	6503.5	8812.1	6670.7	8890.6	4728.7
KDELR3	7683.9	7945.5	8792.7	10776.6	11628.7	5904.1	7013	7336.8	6162.7
SLIT3	6732.7	3260	3464.7	24466.6	9848.8	4485.7	4259.9	3258.5	13210
FKBP11	8557.6	8841.6	9899.4	8618.5	8439.5	8128.5	8889.6	3123.3	8338.7
NDUFB1	10271.1	9022.7	9594.3	5841.1	5667.3	8988.7	9990	6824.1	6566.8
SEC31A	6286	6343.7	5791.3	11728.5	8258.9	8561.1	7167.4	6392.3	11947.3
GLT8D1	8396.1	8567.1	9619.2	9741.3	7253.5	8192.6	6204.6	6875.2	7189.1
FAM45A	13078.5	6675.5	7436.8	7295	8583.1	8772.5	7496.4	6209.2	5688.1
POSTN	1156.2	146.2	80.3	8184.6	5277.5	670.4	2302.3	1617.8	50655.8
SIGMAR1	7370.3	7516.2	7780.7	9172.4	8395.6	6925.7	7151.6	6161.4	9565.1
COL3A1	3887.3	7182.2	2453.2	15127.9	7570.6	8031.8	5481.8	3210.8	15846.2
MFAP2	6467.6	8446.4	7442.8	4301.1	11851.2	6819.3	9571.9	3444	10159.1
PRMT2	9390.9	8294.6	7623.8	7159	7112.4	6437.7	6932.1	8825.3	6698.3
FBN2	14612.6	8160.6	6816.2	3286.6	2477.2	5244.6	3115.8	12084	12538.5
INHBA	6195.8	4837.8	2676.5	12330.7	8513.3	5240.9	7732.3	4287.6	15970
LEPROT	10138.2	9183.6	13181.8	10677.4	8809.2	6982.2	2378.7	2501.7	3918.5
DERL2	7460.3	7751.6	9146.9	6048.4	6574.4	9230.5	7564.8	7266	6600.8
HEXA	7860	5959.4	5530.6	11871	10639.6	6035.7	8617.4	5076.3	5902
GNL3	6155.3	6170.9	6689.6	7709.7	6069.5	9117.6	7798.7	9522.6	8212.8
GSTM3	7221.9	10019.3	5981.9	7580.7	14298.8	7187.2	2743.3	7850.1	4493.1
GPX8	5589.6	6481.2	9454.9	6661.6	9934.6	6157.1	7106.1	8017.2	7887.9
LOX	7694.6	8219.5	6131.5	11787	5461.9	7327.1	8106.6	2265.8	10119.6
TXNDC15	7690.9	8238.8	9403.3	6624.8	5864.9	7356.7	6773.1	8080.8	6855.1
CLU	4965	4194.3	4902.7	7867.6	4095.2	5335.2	3604.3	29099.7	2466.9
CASC4	5119.8	6400.8	5535.8	8644.2	7734.3	8248.8	5888.6	8828.9	10071.3
TNXB	10921.7	6605.3	9142.6	15988	12121.6	4481.4	5779.7	492.5	898.9
RCN1	6024.7	8487.1	7645	4177.7	5148.6	6100	7477.4	7626	13216.5
FNDC3B	5545.4	6061.1	5577.7	8049.6	6809.1	9406.2	7339.8	7812.7	9175.5
PAPSS1	5995.7	9641.1	8427.5	9130.5	6779.3	6550.3	3924	5729.6	9513.4
HEXA	7872.8	5567.9	5675.6	9359.1	10807.1	7657.9	6125.3	6727.2	5868.6
ADAMTSL1	2277.3	5930.6	12567.4	7972.1	12165.3	5113.1	10065.1	5288.9	4150.5
SERPINF1	9915	14243.5	7169.9	3039.4	5666.6	14170	7411.1	901.3	2267.3
GPX8	4809.9	5720.5	8356.1	7036	9518.5	5404.8	7728.2	7734	8355
FAM46A	7375.8	10019.6	9670.9	5954.4	4475.7	5578.4	9276.7	4793.5	7468.1
TIMP3	7485.7	2805.1	6438.5	17371.9	3422.9	4189.2	5378.1	5532	11553.6
GOPC	5492.4	5119.5	4830	7245.5	11027.8	6594.4	7179.1	5464.7	11072.1
PJA1	6182.9	7486.2	6015	7274	7264.8	8073.7	6853.2	7369.4	7369.3
DUSP14	7855.7	6287.4	5520.9	7964	6008.2	6971.2	5556.1	9065	8592.7
C19orf70	9813.9	6976.1	7968.2	6124	6364.7	6507.3	6560.7	6401.4	6502.1
CYP1B1	1977	11400.8	6817.8	16798.5	10187.4	2041.2	4538.8	1441.5	7734
TTC3	8626.8	6490.7	6600.7	8277.2	9476.1	5917.1	7476.8	3484.8	6495
MYC	7740.3	8515.5	6598.6	7813.6	5147.6	7180	5159.1	7195.8	7492.3
ERBB2	8593.2	7490.1	7146.3	5736.5	8487.3	6349.5	3819.5	10026.5	5054.6
MAGEH1	5444.9	6270	6703.9	4823.7	6601.7	7345.8	6909.1	11756.7	6810.5
FLNB	3393.3	5396.4	4315.9	13965.2	10584.1	5977.8	7550.1	3902.9	7413.5
TXNIP	435.8	3179.4	3337.2	18547.4	18040.4	1341.9	7523.5	7312.1	2688.3
ILVBL	6885.9	6432.4	6848.5	8262.9	6939.8	6324.2	7231.3	6213.9	7092.1
RAB1A	6770.4	8161.7	7984.4	5376.9	4910.5	4838.3	7183.9	9418.9	7445.5
SEC31A	5438.4	5501.1	4920.7	11756.1	7326.9	7249.2	4871.3	4338.4	10334.1
SLC37A3	5801.3	6855.6	6608.2	7710.3	6763.3	5924	6369.3	9970.5	5731.1
ASPH	7752.6	4989	5717	8545.8	6998.8	6085.3	6993.4	7014.3	7522.6
AKAP12	4339.3	7846.4	5341.7	8754.6	9021	8549.4	4680.7	10257.7	2590.5
SFRP1	6980.8	4765.6	4173.4	3502.6	4412.7	4648	1813.9	28980.9	1047.3
EMP2	6195.8	5459	13580.1	5169.4	3938.1	6809	8075.3	8965.8	1908
CD151	4232.2	7456.4	8456.8	5972.7	10686.2	6031.4	5530.9	6114.6	5009
EFNB1	5662.1	5040.8	3388.9	6150.5	8221.1	9464.3	7978.2	3551.8	9972.9
PPAP2A	9000	5381.2	4825.3	8662.8	6386.5	8455.2	3253.8	8311.2	4952
COPB1	5617.7	5798.3	5386.3	9040.1	7279.9	6399.5	6002.5	5419.4	8019.1
NOV	16580.5	3529.1	6320.3	6255.8	3251.9	2119.6	1233.2	18366	1264.4
CDC42EP2	7261	8668.2	6260.4	6701.3	5672.2	6507.7	3728.4	7917.7	5653.5
KIFAP3	5263.7	6211.8	6050.5	7486.9	8336.1	7233.1	4906.3	5796.7	6978.5
ARL1	6835.5	6873.9	7618.6	4970.6	4582.1	6572.5	6068.8	8780.2	5948.4
FAM162A	7665.6	5365.6	7420.9	6610.5	6841	6970.6	4710.9	7423.6	4984.9
SELM	8818.6	4472.1	5306	8984.9	5283.6	5677.8	5626.8	7641.4	5934.2
DDRGK1	7732.5	5842.7	6236.6	6412.6	6965.7	6099.8	6801.4	5223.3	5907.6
CBX6	6536.6	4798.1	5037.3	5608.3	7636.9	5816.1	5913.4	11189.9	4438.5
HIBCH	5289.5	6132.2	7381.7	4893.7	6023.5	6241.3	5557.4	9995.5	5327.3
CD164	4807.5	5619.2	5801.7	6462	5028.6	6684	6523.6	6569.5	9302
TAOK3	9169.6	5978.4	6543	4073.3	3418.7	5942.4	5531	9947.8	5782.4
P4HA2	8997.2	4875.1	3938.2	9366.9	5952.9	5128.1	7634.7	4454.1	5953.6
PRAF2	6030.3	6197.1	6417.7	7418.3	7659.1	5989	5507.1	5053.6	6013.8
CFH	5499.3	6893.3	10538.5	7252.6	9004.5	3523.5	4163	8715.8	642.1
MBTPS1	6009.5	6265.6	5978.8	6448.7	6589.4	5675.4	5510	6391.6	7131
NR2F1	8766.6	6439.7	6488.3	4493.8	8699.7	8350.1	5700.3	2681.4	4364.3
PARVA	5608.8	6902.4	5341.9	7272.6	6960.3	4829.5	5010.4	5001.4	8546
ADD3	3165.4	7098.1	6978.6	7557.1	7577.4	7154.6	6392.4	6515.7	3028.2
PALM	705.5	15390	869.5	15072.9	5227.7	8753.6	5408.5	2131.1	1890.9
ARF1	6634	5717.3	5465.6	7567.7	6491.3	5599.3	7144.5	5545.8	5228.3
C5orf15	5483.6	5313.6	5522.3	8161.5	6888.2	5327.7	5956.6	5305.3	7395.3
ADAM12	2376.3	4089	3555.1	11796.8	12003.6	4978.8	6440.7	1645.9	8371.5
LRPAP1	6286.1	7434.6	5349.5	6145.7	7740	3783.1	6062.6	6282.7	6084.7
GPNMB	18766.7	3550.8	3743.7	5457.1	3131.9	5642.4	2528.9	10663.8	1612.4
CAPZA2	4230.2	5633.5	6607.3	5652.3	4119.3	4730.7	5703.5	10496.7	7878.2
MAP1LC3B	6167.6	5326.5	4606.7	5937.8	4507.2	5510	4573.1	9004.8	9284.5
MMP14	6408.6	4416.5	3988.1	7224.3	9701.9	5395.9	9817.5	2813	4735.9
ARL6IP5	4355.4	5670.8	7076.8	6572.1	5389.3	5091.5	5586.6	7920.1	6549.8
RPN1	6543.7	6825.9	5481.7	7147.8	5658.5	5760.7	4815.5	4496	7111.1
FNDC3B	4894.9	5443.8	4352	7317	7228.3	6246.9	4828	5682.4	7283
SRPX	9226.7	5934.7	7420.6	2984.9	6051.8	6177.6	4819.5	5612.8	4008.7
MRGPRF	11192.2	5484.3	8015.7	1832.4	1810.4	5648.3	2226.1	9575.4	5982.4
C1orf85	7002.7	5955.3	4992.4	4867.3	6322	4920	3728.6	8651.8	5313
FBXO17	7185.9	5212.1	5295.2	8054.2	6337.4	5225.8	7443.9	2150.2	4753.8
COL6A2	6458.8	6149.5	3538	5800.9	3924.1	6678.8	5077	6980.2	7023.5
TCF25	5397	4779.5	4866.1	5951.5	8059.1	4323.5	7112.2	5661.1	5475.2
MAP1B	3962.9	8190.8	5926.5	6783.6	4646.6	4407.6	7436.6	4735.2	5487
CCL2	1783.2	6868.5	7004.3	4542.1	10852.5	10356.9	4475.1	2668.3	2991.4
FBLN1	12342.2	7963.5	6606.9	4036	1601.4	6009.5	4441	5468.8	2930.7
RAB1A	5409.7	5807.8	5494.5	5578.2	5175.5	5654.2	5491.6	6406	6366.9
FHL1	1941.8	3923.2	2046.4	18833.6	3862.9	1766.1	2593.9	7033.6	9366.5
OLFML3	7714.3	6458.2	5172.2	3739.1	4185	7104.9	4256.3	3234.5	9445.5
FEZ1	7425.5	5731	4879	7509.5	5835.1	4360.1	4664.1	5599.9	5115.6
PDZD11	5839.2	5678.2	5924.9	5272.7	4941.7	6149.4	4736.6	5849.1	6404
FKBP7	5813.8	6357.1	6255.8	4799	4021.3	6059.7	6772.4	5620.7	4894.4
DHRS7	6383.7	4681.7	4915.2	4473.9	5426.4	7362.4	5871.3	6466.7	4895
SNX21	8101.6	6779.1	6832.5	4598.6	4424.2	5384.1	4220.8	7060.5	3054.6
SEC24D	3289.2	3982.1	4167.7	9772.1	5462.4	6126.8	5190.8	3749.2	8464.8
LTBP1	3049.7	3456.5	4754.6	7899.4	1946.2	6365.4	2440.2	15031.7	4851.2
TNFRSF1A	4488.5	5732.6	5970	6711.5	7592.8	3801.8	5657	4953.2	4875.6
NR3C1	4454.8	5746.7	5550.1	5793.4	3740.9	5191.1	3857.2	9482.6	5601.5
CAPZA2	4590.3	5869.9	6317.4	5269.4	4560.5	4333.6	3249.4	9016	6086.2
COPA	4751.4	4375.1	3811.7	7325.7	7273.1	5105.9	5188	4992.3	6294.4
RBMS3	5287.3	5268.3	5362.2	5407.5	7254.1	4563.1	5097.6	6414.7	4175.4
TMEM45A	8281.1	4639.8	4258.6	7196.7	4592.8	4773.9	4219.9	3435.2	7244.9
CPE	2935.2	3794.8	3846.7	13219.7	4017.9	8902.3	7589	596.5	3610.3
CDC42EP4	4187.9	5131.1	6609.3	6111.6	4478.4	5609	4202.1	5169.8	6660.6
TJP2	3870.1	4004.3	6044.2	6297	5060.8	3948.5	3488.9	12164.1	3005.5
CNRIP1	3321	5061.6	6523.1	8683.8	4532.4	4011.4	5997.4	3824.6	5020.6
MRGPRF	7102.3	4700.5	5673.4	6074.9	4998.5	4957.5	6384.3	3082.9	3958.6
TCF25	5970.6	4129.6	5104.5	5850.1	5944.5	4446.2	7124.9	2573	5523.2
MESDC2	5336.4	5410.5	5146.7	4274.2	4964	7051.4	5048.5	4389.3	4414.4
ANTXR1	4650.8	4061.9	3598.1	4320.1	4599.4	6941.5	4841.5	6408.5	6513.8
GPX7	4566.5	5190.4	7585.5	6362.7	5473.8	4773.5	4007.9	2492.5	5348.3
SMARCA1	4275.1	5523.5	4749.2	4583.6	5917.7	4635.8	4235.4	6707.2	5158.4
C16orf45	5398.5	5258.7	5902.6	5965.6	5496.3	5685.3	4709.8	2369.6	4962.8
ARL1	5210	3781.2	5054.3	4601.2	5148.5	5503.6	5131.7	6577.9	4730.8
ARMCX1	5103.8	4331.8	5483	3830.4	4351.9	5181.8	3319.7	9543.7	4557
TMED2	3644.4	4897.5	4598.5	6036.8	3844.4	4097.3	5138.7	5696.7	7426.7
GAS1	6763	8807.9	4330.3	2667	1675	5570	2066.2	1381.7	11485.7
SHISA5	5676.2	5180	5038.6	5593.7	5358.6	4075.4	3645.2	5616.5	4404
KDELR2	4176.3	5273.9	4814.3	4693.6	3449.1	5249.5	3328.3	5977.3	7248.7
CRYAB	6325.3	1785.5	2244.6	5344.9	4597.6	1620.3	6258.7	14812	1097
ARL1	4535	4851.5	5977.8	4115.2	4093.2	4799.3	4118.7	6364.9	4990
FAM3C	3749.3	5004	5037.3	3799.4	3225.4	3838.1	4075	8209.7	6807.2
EPS8	4009.1	5454.8	6658.7	7989.7	4431.4	5091.6	4660.8	1544.7	3755.2
PAMR1	7002.8	2640.1	3887.5	759.5	1597.8	9037.9	6981.3	6303.1	5101.2
MAP1LC3B	3850.9	4147.3	3331.4	7830.4	5349.7	4681.4	3470.4	4599.9	5961.5
ZFP36	9223.9	6177	7688	3116.9	2001.7	3282.1	2338.1	6297.7	3089.2
FGFR1	6727.1	4671.2	4478.1	4231.7	2323.2	4093.3	4079.4	6904.5	5423.6
PCBD1	7788.6	5577.1	3705.5	5019.8	3944.8	5021.3	2637.7	4782.5	4324.6
ASPH	6711	4268.6	4928.3	4283.3	4769.9	4028	3222.7	6081.1	4423.6
SIPA1L1	4616.1	4002.6	4983.1	4110.5	4097.9	4603.2	6002	4106.2	6012.7
PDIA5	6206.4	5452.1	4622.7	4850.9	4134.5	4089	6191.7	3015.9	3872.8
EEA1	5455.7	3936	3341.9	3583.5	4488.9	5280.8	4076.2	6629.2	5076.5
GOLGA5	4264.3	4682	4628.7	4727.3	4760.1	3764.6	5277.1	4479.8	4790.4
SLC25A4	2801.6	4911.4	4104.9	7316.6	6521.2	3655.3	4131.8	4547.3	3329
YIPF5	5558.2	4087.3	5401.8	4920.9	4626.1	4463	4393.4	3948.6	3907.6
ERLEC1	4364.5	4301.8	4760.8	5173.6	4419.8	4180	3547	5503.4	4995.1
SLC44A2	5229.2	3791.9	4874.3	5674.3	5220	3730.7	2954	5670.3	3842.5
TMEM14A	5619.4	4464.8	5374.3	3504.6	4060.6	4248.9	4085.8	5277	3872.7
C4orf3	4920.4	3832.8	4529.8	5153.7	4744.7	4325.5	3638.7	4792.5	4479.5
C19orf66	5275.5	4785.3	4517	5002.5	4660.8	5069.9	2419.7	4826.5	3800.4
TTC3	3127.6	3932.7	3466	6198.4	4713	4764	3878	3030.2	7146.7
PROCR	4339.2	4593.1	7527.7	3461.3	7090.9	4636.9	3281.7	3254.3	2059
NQO1	4220.1	5590.7	4756.7	3366.9	3666.7	3888.9	4215.6	4282.4	5985.6
NDFIP2	3657.1	5866	4883.3	4818.5	4050.5	3964.4	3211.9	3491	5568.8
MAP1LC3B	3363.7	3453.4	2902.2	7427.9	4321.1	4504.5	3508.8	3978.8	5646.7
FBLN2	12086.7	1710.4	3107	7384.3	3144.3	2141.9	3355.2	1317.1	4758.7
BSG	4047.4	4857.6	3477.3	4586	4221.7	5048.2	4873.3	3333.2	4534.8
FZD1	3896.8	8248.4	4256.3	3645.6	1997.9	5615.7	3974.4	2731.2	4406.2
SULF2	1717.5	4300.4	641.5	7513.4	8120	7214.1	3253.6	3972.5	1987.8
PGRMC1	8586.9	3400.9	3025.5	2774.1	2470.3	4360.5	3459.7	4363.1	6164.3
HIBCH	3133.3	4078.8	4820.4	3589.3	3742	4293.4	3746.6	6936.2	4026.9
WDR45	4734.1	4083.4	4429.1	5030.5	4102.2	4029.4	3836.4	3749.8	4047.8
OS9	4825.4	3738.1	3247.2	5548.6	4682.8	3929	4230.5	3218.9	4260
THSD4	2806.3	1766.4	2218.1	1542.4	1526.4	2674.1	2884.3	16702.4	5140.6
ANGPTL2	8464.2	2678.9	3193.5	525.1	1209.1	4921	3098.6	11266.3	1855.2
CALM3	6408.4	4387.5	5858	2245.2	2545.3	2767.2	4494.4	5255.4	3113.3
ADD3	1650.7	5142.2	4920.2	5303.4	3674.4	3383.6	3052.7	6388.5	3319.2
DDR2	4365.9	4442.4	4048	5738.9	2473.7	4372.2	3425.7	3387.8	4234.2
DDR2	5821.1	5883.1	4901.5	5006.8	1391.7	3021.6	2028.6	3857.3	4490.7
ADK	5314.8	3597.9	4752.3	3049.5	2814.4	3990.6	4223.2	4318.3	4102
RPN1	4737.1	4430.5	4475.9	3418.8	3295.5	3950.3	3490.8	4034.9	4287.9
MFAP5	4666.8	3670.3	11814.4	4800.3	1389.1	1553.8	6084.8	1187.3	904.7
CST3	4353.8	4188.9	4005.4	5194.3	3436.2	4552.3	3688.6	2971.3	3427.6
RING1	4217.2	4587.9	4642.9	4348	3749	3494.3	3605.9	3355.9	3751.9
IL11RA	4248.2	4188	6021	3110.4	4043.1	2967.8	2757.1	4205.5	4203.5
MIR22HG	3949.9	2792	4237	4497.1	3965.8	4729.3	2953.9	3389.1	4932.8
EIF2AK4	3268	4090.8	3368.6	3982.2	3608.7	3517.3	3266	3799.6	6207.3
APP	4702.3	3667.5	2655.9	7026	4626	3496.8	2533.4	1869.3	4305.4
TCEAL1	4381.1	3469	4792.9	3485.8	3699.5	3543.3	2379.3	4914.7	3957.3
CCDC107	5441.3	3581.4	4247.6	3403.2	3934.4	3283.6	4256.4	3556.4	2891.7
SRD5A3	3333.8	2347.8	2966.1	3315.9	5196.7	6141.7	4091.9	3948.4	3079.3
NINJ1	4217.7	4186.3	4506.3	3807.9	2793.1	3854.6	3714.2	4216.2	2959.5
GLT8D2	4545.9	3799.7	3109.6	3802.8	4033.4	4224.5	2084.3	3331.7	5091
MAP1A	5138.2	2805.8	2982.1	2973.2	5845.2	3009.4	4272.1	3221.6	3341.5
RAB18	3046.2	3407.4	2883.1	3930.2	3927.4	4566.5	3146.4	3951.8	4729.9
ARAP1	5314.7	4044.1	3652.9	3543.9	3507.4	3195.5	3251.1	3791.8	3186.6
TRIO	4728.6	4052	4183.2	3632.6	3889.4	2608.5	4051.3	2215.3	3940.1
ETFDH	4319.1	3243.9	3687.6	3200.5	3453.7	2931.7	3248.5	6058.2	2887.2
CALHM2	5756.3	3929.4	3267.6	4103.6	2163.8	2922.5	2090.6	4244.9	4246.1
NAV3	4514	3634.1	2101.6	3843.1	3420.6	4268.2	2800.6	2312.2	5712.3
RAB2A	2488.1	3892	3402.4	3912.3	2898.2	3072.3	3608.8	4052.9	5244.2
PREPL	2629.4	2472.2	2520.4	3256.6	3248.6	5741.9	2924.4	6314	3404.5
QDPR	4347.6	3354.8	3592.2	2220.8	3249.5	3680.8	3893.1	5061.1	2948
YIPF5	3188.2	3109.2	3310.5	4172	4061.5	2532.7	2863.7	4622	4167.8
PRMT2	3618.1	3589	3037.9	4831.4	4549.8	3086.4	2481.1	3246.3	3352.6
ANXA11	4074.2	2343.1	2924	2484.7	2212.5	3632.3	2437.1	8960.8	2656.9
FKBP14	3643.9	3624	3543.5	4165.6	4186.9	2702.1	3647.8	3036.2	3066.3
OLFML3	4608.7	3953.7	3072.4	2215	2675.5	4128.6	3238.1	2200.2	5327.3
PLD3	3240.4	3202.2	2285	4699.1	4605.6	3621.9	2910.9	2285.2	4435.1
UGDH	1877.2	3234.6	3307.9	6108.6	3118.8	3209	3497.9	2929.9	3958.7
SNX21	4391.5	3879.7	3704.4	3033.1	3078.5	3625.3	2970.7	4386.6	2070.9
EXOSC7	3801.7	3270.2	3534.6	2788.6	3524.9	4179.6	3238.7	4082.4	2710.8
IGFBP3	454.8	1118.5	3358.4	5586.5	8621.6	819.4	4177	2820.4	4071.1
SCO2	4390.8	3668.3	3585.3	3578.9	3519.7	2956.8	2905	2862.2	3538.7
SWI5	3679.9	4179.3	4679	2290.3	2572.4	3520	3149.6	4195.7	2723.1
DHRS1	5579.6	2569.4	3937.3	2255.2	4289.1	3403	3707.6	2611.2	2445
GOLGA2	3957.4	2786.9	2583.6	3987.8	4318.4	3615.2	3413.1	2567.3	3360.3
ARF1	3023.8	3000.3	3074.9	4072.7	3543.5	3135.3	4079.5	3181.9	3326.9
FSCN1	2714.4	3961.5	2403.8	5380.3	3253.2	2184.9	3535.4	2037.9	4855.5
EXOSC7	4036.1	3062.9	3548.1	2611.8	3582.3	4870.1	2653.1	3277.2	2657.7
SSPN	3413.5	2246.1	3470.1	2831.3	3741.8	4739.6	3019.7	2334.5	4427
CHID1	4600.1	3773.7	2999.5	3130.8	2964.1	3266.6	2979	2893.7	3359.5
EGLN2	3902.1	3110.7	3410.6	3349.1	4227.4	2032.8	3843	3164.3	2847.1
SMTN	3945.5	2620.8	3202.4	3616.1	3294	1860.8	4353.4	3420.4	3486.6
P4HA1	3048.6	4037.1	2628.6	4656.4	2691.5	2144.7	2269	3037.2	5216.7
TMEM50B	3774.8	3346	3050.2	2545.6	2476.4	6061.4	2135	3395.7	2871.7
PPP1R15A	3981	3194.6	2945.3	2978.1	2413.8	4076.3	2552	4130.3	3380.3
TAX1BP3	2961.7	3104.9	2519	4515.2	4236.6	2983.4	3258.1	2815.8	3238.6
SEC23A	2258.3	3511.8	2827.2	4397.4	2347.3	2733.1	2415.9	3302.1	5605.1
TNXB	1345.1	1951	834	3970.8	221.1	553.2	1082.8	19100.7	327.7
FAM114A1	2688.5	3121.5	2924.4	4477	2248.9	2577.1	2951.7	3781.8	4523.5
BLVRB	5107.3	2862.2	3559.2	1919.5	2861.1	3368	2668.4	4903.3	1983.6
CELF2	4022.7	1993.3	2387	972	2276.5	5741.4	1692.7	7755.9	1995
COPA	2755.4	2614.5	2588.1	2034	2928.6	4180	3293.4	5651.9	2740
TRIO	2623.2	2832.7	2917.3	2918.3	3038.4	2990	3316.9	4099.7	3920.4
TFPI2	741	1548.5	11673.8	1569.6	5386.3	799	4834.8	1223.1	607.3
SRPX2	5444.6	2994.6	1899.7	1081.8	2510.1	4233	3635.2	1791.2	4775.8
MAN1A2	2905.4	2824	2613.7	3498	3181.9	4221.1	2873	3075.9	3027
CRYL1	3935	2680.2	2815.8	3531.5	3675.1	3671.7	2383.1	3312.4	2105.9
MEG3	2558.6	2146.3	2105.5	4153.7	4246.1	2244.6	2947.8	2264.4	5429.8
RARRES2	4781.1	5475.3	1423.6	470.6	1133.8	7838.4	4967.5	1009.8	968.9
CD59	3881.5	3120	2559.5	2457.2	5311.2	1970.3	2073.8	4659.5	1992.1
TCTN1	3152.3	3496.5	2604.6	4432.5	3813.4	2692.6	2466.2	2376.7	2924.6
CD164	3079.9	3292.8	4044.5	2564	2240	2696.3	2513.2	3607.6	3780.1
DKK2	3302.5	6029.9	375.8	579.1	193.4	4539.1	2274	498.1	9834.4
NFYB	2558	3061	2866.1	2251.5	2447.4	3071.7	3202.6	5041.6	3086.4
MORF4L2	2626.1	3740	3828.2	2381.9	2603.9	1947.6	2411.5	4539.6	3439.3
CKB	1624.4	6106	4404.8	2554.8	1675.3	1546.9	2804.5	5100.9	1571.9
MFGE8	2075.6	1723.9	1080.8	3462.6	3004	1940.8	2277.3	9067.6	2596.3
PRICKLE1	2317.3	4031.5	3174.1	3085.7	1763	4003	6045.4	270.8	2519.8
PTRF	3379.9	1966.3	3018.6	4720	4002.4	1357.4	3381	2060	3180.6
FILIP1L	2094	1350.9	2029.3	6601.6	5332.1	3535.7	2541.8	1141.5	2313.5
DST	2981.4	2396.1	2983.1	3633	3794.3	2733.4	2293.4	2317.7	3430.5
ANXA3	910.3	2618.5	1766.1	5869.7	6008.4	4483.3	1471.9	1457.7	1953.5
DPYSL3	1852.7	3691	1672.2	4331.6	3848.4	3591.5	2380.6	2784.9	2284.7
FAM98A	2894.4	2538.5	2556.9	3183	3153	2289.6	3598	3111.5	3089.1
HSPA2	9777	4985.2	1318.8	4059.9	2250.7	2137.7	302.8	995	470.4
ADI1	2551.7	2504.2	2513.3	3195.2	3145.8	2649.3	1816.8	4390.7	3382.5
ADPRHL2	3341.8	2564.2	3070.9	2964.2	3419	2360.8	3123.8	3151.5	2141.5
FBLN5	7683.4	2106.1	1257.6	2400.7	1536.7	3188	1343.8	4271.5	2233.5
LRP10	2963	2178.9	2408.5	4313.8	3361.7	2248.8	2623.6	2573	3064.2
NR3C1	2499.9	3066	3128.5	2692.8	1917.8	2619.5	2242.6	4965.7	2566.6
TWSG1	3215.2	2537.4	3372.6	1478.8	1870.7	2216.3	2511.5	5307.3	3184.6
PYCR1	2293.2	3369.8	2209.1	3485.2	3058.8	2376.5	4145.8	1950.9	2759.9
WLS	871.7	3078.1	1774.6	5747.1	3316	2416	2921.3	2744.3	2453.7
GPC6	216.6	1380.8	4325.5	4545.5	4540.1	1976.2	2235.4	5374.4	686.6
ALDH2	1331.2	2770.8	1710.6	4337	2977.2	2563.6	3072.1	2680.9	3684.7
UFL1	1954.7	2244.5	2369.9	2224.7	2827	3486.6	3214	3775.4	3025.4
FAM45A	4022.2	3266.2	2724.8	1811.4	2517.3	3329.4	1770.6	3368.4	2293
FBXL12	2684.7	2867	2655.2	2749.4	2189	2510.6	1862.3	3432.7	3852.1
ALCAM	1278	2514.5	4556.7	3053.3	3197.1	1822.3	2038.6	2311.9	3993.6
CBX6	3001.7	2105.3	2243	3375.8	3245.5	1675	3918.2	2557.3	2569
CRABP2	2090.6	3680.6	2839.3	3355.4	707.4	5120.1	2498.5	1011.5	3382.5
CNPY4	3437.6	3113.4	3691.2	2332.2	2900.4	1536.9	1819.7	2852.1	2937.5
CCNL1	2479.1	2757.1	2892.4	2499.8	2123.1	2972.1	2526.2	2882.9	3452.6
AKAP12	1762.4	2654.1	1816.9	5409.6	4172.5	3944.8	2614.8	977.1	1000.5
XBP1	1980.9	2886.3	1978.4	4001.7	2406	3318.9	2541.8	1886	3215.2
CCDC23	2336.6	2754.6	3165.8	1964.2	2212.2	2832.3	3187.5	2737.5	3018.9
TNFRSF1A	1842.5	2611.8	2956.8	2956.7	3400	2207	2136.9	2806.4	2997.1
CD59	1673.7	2369.5	1819.5	2112.9	4415.4	1343.2	2184.6	5699.9	2180.8
SELENBP1	4797.8	2990.4	2163.6	1643.2	1800.7	2099.4	1670.8	5238.3	1306.5
ADI1	2291.3	2307	2269.7	3016.7	2873	2486.1	1593	3814.8	3037.5
MIR22HG	3771.5	2962.5	3047.6	2087	1951.9	2355	3320.5	1439.2	2724
ARAP1	3632.3	2635.9	2432.5	2365.8	2903.8	1722.4	2768	2999.9	2094.2
CFH	3165.8	2986	4364	2033.5	3386.6	1398.2	1374.6	4131	551.2
NBPF1	1840.2	2860.2	1847.3	3770.5	2947.4	2092.4	2096.5	2459.4	3476.7
FMOD	7719.8	439.1	160	2126	1731.3	3643.5	1306	4831.8	1388.3
WASF2	2245.5	2563.6	2134.8	3766.5	3421.2	1897	2536.7	2344.4	2427.6
MAN1A2	2819.2	2444.7	2203.9	1847.1	2209.1	2942.5	2106.2	3858	2650.4
SEPT7	2491.2	2863.4	2951	2418.7	2835.9	2769.1	2117.3	2368.4	2258
REV3L	2922.6	2159	2591.4	2386.1	2123.5	2646.8	2245.7	3626.5	2234.2
MYO9A	2779.7	2436.6	2548.6	2243.8	2394	2875.6	2266.4	2641.1	2725.2
TMEM159	3060	2195.8	3049.9	3499.2	2633.1	2842	1858.4	2437.4	1293.1
SEMA3C	1241.1	2039.5	1492.8	4199.7	3117.1	2694.5	2584.5	1996.3	3290.4
CDKN1A	2720.5	1786.9	1516.9	3436.7	3409.3	1445.6	1388.6	3477.2	3435.1
IGFBP5	3121.5	1036	1338.7	1272.7	3371.2	2000.1	665.3	7923.6	1814.8
SFRP2	1016.5	5462.7	76.7	1229.2	2877.2	2510.2	3578.3	100.6	5608.3
LRRC17	136.8	3060.6	1099.9	4541.5	6701.4	2313.3	1071.1	2812	575
RWDD4	1886.4	1980.2	2212.4	2620.9	2102.8	2330.9	2901.3	2828.9	3284.4
NDFIP2	1986.9	2785.3	2645.8	2718.1	2137.5	2291.8	2307.6	1847	3322.3
TMED1	2519.6	2681.8	2782.7	2226.8	2305.8	1831.2	2908	2355.9	2215.3
LYSMD3	1953.1	1717	1921.7	2132.9	2164.1	3444.7	2578.7	3074.1	2834.3
PHACTR2	1875.8	3242.6	2722	2763.6	2577.9	2341.2	1626.6	2710.8	1913
TMEM167B	2228.6	2053.7	2615.9	2394.3	2547.5	2042.7	1827	3355.9	2671.8
GLG1	1705.3	2020	2181.1	2541.5	2767.2	2683	2737.4	2514.1	2553.4
AHNAK	3111.5	1684.6	2002.9	3241.7	2847.2	1708.4	2641.6	1871.2	2569.5
GADD45B	2941.2	2954.3	1433.9	2518.1	2654.7	2755.7	2927.2	1435.5	2031.4
COL12A1	2410	746.2	627.6	1219.5	459.5	2263.2	1410.3	3075.4	9408.5
FAM3C	1870.2	2456.8	2702.5	1689.9	1579	1827.7	2019.3	4153.6	3256.1
COL1A2	2019.1	2269.9	1519.9	4322.3	2753	3235.9	2627.2	1077.5	1490.6
PRMT2	2299.8	2362.7	2050.5	3495.8	3012.1	2230.5	1730.8	1947.3	2152
MEIS1	3065.2	1280	1782.4	1948.5	2920	3484.9	1543.4	3127.3	2119.3
FAM114A1	2353.7	2442.1	2425.9	2603.2	2201.1	1852.6	1876.4	2905.2	2482.4
UGDH	1467.3	2443.9	2544	3791.6	2100.1	2143.1	2236.3	2069.1	2306.5
ISOC1	1881.9	2105.3	2823.6	2187.9	2042.5	2751.7	1771.1	3023.3	2233.3
GOLT1B	1730.2	2198.4	2002	3644.5	2303.6	1912.6	2650.6	1612.7	2730.3
FSCN1	1875.2	2706.2	1613	3639.6	2197.5	1456	2412.2	1454	3258.5
C10orf32	1950.8	2235.2	1583.8	2022.6	2446	2834.3	2408	2709.1	2408.8
CTSC	2756.7	1726.9	4627.6	3361.9	2246.8	1456	1279.5	2510.5	564.8
EPB41L2	1859.2	2179.8	1659.2	3077.5	1919.9	1951.2	1919.7	4295.8	1667.5
WDR46	2224.8	2027.7	2212.5	2413.6	2633.9	1667	2296.6	2574.8	2460.4
ADPGK	2031	2115.1	2210.1	2414.4	2193.3	1836.4	2425.1	2442.4	2824.6
OAF	3936.6	2356.5	1959.1	1922.3	2827.8	3052.1	2221	651	1534.9
LRP1	2442.1	1582.1	1298	3368.7	2401.1	2603.1	2791.8	1462.7	2372
AKR1A1	2500	2574.1	2323.9	2000.9	2300.2	2453.6	2197.8	2083.3	1743.4
C14orf1	3162.9	2411.7	1905.5	1813.6	2481.2	2434.1	1761.1	2203	1812.4
CHID1	2760.1	2665.7	2088.5	1921.4	1979.3	2049.5	1999	2252.4	2231.4
SFRP2	722.6	4617.9	32.4	1020.3	2735.1	2704.3	2773.5	45.8	5226.3
TWSG1	2299.5	2240.3	2655	1842.6	1891.4	1464.2	1105.3	3473.9	2892.7
EMP2	1631.2	1648	4436.1	1529.9	1415.1	2481	2772.3	3254.8	691.1
LEPROT	2639.5	2680.5	3760.8	3294.8	2515.3	1718	821.8	879.8	1428.6
PRMT2	2265.8	2306.1	1993	3100	2590.5	1739.8	1815.5	1710.9	2200.5
CXCL12	110.8	1407.5	7424.2	2565	1616.3	361.4	3076.5	2985	97.6
SSR1	1712.7	2114.4	1827.1	2404.4	1890.9	2095.2	2074.3	2342.7	3044.2
SEC62	1899.1	2670.4	2411.4	1954.3	1768.8	1937.1	1802.5	2696.8	2251.5
WASF2	3447.2	2577.2	3240.5	2038.3	2064	1606.4	2194.5	713.1	1380.5
COG6	2323.8	2235.9	2013.4	2154.6	1875.8	2021	1772.9	2322.8	2497.9
LMAN1	1575.5	1983.5	2966.4	1645	1625.6	2096.3	2345.3	2554.7	2406.5
UBQLN2	1854.3	1788.4	1730.5	2123.1	1983.7	2427.2	2139.1	2177.1	2838.5
PHACTR2	1397.6	2104.4	2038.9	2506.3	2843.9	2588.8	1532.3	2411.6	1451.7
PRSS23	1812.9	2259.5	1864.3	3174.4	2431.9	1095.3	1207.4	2125.9	2850
PDPN	1170.4	356.6	35.2	1431	13141.3	1187.8	1155.4	72.7	265.7
KCNQ1OT1	2246.9	2122.6	1469.4	638.3	1799.6	3898.8	3622.6	1387.2	1551
TMED4	2755	2441	2816.2	1940.2	1446.1	1798.3	1598.9	2272.5	1652.1
MFGE8	1248.2	1209	717.2	2948.6	2272.6	1181.1	1400.9	5648.9	2025.6
PID1	4501.5	884.2	613.5	1443.2	1029.1	1928.2	1010.4	6417.4	761
AHNAK2	4812.7	2851.6	1523	1470.2	1713.3	1952.9	1328.4	1661.3	1151.7
SHISA5	2381.9	2201.9	2241.5	1943.8	2213.5	1591.9	1855	2296.6	1631.1
BNC2	1509.3	1623.5	2144.4	1482.1	1594.1	2812.4	2211.3	2963	1954.1
DHRS1	3421.7	1426.9	2242.1	1258.2	2755.1	1946.3	2285.3	1325.6	1188.4
CTSD	1912.6	1910.4	1659.3	3101.1	2254.8	1794.3	1737.2	1529.9	1818.7
PRKCSH	1563.8	1975.7	1534.8	2356.5	1948	2011.2	2007.6	1798.1	2508.3
B4GALT7	1932.7	1917.3	2050.1	2025.6	2925.6	1563.3	2161.2	1748.6	1360.4
KLHDC3	1282	1888.9	1515.9	2953.7	2369.9	1605.4	2295.1	1212.5	2390.2
RCN3	4616.5	1049.6	1967	2630.8	409.4	1364.4	2862.8	1958.4	556.8
RASSF2	5452.9	1282.1	170.6	416.8	253.3	3296	865.3	4124.9	1552.3
RUNX1T1	5331.4	1610.2	1880	345.1	40	2351.8	1454.2	1192.5	3102.5
CCDC80	1884.4	1700.4	2038.1	3385.8	2816.8	841.3	2352.3	716.4	1517.6
LY6E	3454.3	1736.4	1623.3	1699	1205.3	2057	1577.5	1079.4	2602.5
LGALS3BP	1356.1	2030.7	642.4	2506.7	3210.4	2273	1645	1793.2	1543.6
CCNL1	1701.6	1913.9	1972.6	1793.4	1333.4	2109	1444.8	2242.8	2246.2
B3GALNT1	1730.9	1455.6	2049.4	1528.5	2404.5	2002.9	1472.3	2114.7	1888.1
FUCA1	1224.7	786.1	2318.1	2020	3723.7	1800.1	1638.2	1554.1	1520.1
OLFML2B	2070.3	3106.8	1608.8	2707.2	1225.1	1752.1	1163.3	925.6	2012.6
KLF10	1534.9	1804	1432.5	2403.2	1534.3	1495.6	2524.6	1387.9	2389.9
SLC38A2	1402.8	1654.3	2023.1	1782.3	1039.4	1654	1287.5	2162	3352.5
TOB1	2313.5	1822	1034.8	1336.2	2262.8	1639.7	1352.2	3199.9	1373.5
IL10RB	1973.6	1895.4	1948.8	2409.8	1995.5	1780.9	1120.5	1394	1723.5
AKAP12	843.2	2158.5	1162.9	3314.1	1689.9	1772.8	1599.4	2394.5	1230.3
NR4A1	3820.7	2589.8	1336.2	1118.1	789.7	1777.4	861.8	2003.6	1837.4
CYBRD1	2262.4	1842.1	1806.4	1045.4	1455	1802.9	1257.6	3043.6	1410.1
COL4A3BP	2687.8	1815.8	2221.3	1368.8	1885.6	1292.3	1635.1	1724	1247.7
MRC2	1699.5	1452.3	1349.8	2213.3	2208.7	1338.5	2797.9	1095.9	1578.3
KLF4	1254.5	3374	1931.2	3308.1	1030.1	1282.9	965.5	1561.6	1024.7
TMEM50B	2061.5	1730.1	1828.1	1163.3	1471.7	2517	1114.7	2286.2	1480
RUSC1	1695.3	1785.2	1766.5	1978	2147.3	1497.5	1796.9	1273.3	1683.9
GLO1	1459.4	1889.5	1480.9	1779.6	1493.6	1673.7	1970.7	1456	2144.4
ARL4D	2759.7	1970.6	1318.6	1811.4	1011.7	977.2	1249.9	2759.8	1444.5
KLF5	1044.2	1403.7	2163.6	2160.1	1248.6	2461.1	2194.2	1118.3	1453.7
ASPH	2476.3	1501.4	1575.1	1778.4	1430.1	1488.7	1349.3	1713.8	1891
CHST12	1624.3	1524.2	1741.5	1473.6	1886.3	1401.8	1906.8	1875.7	1763.1
EIF2B3	1662.3	2031.3	1867.9	1489.2	1532.6	1363.5	1750.6	2051.7	1427.5
RAD50	1486.3	1517.3	1702.8	1848.4	1755.9	1056.3	1606.1	2374.2	1798.1
CCDC8	2243.2	1420.7	556.9	847.3	2186.6	1668.3	3092.4	1184	1833.7
ALDH9A1	1874.9	1769.4	1843.7	1729	1357	1653	1936.5	1389.8	1473
GOLGA2	1655.8	1480.2	1335.1	1997.4	1871.4	1334.7	2193	1618.4	1524.8
RARG	2041.1	1390.2	1674.7	1650.3	1091.4	1363.8	1377.7	1576.2	2706.8
ELN	99.6	198.8	1050.2	8729.8	387.9	225.1	712.3	2810.2	652.5
NRP2	636.1	1330.9	560.9	1370.9	2313	1875	3279.6	301.2	3183.3
SVIL	938	2572.2	1021.8	2171.4	1740.1	1390.1	1104.8	3218.2	673
ELN	30.8	316.7	785	8736.6	352.9	74.3	517.3	3330	665
IL11RA	1898.4	1660.4	2443.5	1278.1	1940	1110.8	1296.1	1647.2	1529.3
IFI6	3144.2	2002.2	1960.7	1391.8	1304.5	1713.9	873.9	1239.4	1147.5
PLTP	2224.7	1221.3	1242.2	1477.6	2016	2003.8	1387.3	1491.1	1592
CPNE3	1821.5	1414	2442.9	1187.9	1424.1	1387.5	1253.7	2419.9	1271.7
GALK1	2680	1485	1830.1	892.4	1688.8	1577.9	1787.9	1357.2	1283.5
STMN3	899.6	1855.2	3305.6	1345.2	722.5	1932.1	2762.2	400.3	1279.2
NFYB	1032.9	1415.8	1255.5	1274.9	1332.3	2147.4	1617.2	2579.7	1778.7
SEC62	1292.5	1316.6	1350.4	1624.6	1515.8	1789.7	1447.4	1990.1	2101.3
NOV	4144.4	891.4	1428.9	1692.1	705.7	368	263.6	4486.9	383.2
RBMS3	1158.5	1417.8	1335.5	1715	1860.2	1781.1	1368.9	1812.5	1795.2
PCOLCE2	34.6	409.7	2546.4	974.2	687	120.6	3549.8	5755.9	100.4
PRKCDBP	917.6	585.4	3210.9	1924.4	462.4	1162.6	1932.5	3575.5	383.5
TCF25	1228.8	1362.8	1147	1953.5	1954.5	983.5	1959.6	1837.8	1657.6
FABP3	4637.6	2604.5	1047.4	731.6	456.7	1829	285.3	2074.3	385.9
BTG2	1563.8	1152	703.6	1935	1654.3	1321.6	945.7	2905.1	1815
CCPG1	798.7	1345.5	1031.2	3142.4	2641.7	1795.1	1203.4	740.7	1295.5
BNC2	1342.9	1365.4	1932.4	1261.3	1142.5	2185.6	1815.5	1409.5	1470.3
TMBIM1	284.2	1672.4	2302.3	1113.1	569.8	867.9	897.7	5755	346.2
TWSG1	1506.6	1670.2	1986.6	1099.1	1037.7	978	875.9	2593.7	2044.7
PLAGL1	1343.9	1236	1326.7	2567.9	1849.4	1212.4	1138.8	1042.3	1994.7
CALCOCO1	1184.4	1159.7	984	2571.5	1950.6	1352	982.5	1580.8	1674.8
TMEM39A	1165.2	1441.3	1206.6	1626	1461.1	1817.1	1201.5	1565.4	1906.7
OLFML2B	1434.9	2504.5	1169.3	2318.5	938.2	1471.2	1069.5	641.7	1773
CCPG1	594.2	1367.3	940.2	3776.6	2229.7	1317.4	948.6	635.4	1510.1
B3GNT1	1312.2	1499.8	1912.8	1112.1	954.9	1241.6	1417.2	2532.5	1246.1
MXRA5	4557.5	871.8	198.1	332.3	549.4	2859.2	2194.7	256.2	1327.4
C6orf89	1936.5	1449.3	1648	1353.4	1533	1323.3	1357.7	1408.5	1127.1
PSENEN	1400.6	1562.1	1623.6	1448.7	1337.1	1792.3	1597.7	914	1436.9
C10orf32	1260.4	1389.4	1006.2	1369.9	1394.5	1670.4	1719.3	1736.8	1529.2
OAF	2503.3	1207.4	1242	1210.9	1877.8	1753.3	1690	484.8	983
ARL4D	2562	1576.9	1117.2	1421.9	779.6	776.2	1253.7	2232.1	1148.2
KLHDC3	925.3	1387.4	1148.6	2097.3	1832.2	1120.5	1666.8	881.2	1790.7
HRH1	400	1641.1	1759.3	2170.7	1975.2	990.7	998.2	1716.3	1155.5
MED21	1400.3	1437.8	1507.2	1208.9	1459.3	1509.7	1667.1	1337.1	1237.4
COL11A1	1385.7	178.7	3043	2637.5	1699.5	312.9	2570.4	51.7	777.1
CPNE3	1503.5	1118.4	1765.4	1699.3	1252.3	968.3	1129.6	1604.6	1538.5
TMEM9B	1233.2	1344.4	1561	1434.3	1501.4	1028.2	1304.8	1563.7	1595.9
SEMA3D	1190.8	1174	593.1	745.1	690.4	688.8	513.1	3359.7	3591.1
RAB2A	1292.7	1424.6	1256.9	1673	1390.2	1480.9	1133.1	1263.9	1583.8
EHD2	1244.6	1407.4	1223.8	2029.1	1686.7	1155.6	1145.3	1321.5	1267.6
COL4A3BP	1782.5	1211.9	1391.1	959.2	1626.8	1697.3	1430.4	1337.9	1010.9
C1orf21	1193.3	1340.5	1569.2	985.4	1213.8	1006.7	1125.2	3240.8	702.9
TMEM39A	1389.9	1500.1	1342.7	1135.6	1207	1708.5	1118.1	1314.5	1653.9
APH1A	1602.6	1325.7	1334	1433.7	1845.9	1704.3	1092.5	1027	933.4
CMBL	1457.6	1455.2	1907.2	1211.6	1463.2	1203.9	808.6	1496.4	1238.4
KAT8	1290.1	1607.2	1308.9	1441.6	1472.4	1108	1073.5	1576.1	1350.3
SCAMP2	1394.5	1274.3	1388.9	1578.5	1595.2	1128.2	1264.3	1225.5	1368
APOBEC3C	1742.1	1311.7	1293.7	1487.6	1399.1	1162.1	959.9	1295	1543.8
DOK5	830.7	2350.7	2191.6	1539.4	1236.5	707.4	1477.7	1724.6	36.5
ARMCX3	1276.4	1179.1	1150.3	1126.7	973	1234.4	1251.3	1873.1	1998.2
SETBP1	1524.7	1163.1	2635.4	1253.7	953.2	1708.9	991.8	1465.1	278.5
ABHD14A	1767.9	1504	1770.5	1183.5	1145.9	1452.6	1021.2	905.3	1105.1
MYO9A	936.5	852.9	895.5	967.8	823.4	1050	4568	767.6	975.6
STMN3	917.3	1661.6	2511.8	1050.2	661.6	1309.9	2535.8	382.7	765.9
DCLK1	6281.2	1010.3	1081.4	908.9	142.1	770.6	653.3	211.6	713.7
F10	2454.7	1545.1	286.5	158.9	951.4	827	280.1	4096.6	1063.1
CCPG1	526.9	1077.5	728	3260.3	1874.2	1154.5	698.5	820.1	1317
TRIO	1255.9	1117.9	1140	1296.3	1301.5	1060.4	1056.6	1813.4	1409.7
DHRS3	1458.9	2055.2	589.6	635.2	493.1	1340.4	686.4	2989.1	1030
SLC37A3	897.4	1242.2	1025.5	2111.9	1325.1	657.7	713.5	1928.4	1313.7
PGAP2	1238	1565.6	1552.1	1247.1	1150.4	961	632.5	1624.1	1183
MPHOSPH8	1420.8	1076.9	964.8	1986.5	1588.4	895.1	1154.6	736.4	1261.2
EFHC1	1112.2	1222.6	1406.9	939.3	1152.3	1488.1	902.4	1643.5	1113.8
EPHB2	173.1	1540.1	1054.8	1425	1756.3	1013.5	1652.5	1881.7	442.6
CAPZA2	1162.2	1355.7	1541	1022.4	1022.1	646.4	1427	1756.5	914.1
FGFR1	1716.1	1107.1	936	1358	1097.4	1054.5	1136.3	1334.4	1072.7
NDFIP2	1103.6	1324.9	1366.2	1038.6	1167	1200.2	1091.8	1218.3	1281
TM2D3	1211.7	1366.5	1211.5	1158.8	1125.4	1269.2	909.2	1433.2	1095
SLC2A4RG	1170.5	1324.3	1322.6	1210.3	1378.4	1062.7	1291.1	1064	933
PRRT2	1319.4	1248.5	1574.5	813.2	1073.3	958.2	954.8	1387.8	1397.1
MYADM	1237.2	886.4	910.1	1509.8	1659.1	1355.8	1246.9	683.5	1219.1
FGF7	1534	461.1	1354.2	507.9	1760.4	911.7	1070.5	2687.7	405.3
IRF1	1254	1180.7	663.6	1332.7	1157.7	1918.6	1338.1	837.9	954.1
FKBP14	1014.1	1200.7	1108.4	1219.3	1180.2	1166.2	1089.2	1227	1386.7
SCD5	1470.9	1099.1	654.6	1207.9	709.2	1355	1129.9	911.1	2006.3
EHD1	1282.5	1192.3	1406.5	1120.8	1048.4	744.1	1164.7	1572.9	884.6
VLDLR	842.4	1056.5	506.6	2631.8	843.7	1370.8	1220.5	797.3	1145.1
C6orf89	1229	1034.6	1104.2	1361.4	1499.5	905.3	802	1547.8	834.7
SERTAD3	900.3	1045.8	1191.8	1323.7	974.6	1216.1	905	1063.4	1648.3
SNUPN	1116.2	1326.2	1361.4	1091.4	1093.2	1040.9	915.6	1332.4	974.6
BET1	999.6	1143.7	1349.3	832	900.9	1245.5	1097.3	1520.5	1134.9
FAM109B	1218.3	894.4	1062.8	1869.5	1386.9	936.4	947.8	859.1	1030.8
PSD3	855.2	1010.7	998.8	854.7	789	893.7	825.8	2458.5	1372
HMOX2	1286.9	1109.5	1031.1	1305.6	1263.2	928	1135	964.3	984.4
MBTPS1	895	990.7	829	1643.5	1418.3	737.2	996.2	1164.2	1303.7
ST3GAL4	1972	964.6	739.1	863.3	1066.1	864.2	1325.3	1141.7	994
LTBP4	495.6	915.6	779.5	821.7	570.8	1532	1299.1	3125.9	294.4
PTGER2	1240.8	1058.4	667	767.7	305	473.5	1226.7	3552.3	468.6
UBTF	843.5	945.8	916.9	1248.4	1026.9	834.5	1209.9	1307	1383.2
ARMCX3	949.8	749.5	793.8	1048.5	887.5	963.1	877.5	2039	1369.3
C10orf54	2025.2	665.3	1082	964.8	616.6	717.9	601.9	1635.2	1324.6
FBXO17	1350.5	835.8	1097	1199	1495.4	1481.5	1103.2	463.5	587.1
PEAR1	119	1264.7	1519.5	1782.8	1381.7	940.6	1340.5	452.6	768.3
SIPA1L1	975.6	798.8	905.8	1296.4	1044.8	824.2	1499	727	1224.9
C11orf58	972	876.7	862.3	858	1243.5	1448.6	1094.1	1103.2	758.2
KRAS	573.5	940.9	729.5	1223.7	896.6	965.5	1180.1	978.7	1696.8
CDC42EP4	697.2	891.5	1164.3	1406.1	988.7	1042.1	719.1	1055.5	1209.3
NAV3	1098	1039.3	544.3	1188.8	796	979.6	641.3	749.1	2126.5
BET1	793.8	975.7	1101.5	716.8	815.8	956.5	1128.7	1401.5	1267.6
ANTXR1	1560	856.5	644.4	646.5	720.1	655.9	788.2	2167.3	1084.8
GOLIM4	1401.7	1044.7	1644.9	770.7	729.5	757	1097.9	813.8	778.4
GMDS	724.3	1587.9	955.3	912.7	847.9	1126.4	997.3	1081.1	793.3
SMARCA2	909.7	821	870.7	1390.9	980.4	821.2	977.6	871.3	1377.7
ZNF302	720	850.7	830.7	1195.6	925.6	1136.4	868.8	1235.4	1242
CEP57L1	909.8	1072.1	1056	772.1	876.7	963.4	1056.3	1132.2	965
KCTD12	1624.3	2043.4	455.9	584.2	343.9	1114.8	842.7	1380.4	398.5
UBE2E2	787	737.7	864.6	1296.3	901.4	1032.4	900.3	1111.1	1154.4
KRAS	913	1313.7	1687.1	868.2	912.3	741.9	1045.2	377.6	921.9
CNTN1	98.8	107.5	198.7	1198.6	3133.6	285.4	1171.5	78.7	2481.2
TTC3	1167.4	1143.7	1152.6	960.9	893.5	937.9	907.3	629.8	857.3
STAT3	804.5	849.4	902.2	1379.8	1391	585.6	790.9	959.2	977.9
STRA6	569.5	472.8	37.1	486	370.8	2168.1	1574.5	143.8	2809.5
MGP	8	244	441.1	4499.3	1841.5	107.5	221	1124.2	97
SLC17A5	1540.6	671.5	642.8	1105.1	1199.2	676.9	746.9	1285.8	664.8
CHPF	746.5	607.9	590.9	1510.9	1604.2	630.7	938.5	840.1	1055.9
RALBP1	1028	844.8	1323.3	1163.2	1184.2	667	735.1	742.2	751.9
PSD3	1153.9	952.9	1179.7	820.5	949.4	805.3	820.1	1053.9	685.1
SCG5	506.6	369	828.7	742.3	1911.6	1416.9	774.4	1342.4	525.1
FAM45A	1361.9	986.1	979.9	809.6	826.1	793.8	770.2	955.9	908.5
EMP1	1744.5	1414.6	1197.1	608.5	836.1	611.9	626.7	792.2	552.8
ANGPTL2	2046.3	646.5	732.8	184.5	354.3	1045.8	631.6	2130.8	600.4
ADAMTSL1	465.5	1344.8	1794.2	728.3	1340.3	585.7	752.9	900.7	449.2
FIBIN	639.5	1237.5	548.4	1027.4	486	1398.8	612.2	997.4	1384.9
MAP1LC3A	950.1	844.3	720.4	1234.3	969.6	949.3	794.5	851.3	1011.9
CDH11	464.4	999.5	754.2	1629.8	477.4	918.2	753.6	759.4	1549.3
PRRX1	824.9	1254.4	1055.9	1269	502.5	745.8	737.6	980.7	892.7
MMP16	485.9	298.2	614.6	2376.4	1804	722.4	833.6	84.8	970.4
PREPL	941.5	967.8	936.6	1110.2	791.7	608.4	624	1114.3	1066.5
MDFI	252.4	1076.7	159.5	542.6	2097.7	1188.6	1552.5	189.2	1092.1
FBXO17	724.5	790.6	1092.7	662.5	1009.6	870.7	838.4	1169.3	987.3
TMEM214	803	824.8	843.1	1325.4	1092.3	736.8	950.6	650.3	910.1
ARHGEF10	726.5	876.8	649.9	1299.3	952.5	666.3	646.9	1083.3	1232.8
SERP1	784.5	831.2	821.1	818	616.9	993.1	773.6	1218.8	1274.8
PLSCR4	1186.4	577	938.7	1652.5	723.1	708.3	498.4	1195.7	611.8
GOPC	703.1	861.9	708.7	744.7	1000.2	753.9	797.3	781.2	1625.4
SSR1	452.2	899.2	748.1	841.7	838.4	1002.6	946.7	1071	1164.2
ELN	182	218.7	527.4	4256.7	450.7	351.3	408.1	1067.4	500.8
SFRP2	332	1919	19.1	447.1	1070.1	874.8	1183.1	27.7	2048.4
AHNAK	1464.8	631.6	899.1	937.9	1148.5	862	1030.4	368.6	512.2
PLEKHA4	1268.4	896.6	1104.4	568.3	733.2	659.1	888.9	1315.9	414.3
SMAP1	698.5	778.1	836.7	911.6	747.3	1149.3	674.5	849.9	1102.4
CAMK1	803.2	894.2	865.9	1081.9	876.7	687.4	740.7	1050.4	747.4
MAP7D3	946.1	836	1021.3	970.4	898.2	710.1	739.4	746.3	792.4
CEP57L1	757.1	936.5	923.8	588.2	687.5	843.5	1082.4	963.5	851.6
ENTPD2	1082.8	754.2	884.8	829.8	891.9	794.8	807.9	919.6	641.2
STAT3	695.8	738.8	791.7	1248.1	1098	480	726.8	870.3	905.1
ANTXR1	1248.1	729.6	521.3	570.4	672.3	528.8	596.8	1766.1	902.8
C1QTNF2	1983.7	589	1431.5	514.4	443.4	767.9	482.3	924.9	341.3
DKK2	1128	1851.6	114.7	124.5	30.2	1077.4	664	246.7	2236.7
RWDD4	653.5	797.8	846.9	931.9	800.7	699.5	756.6	873	1018.7
STX7	865.4	845.8	832.3	1096.8	556.3	578.7	516.5	1074.2	1010
AHNAK2	1524.3	956.5	482.5	604.3	652.4	515.8	641.9	1055.6	903.2
TTC3	1049.3	1001.6	1066.4	860.7	507	744.5	907.8	407.7	755.9
IGFBP5	869.5	284.7	391.2	517.8	1174.6	661.7	222.8	2482.7	650.3
JUNB	826.5	1169.2	1130.9	1050.4	713.4	492.7	590.6	481.2	532.5
NUCB2	695.5	902.4	898.5	465.5	507.8	1001.2	786.2	1067	655.1
ZNF302	746.8	659.6	733.3	616.8	722.4	1004	654.4	1099.9	714.2
CARD16	1506.7	356.6	423.9	51.4	80.5	906	224.3	3105.4	217.8
FGFR1	1019.2	697.2	571.8	1027.4	757.1	572.5	591.9	788.2	676.4
COL6A1	1007.1	853.9	401.5	813.6	425.7	1071.5	850	291	846.5
ASS1	894.4	706.1	314.7	291	196.7	1316.8	855.2	691.9	1212.6
PLAC9	806.1	838	1078.9	593.6	411.9	750.7	345.6	1213.3	388
C1QTNF2	1642	504.5	1196	502.2	456.2	562.7	366.9	705.2	306.5
ASPN	868.4	1704.5	433	1554.8	130.5	897.3	336.3	174.9	75.7
LDB2	712.8	727.1	750.5	364.8	225.9	1036.2	777.1	353.3	1117.3
MATN2	88.5	492.6	1230	518.9	355.2	292.5	420.7	2085.7	509.5
PDPN	863	298.4	34	1088.6	1915.5	851.2	561.1	39.5	181.4
SCD5	1052.1	556.4	307	408.7	447.5	710.6	571.8	529.7	1074.7
CDO1	162.2	1138.2	948.1	439.7	355.7	448	499.4	1013.4	409.5
LSAMP	1149.2	96.8	224.2	71.9	49.7	729.1	286.5	2568.4	138
SHISA3	16.1	16	202.1	3186.6	1105.8	83.3	245.1	90.8	19.7
OSR2	1788.5	242.9	136.8	41.1	118.5	597.6	174.3	686.2	1147.3
PLXDC2	39.1	140.3	164.8	1454.8	1535.1	460.5	333.2	112.4	279.2
DPYD	646.2	220.8	1497	208	10.6	78.2	125	1359.3	13.9
LSAMP	1119.1	61.3	160.9	60.1	99.1	344.7	177.6	1741.7	75.3

## Sheet: cluster3
GeneSymbol	Wilms1.mean	Wilms2.mean	Wilms3.mean	Wilms4.mean	Wilms5.mean	Wilms6.mean	Wilms8.mean	Wilms10-M.mean	Wilms10-T.mean
LGALS1	291149	286632	308043	241624	262275	241063	309424	297830	285197
ANXA2	280782	303188	314898	242906	239045	251814	253814	254620	288504
PTRF	253995	234304	277146	248237	272901	224418	248580	320469	260484
S100A6	292213	263314	294344	215143	233774	200882	230186	277434	187149
ITGB1	165514	181077	194646	204705	230382	205360	238547	248806	204564
TUBB6	154728	176118	187137	159057	174271	156610	196317	195254	160782
ANXA2	154340	166740	178083	179740	149062	155800	170051	138022	172164
MT2A	141310	143736	181029	100067	138122	130133	223842	183948	184921
LMNA	188901	162199	168016	135498	130258	98483.5	142984	165708	165325
GPX1	179264	161052	189758	92880.7	124539	145167	108579	204111	114888
MT2A	120990	153102	152167	113067	148870	116021	195143	166509	146557
MYL12A	120565	107233	127224	200939	155143	122471	120567	110264	134889
COL4A2	40267.9	119187	70622.3	234330	238248	104253	139120	83811.3	165269
MT2A	88491.1	119005	121080	88561.8	112623	93177.2	164143	149197	132888
TUBB4B	116430	132179	135244	85102.9	101572	105966	150115	118319	102866
FN1	86128.9	100595	78715.8	164045	137296	90306.5	126943	104313	147591
FAM129B	107548	101629	106465	115665	113196	98032.4	106306	120998	113249
CAPN2	93114.5	104807	98671.6	101508	118048	111718	87824.6	129974	106003
IGFBP7	56982.8	100571	62067.7	129712	113597	96910.9	118369	134826	127049
COTL1	71919	86170.3	100850	82223.7	116641	79795.3	110572	153585	132050
HLA-C	106294	107247	63003.2	149930	147720	127739	78086.3	99462.1	49529.6
MARCKS	86491.2	115905	106380	75493.8	60939.2	110637	108070	109332	110590
SEC13	77965.9	92181.8	95058.2	78721.9	93363.3	87246.6	89442.5	110764	99969
SHISA5	90679.3	93099.1	97079.1	75459.2	98680.1	86844.8	64551	132847	81847.5
COTL1	62894.8	83435.7	92251.4	67313.3	87961.8	68629.8	89003.3	133230	130995
GRN	110358	81420.5	78702	93172.9	108030	76010.4	65529.3	83148.7	70349.8
GUK1	91305.5	85217.7	86431.8	77091	76299.7	78060.4	85432.5	96408.9	84157
CSNK1E	77163.7	90319.4	85367.9	82361.9	85406.1	77640.2	82886	69285.4	77802.2
ARPC2	84444	80754	81796.9	85874.3	86848.5	78694.2	90309.4	56075	78383.3
FAM129B	117746	84935.5	90291.9	107067	90665.7	50484.9	104553	20450.5	45469.9
HLA-C	73340.8	93205	51772.9	118663	115844	83714.3	57945.8	69873.9	36717.7
HOMER3	79246.6	77049.2	78577.7	52339.2	83945.2	75044.8	70763	75757	74509.7
RHOC	44175.9	63550.2	71644.4	89680.9	83831	54575.6	63820	68886	89722.5
TUBB6	69718.2	75628	74050	65037.8	69467.8	53575	79961.5	64277.5	67520.9
B2M	81409.4	73309.6	56118.7	70572.3	99471.2	91902.9	56958	40551.6	41569.2
PRDX1	67212.3	68216.9	54803.8	66610.1	100417	60470.2	72572.9	64832.8	45661.9
HERPUD1	66285.2	63934.6	42435.1	63908.7	65398.5	138258	59550.3	45243.6	54692.8
CAV1	88479.7	76045.9	93815.2	52797.6	40273.3	39288.3	37363.1	59554.3	79163.4
CLIC4	41798.2	58111.2	53374.7	64735.6	60314.3	57411.6	68040.5	72198.6	73017.9
HLA-B	63879.9	64880.6	37114.9	112276	105819	60684.1	51834.8	35152	16093.6
ITGB1	40798.4	48121	50300.5	81191.9	70485.4	49367.2	46045.3	63136.1	95786.5
MYH9	41529.5	43852.9	32273.1	107933	63639.5	52058.5	47633.7	46141.5	110135
RABAC1	66476.5	56724.4	61062.8	59174.6	63547.2	54323.2	52887.3	66362.2	54372.7
LMNA	83351.9	59215.2	62736.5	55275.3	52404.3	34489.5	68334.4	55965.4	50901.1
PSME2	62372.7	64965.6	62616.9	37917.9	50601.6	64745.5	55126	68535.6	52737.1
CLIC1	55220.8	59546.8	60081	61821.2	65867.2	44070.9	58469.9	49217.2	60026.6
THY1	104566	24837.9	57385.2	19242.7	23608.5	41536.6	48602.7	82438.3	76510.9
RHOA	42934.6	57579	48468.7	63739.4	58328.8	45895.1	39862.4	48362.1	72851.9
BRK1	56250.6	51040.5	55350.6	56055.8	62291.7	47573	52097.4	42203.9	52012
YWHAB	44870.2	43460.6	49235.5	61450.3	53402.5	56300.2	48486.6	51635.3	61722.5
MT1X	50047	47187.5	72432.7	23048.5	32657.1	40900.1	87368.4	67194.3	48409.6
PEA15	64123	40686.2	39972.2	58803.2	62985	50428.8	30946.1	65893.3	49279.4
CD81	63692.3	53474.9	41372.3	69655.2	59331.9	48542	40849	38158.8	47997.2
TAGLN2	39194.6	50113.9	48476	66985.6	59913.8	34783.1	53365.5	50288.3	47531.6
DLC1	38229.5	39364.3	39975	52944	79559.2	45075.3	50506.4	68726.5	32645.7
ARPC3	50359.2	47439.7	50633.9	43053	58967.4	52597.8	46588.5	53086.3	43919.8
SP100	37500.5	51336.8	50832.1	37647.2	43873.5	50731.2	64295.7	48870.4	59822.4
LSMD1	55609.2	49084.2	62947.6	36024.1	42758.6	41059.8	44791.9	59858.1	47280.7
FN1	25033.7	28822.7	19210	111362	71778.9	25107.7	56075.2	33162.9	60065.2
SH3BGRL3	42314.9	46410.8	50291.2	53753.8	40190	35941.6	40151.9	43392.2	60365.6
PSME1	47939.2	52252.8	46828.3	35546.7	30091.8	51082.8	26459.1	61760.2	38272.3
VAT1	68320	33182.6	35412.9	32359.2	35552.5	48790.1	28787.4	59239.9	47424.5
IER5	42074.9	52887.1	48694.6	35092	34716.4	38221.2	31554.4	65841.1	39334.9
IFITM3	48465.3	47859.9	42314.9	39729.5	49787.9	45035.9	36033.9	32642.4	38984
S100A10	40207.2	58143	58604.3	47163.6	34032.4	35076.2	27413.4	43970.8	36171.6
EMP1	55119.1	43187.9	50168.1	28422.7	29608.3	55355	42281.8	38069.3	34716
NDUFA8	42940.4	48995.9	47642.2	29397.2	39650.3	38440.1	37524.1	59625.2	32400.1
ATP1B3	49598	34616.9	35677.5	36146.8	40233.6	39970.2	48959.3	39178.3	46265.1
FADS2	62702.2	64509	31929.8	26542.1	26548.8	52462.6	15897.8	48211.3	36630.2
BCAP31	43551.3	39280.1	41824.2	45347.7	56079.8	31679.4	37678.7	33435.7	35382.5
ZFP36L1	39839.3	36722.5	28270.4	28171.7	37881.7	55162.5	33528.4	47891.3	51385.7
PXN	39721.3	35451.1	42477.3	33514.9	52770	41466.7	42741.9	38995.5	31553.6
SDF2L1	56407.7	40793.3	39075.3	22244.5	26094.8	78367	43566.2	27526.1	24585
MT1X	36032.5	33799.1	56433.2	18706.1	26356.1	33462.5	69495.5	46950.9	36756.9
NOP10	42705.7	41620.5	41469.7	37379.1	38802.7	38509.9	32904.6	39582	34774
GSN	63310.2	46218.6	28734.2	49563.4	30182.2	31770.5	22751.5	32644.5	39095
CTBP2	31786	42555.7	36877.3	35645.8	28984.2	45998.1	38441.1	41762.6	32176.4
B4GALT1	29611.5	38126.9	45250.7	39606.9	41669.8	38996.1	30808.1	33338.5	29341
TMEM50A	37265.9	33871.6	55907.7	33409.8	39548.4	28468.6	27120.3	44494.2	25769.1
AHNAK	41273.7	24252.8	33202.7	29551.9	30714.8	36075.3	48898.1	44868.8	36755.7
SIK1	48552.9	32380.6	40187.4	55795.2	42894.9	24102	48696.8	6915.2	17159.2
MYO1C	35101	26901.2	30140	51276	40120.1	34432.3	36410.8	21843	39944
PFN1	30758.4	37043.4	34834.6	44321.7	33054.3	27694.2	30489.4	27209.4	48503.7
PTTG1IP	24625.9	31297.1	31798.3	41395.4	40863.8	33328.7	30255.5	40136	38085.8
HLA-C	41883.7	37154.8	23791.3	57183.7	57764.5	39384.8	26850.4	14602.7	12354.1
DPYSL3	15986.1	46039	18992.4	63997.5	47117.7	38256.5	19029.2	28883.7	28786
C6orf62	27984	30180.8	31860.2	32265.9	42564.4	33021	31353.5	45235.1	29643.3
RHOA	27826.2	34693.3	31298.1	45261.1	34740.2	29431.6	28261.7	29724.4	42548.9
TPM3	29013.4	35074.5	34899.3	29388.7	31727.8	25495.7	33256.3	38759.4	45034.7
TPM3	25154.5	31284	32592.2	37021.6	40899.3	27432.4	33234.8	31977.9	41335.2
FDPS	52931.7	42386	28669.2	23900.9	33970.5	34709.8	22143.8	30055.8	30530
GTF2I	28045.1	33616	30585.1	26188.4	33854.5	33886.9	26771.5	47390.8	34880.3
LAMB2	35697.4	24052.4	27966.2	37171.3	29882.3	22233.3	29113.1	49334.5	38170.7
CMTM3	32094	33192	22361.8	29492.6	39089.2	43135.9	29032.8	25188.8	35857.3
RNF7	29995.6	28558.1	27054	29382.3	33379.5	31244.9	26523.4	44967.8	37488.1
SQSTM1	39732.2	23047.2	22068.5	29719.1	43895.6	31996.8	22544.9	48635.2	25913.6
MSN	20705.7	26797.6	28290.4	40942.5	36509.8	25210.5	35147.7	35001.9	35621.1
TSPAN4	32256.9	30600.5	40785.7	24751.3	32033.8	23614.7	27504.7	32873.2	30647.8
MGST3	43205	31972.3	26962.9	25015.1	25972.2	36317.3	21435.5	34940	24366
CFL1	20661	29300.8	21416.5	44988.5	21943.7	24440.3	26139.3	19595.2	54117.7
IFITM2	36954.9	31389.8	28356.1	27900.3	34714.4	30393	25124	21767.5	24597.6
CAV1	40396	35665.9	46248.6	18477.9	14954.5	19327.9	16876.6	34240.8	34511.8
KLF2	15726.6	49628.6	33469.7	35315.5	47937.1	15997.5	24046.3	15312.5	20701.2
DPYSL2	26795.5	29291	28002	31176.4	32117.8	26783.7	24029.7	31451.6	28333.7
PLK2	13197.6	52342.9	30402.4	37247.1	34122.1	18384.9	19507.8	29179	22574.1
CTHRC1	20487.4	27885.7	10326	24676.3	25727.5	36868.9	45639.2	15166.7	49572.1
SNX3	29771.4	31009.4	26588.5	30144.9	27282.2	29142.5	20676.1	33203.9	27710.6
YWHAB	25463.2	23499.3	24410.4	27174.8	28457.6	33501.5	32615.1	29729	29387
HLA-E	32481.6	25937.2	16215.5	46810.2	38753.8	28156.7	25399.8	28764.8	11337.3
GUK1	29000.5	27279.7	26451.8	33661.5	21953.1	24487.2	29572.2	27304.5	33851.1
NDUFS7	36131.1	30903.2	31553.7	24054.6	24635.4	28457.8	27035.5	22023.6	28101.9
COL4A1	3718.9	20282.8	6535.4	68348.2	70074.3	11539.5	25977.6	8273.1	38123.3
NDRG1	28290.4	33390.1	26620.1	30001.1	30585.3	32776.5	29414	22983.2	18141
ITGB1	16748.8	20983.8	21270.3	39776.9	29207.3	19662.5	19335.6	33759.6	51399.9
DYNC1H1	34746.7	21530.5	21041.2	27662.7	32488	27309	29386.7	28570.7	26108
AES	23048.6	25584.4	25122.6	29556.4	30367.9	29729.9	19677.4	35352.9	28380.8
HLA-B	30332	28707.3	18696	48067.6	48281.3	26946.9	23817.1	13782.9	7322.8
RAP1B	19413.5	23313.6	22411.2	28544.4	32969.6	29524.8	28880.3	28221.8	30440.5
SLC38A2	19875.3	22510	24530.6	28084.5	17398.3	23231.4	20617.2	50716.3	36670.5
CDKN1A	35895	19619.8	18218.2	34601.7	33999.3	17074.1	15975.1	29614.6	38504.2
MYADM	28694.7	23002.6	22048.5	28686.8	29960.9	33079.2	26363.8	17262.6	32214
PFN1	23506.5	28290.9	26912.7	37037.4	25693.7	22480.5	21252.3	18124.6	36746.8
RTN4	17839.6	18878.5	20401.4	45910.7	30397	20166.5	18705.4	27650.2	32425.2
ARPC1B	29312.6	22155.9	29311.2	24744.5	37084.5	17459.7	25729.6	22291.7	21762.1
CAPNS1	27255.4	25129.4	24798.4	29834.3	25634.2	20260.1	22774.3	25230.9	28295
OPTN	31142.2	24761.6	22301.5	23482.5	23631.9	30059.6	15084.7	32865.2	23661.1
BAX	35004.8	26952.7	28103.6	26951.5	34493.7	16576.2	18828.4	21058	17407.2
TM4SF1	1329.8	24655	30443.1	20365.7	20645.8	9716.5	13625.3	101671	1058.9
LDLR	27618.4	26864.7	16139.8	14453.7	21741	24363.8	12498.3	54643.9	22433.6
ITGB5	21850.3	26725.4	20034.3	34246.6	34247.8	16491.3	28029.6	12326.8	24621.6
CSTB	31934.9	29278.4	24882.2	20558.6	19272.1	22750.7	19406.1	23515.4	21851.5
ODC1	11282.8	24579	27607.6	27201.3	19709	21000.2	26395.9	33035.1	21256
REPIN1	21926.5	28949.1	17920	17643.2	21376.3	24032.3	19985.4	35288.1	24347.9
FAM101B	19131.5	19649.4	17731.3	27448.4	23926.1	20270	24009.1	16948.5	36500.8
PRKCDBP	10402	6376.6	44095.8	23010.5	4519.6	21236.6	19702.1	72505.8	2950.9
RND3	30318.6	17254.3	21145.8	15892	11519.2	19420.2	9003.9	55305.5	22676.4
STC2	22278.1	23312.4	10977.8	25959.5	16953.6	14573.4	24171.8	43024.7	19612.6
HLA-B	22684.2	20922.7	13667.5	42764	37279.2	21447.7	20128.3	15673.6	6097.9
S100A16	18575.2	10146.7	23473.4	35530.9	20668.5	17653.8	21454	21070.8	29966.8
ZNHIT1	25574.2	21914	19241.9	19518.5	19880.6	21547.8	19401.8	22597.5	25546.2
PLAT	6983.9	34598.2	16230.5	23420.4	13871.9	21408.2	19022.3	39112.9	19461.2
JUND	20412.6	24821.9	18712.6	27836	22293.1	20026.6	11455.8	15724.1	32618.4
HLA-E	25263.3	21213.3	17902.8	33738.2	33862.8	21393	17369.1	10730.9	11408.1
ARPC1A	17856.4	25263	24350.2	20517.2	17720.8	19718.7	20706.7	26201	19602.2
KTN1	14793.7	21831.4	20894	25352.6	27550.3	22074	21892.5	13480.1	23040.5
CASP4	19029.6	13348.6	17234.9	16504.9	26212.1	27313	20628.5	39241.2	11230.1
IGFBP3	2165.2	6497.2	22881.4	34162.6	50603.1	5461	22322.5	18279.8	27949
GGA1	20495.1	22444.4	24295.4	19444.8	21709.2	17349	17955.9	26230.8	18031.3
KLF6	24853.8	25122.7	21565.9	20738.6	21521.4	12051.2	20807.6	11805.8	24982.2
AP2M1	16563.7	19423.6	16278.6	28419.3	24608	12479.2	19083.9	21641.8	24645.5
ZFAND5	18155.4	17863.6	16500.8	27460.6	24128.2	20177.8	14767.4	20058.9	23729
TCF4	25792.9	23667	18265.5	15202.4	13045.5	29877.8	22177	7296.9	24795.2
IER5	29934	20988.2	25920	21886.3	15402.8	10904.7	46432.4	3457	4754
CFL1	14749	19815.6	14608.2	30623.7	13728	16166	18633	13526.6	36802.3
PSMA7	20650.5	22081.3	21487.7	17716.7	19910.4	20640.3	22824.8	14461	16709.8
TMEM50A	20300.3	21149.6	31416	17991.3	20283.5	14491.5	12612.7	23755.5	14387.6
TBCD	22552.6	20222.8	18385.3	12810.3	18052.5	17844.4	17659.5	27548.5	18759.6
TXNDC17	17579.5	20776.4	21319.5	16368.3	15413.9	18553.6	24595.7	20239.6	18627.7
GADD45A	19284.2	24837.1	19255.8	22328.3	18201	16197	12464.8	24812.9	15953
UBE2D3	14084.4	17148.7	17901.7	16060.9	17710.3	20899.3	21912.7	25035.6	22485.1
ELK3	15766.6	17207.7	14437.6	15721	20281.4	24382.6	25045.7	22050.3	15920.4
USP9X	17759.3	14769.2	14104.6	18458.1	20426.9	22445.8	16751	22720.4	21965.6
NFKBIA	9949.8	16361.4	21760.1	16128.3	16380.1	32053.7	15743.4	21239.4	17337.8
CASP4	15886.8	12537.1	15540.6	16492.4	22347.7	21257.8	15696.8	34449.6	11893.7
EPAS1	26435.5	13897.9	17132.7	16156.1	8997	24984.9	5937.1	35973.5	15110.9
SSR4	19770.6	20113.8	17119.1	17868.1	15888.5	21689.4	18123.9	15541.8	18026.6
HDAC7	18753.7	19573.9	17366.7	18070.7	20646.4	15148.5	19696.5	12104.6	19055.4
IFITM3	23620.9	20702.4	18131	15637.7	20189	19059.3	16215.9	13397.6	13202.3
WARS	10875.8	17572.9	10823	31865.1	16850.6	22105.7	16059.7	13007.9	20591.4
DNAJB6	15803.2	22330.5	17915.4	15048.9	18923.2	18831.4	19469	14745.3	16216.1
CLIC4	9420.6	14940	12387.4	28432.6	15021.5	18244.5	17098.9	18397.8	25153.9
PRCP	20596.9	15272.3	17625.5	15383.7	21248.7	18575.6	17020	19659.2	12595.9
C6orf62	15548	17644.5	18522.3	15873.2	19837.7	17232.3	16343.1	22057.6	14817.2
PMP22	17313.9	21729.2	16183.2	16921.7	16768.5	15600.9	12761.8	27913.6	11893.8
ISG15	20561.2	22143	11548.8	20557.4	16443.6	16889.8	14244	13072.6	21563.2
SNX3	18248.6	20112.7	17326.9	17980.9	15247.7	15926.8	11647.1	20534.3	18647.2
SCP2	16092.6	16580.3	16634.6	14125.6	14098.4	13353.1	11504	35886.4	17142.7
ATP1A1	16804.8	12661.7	18071.1	26108.6	23440.8	14051.5	17346.7	13054.1	13450.5
CHMP2A	20285.6	17630.2	20685.2	15213.8	15117	18264.4	13140.5	20510.9	12746.1
C9orf89	15527.6	16853.1	20251	15173.9	17399.4	17030	17887	20225.4	13140.1
TMEM173	14819.1	14621.1	22145.7	17903.2	27101.3	9369.2	14884.3	21469.6	11092.6
TUBB4B	17440.9	19047.5	19359.5	13451.2	15684.8	11380.8	27551.5	14975	13138.2
FCGRT	19074.5	14604.3	12125	17974.5	23165.9	17576.8	10933.1	22796.4	13196.3
SH3GL1	14373.6	16102.9	13121.9	20369	16535.3	15480.4	14625.7	15134	25600.4
AKIP1	16493.9	15228.4	14645.7	14667.7	22460.6	20179.9	13553.7	18690.8	14379.7
RHOC	10995.4	15499.1	16072.2	23131.3	21340.6	12959.5	16626	14853.4	18293.8
PPP1R18	11493.3	15424.5	14098.9	23417.4	18353	15346.4	14568.1	13600.6	23241.1
RAC1	13839.2	16435.7	12071	19301.3	20514.2	18360	17957.8	13292.9	17575.1
PIM3	16235.3	14076.5	16348.6	14738.6	15886.4	17971.9	12682.8	26715.6	13672.8
ANTXR2	16153.4	13361.5	20678.2	11791.3	17927.8	20542.4	11800	20820.6	14248.2
PRMT1	15096	17473	14716.6	14885.7	16072.7	13501.8	20661.9	18533.9	15835.3
TIMP1	15129.8	15142	16661.2	21954.7	23374.2	11096	20510.9	12453.6	9626.8
TMEM204	18362.7	15127.9	13963.7	11725.3	21743.2	19001	13246.1	15841.2	16858
MBNL1	14816.4	16665.6	19261.1	19690.5	15182.3	11191.8	13122.7	15331.3	17371.1
IER3	16117.8	16932.5	15257.5	21418.7	19227.3	16395.7	13672.7	6860.9	15609.8
CAMTA1	18910	16236.1	17976.8	12720.6	12393.7	15079.9	18409.8	16039.5	13683.2
RAC1	16609.2	16512.1	12334.4	15228.6	19518.8	15605.2	16533.4	12687.6	14358.4
HEG1	12705.5	13756	8337.9	20051.4	12362.2	14726.9	9849.1	19935.4	25881.4
WASF2	13152.5	15826.3	14509.5	14354.7	16018.3	18762.9	14534.3	16305.3	14036.8
TMEM123	14204.6	13941.6	12730.3	16260.3	14104.1	15651.7	13551.6	14689.3	21073
IGFBP5	13352.9	4942.2	4879.4	9533.8	26651.3	14767.9	4111.9	43082.4	14614.7
HLA-A	14216	13470.4	10006.7	17599.2	20844.2	11638.2	14596.5	26117.2	6037.3
WAC	13049.1	17264.9	14156.1	13458	14660.6	15468.9	14575.9	16888.1	13822
CALM1	14236.3	16336.3	18451	15049.6	14700.1	12477	16230.8	12053.5	13710
MAP4K4	13351.7	15771.8	15497.6	16900.9	15051.1	12926.5	15524.8	10666.7	16354.4
SHC1	15559.1	14224.8	13374.5	15940.1	17955.1	13414.3	12750.3	10365.9	15706.8
YME1L1	10719.8	13494.2	12416.2	13343	13717.2	14454.9	14918.6	18890	17222.7
SH3GLB1	13069.9	12916	12744.2	15637.9	16925.1	14884.8	13577.7	14649.7	14213.1
GJA1	7520.8	16210.5	18255.3	18116.1	12395.8	13268	16445.9	14620.5	11637
MPZL1	13600.2	11894.6	10597.5	12211.7	14135.2	17719.6	12896.8	16258	18691.5
HLA-C	12086.9	12879.1	9114.2	23699	25721.4	11618.7	14324.9	11808.8	5042.6
TNFAIP1	13500.1	15856.3	13975.9	14788.4	16071.9	11251.3	11993	17142.4	11372
SERTAD1	14875.6	11846.2	17874.8	12007.9	14025	12394.7	17286	14077.2	10637
PXN	12951.8	10645	11544.2	17757	15800.7	13701.2	18762.4	8535.8	14810.7
NDUFB10	14939.6	13543.9	15044.6	11411.1	12393.9	15608.3	13276.8	16821	11218.7
TGFBR2	13558.5	13996.8	12476	7565.8	13507.8	14398.8	15793.6	14206.1	18347.9
KPNA4	8240.8	10777.2	11401.4	14335	15232.4	14237.7	14298.4	19325.4	15172.2
JUNB	13653.4	21253.2	23362.6	13556.1	13492.1	10144.8	7467.1	8601.6	9478.2
NFIC	11012.4	13090.4	12306.7	11637.9	10353.5	13475.1	13640.2	21107.2	14318.5
CAP1	11473.7	12806.2	10036.7	20069	15357.8	9971.8	12178.8	11106.8	17073.3
SASH1	15799	11831	10640.9	14965.8	10274.4	10995	12191.7	16977.7	15818.4
TPM3	9547.2	13825.5	12255.6	13990.4	12326.9	9252.3	12382.5	18408.9	17267.5
MYH9	11162.9	9948.8	5683.3	23140.7	16702.4	8213.2	16574.8	9716.3	17931
MAX	14823.8	12418.3	11984.8	16468.8	16251.3	13244.5	9952.5	11251.9	12392.9
PHLDA1	11428.3	18461.9	24843.7	4140.6	10603.8	13482.2	10619.1	17197.3	7360.5
TPM3	9661.2	12600.5	12789.1	14449	14075.5	8955.1	13278.3	14650.4	17488.1
COMT	16248.6	13617.1	10811.4	12535.4	22046.1	13272.1	10822	8243.8	9926.3
DDAH2	12357.9	19015.6	18577.5	11997.3	10446.4	12457.4	9419	11566.9	10358.7
MED10	16002.9	13521.3	13495	11361.1	13059.7	12478.5	14904.8	11703.3	9216.5
NPDC1	9723.8	11336.3	12974.2	19088.2	17253.5	10256	10783.1	13315	10607.9
GADD45B	14355.3	16494	8392.7	13310.7	11016.4	16022.5	14855.9	7579	12611.1
GPX4	12526.7	13475.5	13283.7	11278.2	11778.1	13285.6	10346.7	17419.4	10059.4
DAB2	18389.1	11634.4	10838.2	12849.6	12727.1	11159.7	8437.7	10713.8	15376.5
SGK1	12820.3	21189.9	30047.3	9602.8	7353.8	10630.9	6943.4	5875.5	7577.5
NID2	2050.6	13065.6	18011.8	26006.3	10908.6	4714.7	8258	20766.5	7848
NECAP2	11151.7	12262	12176.6	12148.9	14761.8	11877.6	8753.7	14276.1	12580.1
CCND1	14332	8309.1	8136.6	17040.3	16715.8	7017	9998.2	13261.8	13229.3
SQLE	10131.7	12834.1	7391.1	7461.7	9767.2	15522.4	10245.4	20133.1	14402.2
FAM102A	9870.2	10335.6	9876.3	13601.5	13654.3	12641.2	11807.8	14371.4	11145.2
TSPO	15548.8	12860.5	13207.3	14552.1	11021.1	8334.4	11733.3	7794.4	11762.7
GNAQ	8567.7	12977	12597.7	10659.6	13796.2	11025	12041.5	15352.8	9315.5
IGFBP4	8476.5	11275.3	8648.5	15513.4	10386.1	8310.6	13993.6	16492.9	12541.6
PDLIM5	6192.5	11262	10713.4	17231	13670.8	11716.7	11601.6	6393.7	16272.8
GNG11	14308.5	12182.4	13414.9	5333.3	11307.7	15527.5	11559.2	14415.3	6561.3
BCAR1	10148.8	11883.4	11569.1	13194.9	11108	7589.4	10663.5	11095.3	15295
LAMC1	7570.6	7935.8	8818.5	19052	14320.6	10414.4	11739.8	9115.5	13152.4
TAP1	11803.1	10677.9	9761.2	15400.7	13975.5	11576.6	8267.4	8399.4	11569.9
FLOT1	13126.6	13233.3	14033.7	9350.5	9464	8930.3	10273	13481.4	9484.5
SEC13	9903.9	11099.5	11242.2	11181.9	12199.3	10246.7	13958.4	10510.9	10633.1
TPM3	7852.4	10514.6	9833.9	13222.3	13509	8482.5	10739.6	12237.1	13369.6
RRBP1	11984.3	10243.9	9077.8	13838.7	11490.6	9093.9	16450.2	7426.8	9665.9
TSPAN4	13078.5	8384.5	17236.8	7916	10867.5	7428.4	12744.6	12450.8	8656.2
GTF2I	8577.5	10655.2	9315.7	10776.3	12013.2	11021.4	9880.8	12690.8	12609.5
HLA-A	7401.1	9374.5	6937.7	17905.6	16599.8	9530.4	12955.4	11718.5	4199.6
SYPL1	8905.1	9844.2	10659.4	10501.1	10237.3	11233.7	9795.3	12720.3	12624.1
HLA-E	11264.7	11233.8	7834.5	19497.7	15878.1	7368.4	11889.1	7584.5	3930.6
FAM65A	11488.1	10258.9	9654.1	12296	12958.7	8362.1	11581.6	8335.1	11421.8
UBE2L3	10939.3	11954	11065.4	7584.4	10633.3	10686.6	9734.8	12946.1	10597.6
LAMTOR2	14113.6	11730.9	13301.6	7983.9	10251.8	9526.1	8143.3	12678.1	7761.5
TMEM109	9605.2	9772.1	9516.9	11952.7	9791.3	10706.3	9552.6	12374.6	11844.5
UFD1L	8087.2	10480	9697	9125.8	12866.9	8247.9	14766.9	10049.9	11638.1
SGCE	6020.1	8511.5	12127.1	10981.1	14747.9	11525.5	6396.1	11913.3	9257.8
DEGS1	9894.2	10539.7	9679.6	11652.8	10676	7861.5	8782.8	10243.1	11954.1
C1orf54	8216.5	12928.6	15640.8	9137.4	10223.8	12419.6	9017.5	6440.4	6954.9
MGAT1	11885	8192.1	9434.8	12128.3	13429.3	7923.5	11187.5	8550.4	8248.6
PLA2G16	9016.1	11394.8	18444.9	11827.9	9756.9	10117.4	5037.5	11835.7	3081.1
GLRX	10806.8	8750.5	11742.2	5428.8	7401.3	14183.2	9110.8	18676.7	4327.6
LAMA4	1932.3	4925.6	3631.4	21391.2	13104.5	3544.8	3724.4	36502.7	1184
IDH1	10542.3	11460.1	7424.8	9132.4	8654.5	12631.4	5809.3	12850.2	10732.5
CSNK1A1	7512.6	10168.4	8980.5	12089.5	9793.9	9624.2	10368.4	8781.1	11868.8
ANKRD11	9779.5	7803.9	7165.3	13102	12279.3	14127.9	14286.9	2892.6	7662.5
WAC	7517.5	10560.4	8657.2	9651	9264.8	10694	10018.8	9733.2	11733.2
SDCBP	10943.8	10971.3	10504.6	10880.2	7944.1	10934.2	7251.2	8024	10232.5
ANKRD11	7429.5	8991	7102.1	12180.5	8926.4	10841.8	11071.5	7852.4	13026
SPCS3	9737	9862	16739.8	8955.4	9552.7	8985	10123.2	8320	5049.6
WWC3	10360.4	10567.8	8942.6	10561.8	9235.7	8006.7	10061.2	9966.2	9220.4
PPAP2B	4595.1	5839.9	10086.5	3557.9	2912.4	3235.2	6434.4	43359.9	6696.5
AP2S1	8673	10413.3	9835	10701.2	8122.6	9236.8	10627	6102.9	12440.8
CDC37	10238.2	8505.4	8474.1	10720.1	12209.5	6794	11393.2	9235.5	8508
URM1	9357.6	10216.3	10303.6	10375.7	8342.5	8929.3	7548.9	8927.5	11616.2
NET1	13742.8	7405.9	6026.7	4061.4	8032.2	13945	9180.4	6786.8	15871.4
RAC1	9877.2	10126.8	7619.4	8689.8	10573.7	9077.4	10783.5	8247.7	9573.6
DUSP1	11399.5	12344.5	12456.3	9510.3	6202	3585	5142.7	14631.9	9163.8
FBXW5	12799.3	8357.7	9456.2	10279.9	10220.4	7237.5	9124.9	8620.5	8132.9
SPTAN1	6535.1	7488.4	4690.8	15421.1	10811.8	9210.8	8318.4	6662.4	14791.9
CCDC85B	7919.3	8867.2	15940.9	6158.7	6291.1	7019.3	6929	17910.1	6589.4
COX17	9911.9	11352.3	14162.7	6351.6	6806.7	8537.1	11466.9	8409.7	5917.2
PLXND1	8403.4	6964.9	6272.1	15227.7	15102	6387.1	9515.8	7664.2	7272.7
DYNC1LI2	6775	6898.8	6934.2	9424.9	9717.6	9423.4	9883.7	12762.7	10988
CDC42BPB	8740.9	9345.6	8544.6	10993	12711.2	9348.2	8021.6	6788.4	8071
SRGAP2	9114.4	10520.2	10158.2	7834.5	7199.5	8599.4	9368.2	9488	10164.3
ORMDL2	11595.7	9485.6	13453.2	6035.3	7696.6	8960.3	9603.5	7851.8	7330.4
RHOA	7429.6	11042.7	9249.6	10272.9	8571.5	7045.6	7239.6	9762.2	11231.6
CAV2	10956.8	8928	11048.6	9082.7	9766.1	6131.4	6802.6	11336.6	7734.1
MRPL28	8591.3	9884.8	9689	8560.1	9466.7	8650.7	8371.5	9393.4	9098.2
CD109	12369.2	5763.3	8085.3	10064.5	8627	10695.3	7473.9	12959.3	5348.2
MYO10	9536.3	8221.9	8154.4	8982.8	6699	6821.5	10044.9	14923.9	7873.5
GNB1	6138.5	7830.5	6376.6	13648.9	8918.7	8265.6	8645.3	7112.2	14285.5
NAPRT1	12184.5	11628.6	9454.8	5663.3	4390.6	9064.2	7299.5	15226.3	5705.9
AHNAK	7811.8	7164.5	5083.5	12054.7	9256.6	9711	7968.5	13633.4	7818
TRIOBP	7598.4	8533.6	9507.8	12974.1	9651.9	6185.9	7640.1	9979.3	8354.1
PODXL	4541.7	3046.7	3146.8	17171.7	19482	4908	16455.7	5243.1	6085.7
RPS19BP1	10383.1	8305.2	9544.8	6857.6	8006.3	8810.5	9529.3	10704.7	7877.8
FAM160B1	6269.9	8171.2	8665.3	11462.5	11112.8	8436.7	9569.1	8645.4	7551.4
YWHAE	6215.3	8501.4	7607.7	11149.1	7653	9726.2	6897.2	7976.8	13520.7
UBE2L3	8986.7	9396.1	9768.8	6765.6	8261.1	8197.2	11359.2	8870.2	7457.7
MAP3K3	7924.5	8863	7923.7	8084.3	9739.7	7384.8	8556.8	10522.7	9945.9
TWF2	10163.5	9374.8	7726.4	9264.2	9560.3	7926.9	9615	6439	8470.3
TPM3	7326.5	9531	8883.2	8122.1	7992.1	5687.4	8819.2	12169.1	9610.1
MALL	557	5985.6	6706.4	15043.6	24475.7	3071.6	12410.9	4914.2	4895.9
MAP1B	4880.9	8331.1	3452.8	8120.5	10733.8	13267.5	6586.7	12636.3	7638.6
GNB1	8398.9	8991.9	7800.2	8328.5	8373.6	6126.3	8508.8	9705.2	9091.8
LAMTOR2	10520.3	8750.4	10098.8	6855.8	8723.1	7636.4	6615	9474.3	6505.5
BRK1	9202.8	8946.2	9845.7	9650.4	8797.2	6547.3	7501.3	6261.5	8082.9
IFI16	9709.1	8016.2	7802.6	5131.4	4515.6	9765.8	4014.8	15356	10452
ANXA2	8535.7	9807.5	13409	5854.6	3251.5	5270.6	14479.7	7200.1	6938.5
PLEC	9042.8	6406.5	5763	10968	11003.8	7315.8	9655.2	5764	8594.3
MBNL2	5766.4	7254.7	5802.8	5829.9	9476	10605.3	8630.8	13667.6	7477.2
GNB2	8147.2	8090.2	7495.4	10088.2	9236.9	5910.7	9867.6	7686.3	7842.2
ZFHX3	6412.2	9659.1	8166	9431.4	6979.5	8708.2	10683.5	6264.2	7783.4
RAB10	5212.2	7192.3	6610.4	9040.9	7604	9886.1	7947.4	8236.2	11731
BID	6973.3	7603.7	9268.4	7015.3	9253.8	8827.3	11813.4	6758.5	5266.6
ERBB2IP	7374.8	7170.7	10327.1	8013.6	7032	9265.4	6662.3	8129.6	8588.6
DNAJB6	6168.4	9074.4	7326.3	7525.3	8942.8	8671.1	9069.7	7164.2	8533.5
DPYSL2	7032.2	8297.8	7224.1	10616.3	6956.7	8341.1	6703.6	7939.3	9339.8
HAPLN1	11.9	2413.8	7393.2	44814	9166	509.1	5306.6	601.9	2129.8
TAPBP	8999.8	7061.5	7164.3	8624.5	8829.4	10108.7	5281.6	7334.7	8740.4
BCAP31	8331	7450.6	8254.4	7966.7	8991	5507.8	10295.2	6692.3	7362.3
VASP	6888	5500.1	7945.1	10611.4	7983.6	6703.9	8496.4	3846.3	12741.2
UBE2D3	6114.1	6996.8	7084.9	8460.2	7938.4	7470.8	6668.8	9486.7	9359.3
TRIB1	12012	11965	4741.6	6969	7388.7	7426.5	7473.7	4210.2	6210.8
ZFP36L2	14381.4	7057.4	12185.5	6036.9	3595.7	4582.1	4862	11748.1	3429.9
CDV3	6249.2	7258.4	7427.8	6597.5	6417.5	7967.9	7956.8	8360.1	9232.1
TMEM50A	7459.6	8294.3	6996.6	9355.6	7023.3	5736.9	4887.3	9407.8	8123.3
KLF6	11016	9471.9	8532.8	6469.8	7301.2	4051.8	8757.3	3886.6	7414
CARHSP1	7875.3	8393.1	10528.1	3879.2	6547.6	6546.5	8540.1	7402.9	6909.7
FIS1	8366.4	7395.4	8932.8	7523.2	5740.7	7154.5	7254.1	7715.1	6532.7
ZFAND5	6675.4	6727.9	6454.2	10307.6	8050.5	5820.7	5262.7	7469.4	9820
PMEPA1	11959.6	5789.7	1398.4	5366.7	5508.5	17073.8	9782.9	2407	6943.1
TAOK1	7432.5	6616.7	5551	6420.6	6793.7	9276.1	7741.7	8268.7	7560.8
PGLS	8936.7	7780	6832.4	8495.2	7301.1	7418.2	6663.9	5419	6597.9
HLA-A	9471.6	8985.5	4570.6	10901	5900.9	8293.7	7576.3	7700.8	1718
CSNK1A1	5991	8099.3	6936.8	8092.1	6323.9	6624.7	7081.7	7533.2	8433
CYFIP1	6213.2	6433.2	5750.2	8319.9	6112.1	6581.4	6067.1	9583.1	9934.8
ADRM1	6882.8	7551.9	6787.7	8408.4	7394	5769.1	8523.1	5617.4	7944
KIAA1462	3664.2	4967.2	4539.9	9714.1	5423.3	5961.1	5595.7	16147.4	8863.4
PTPN12	3887.5	5859.6	6656.4	7764	6742.1	7306.5	8969.8	7266.1	10094.4
RAB11A	6086.5	7049.7	7101.6	7009.3	7788.9	7314.4	6131.2	8592.9	7437.7
IQGAP1	6295.3	7252.5	6163.2	9516.7	6454.2	7019.9	5238.3	5961.5	10321
TIMP3	7485.7	2805.1	6438.5	17371.9	3422.9	4189.2	5378.1	5532	11553.6
RYBP	7888.3	7843.4	5638.4	7750	7460.6	5339.5	4943.9	7287.6	9608.3
FXYD5	9550.1	7081.1	7097.6	6979.8	6590.1	6650.1	8496.2	3874.9	7166.5
KIAA0355	5435.1	8247.5	4197	5568.4	7444	7683.8	6913.5	10078.7	7695.3
CCND1	16873.2	5835.4	6742.8	5893.5	6963.6	3703.5	6975.4	5497.1	4448.5
C6orf62	5993.4	9447.2	8703.8	6060.6	7061.9	5535.5	4980	9750.8	5275.8
RAP1A	7092.6	7180.3	6498.7	6878.9	7007.4	6367.7	6576.1	8209.2	6651.2
SNX9	5417.7	4916.7	7166	6766	5228.8	7396.2	6252.4	11067.3	8177.1
VAMP5	11758.1	7647.3	8632.4	5140	6058.5	5507.9	3195.3	10829.6	3530.2
MYO1B	4708.1	6283.7	5785.6	6830.6	6974.4	7699.2	4973.4	10703.8	8312.7
ETS2	6998.7	6724.4	9591.9	1492	2513.4	8264.3	5501.5	16634.4	3942.1
SPTSSA	7054.3	7707.2	7285.8	5236.2	5402.4	7075.6	11610.4	4172.5	5965.8
ATOX1	8520.3	7405.3	6474.8	5666.1	5457.4	8579.8	5920.9	5484.4	7752.4
TNIP1	5318.4	6029.9	6464.5	10016.6	7750.3	6343.7	5461.2	5591.6	7952
BTG1	4701.3	7679.2	10455.4	10077.2	6330.1	6269	5612.8	4375.2	5160.6
DYNC1LI2	6930.5	6799.8	7175.5	7419.2	6441	4943.7	8099.8	6106.3	6330.6
EMP2	6195.8	5459	13580.1	5169.4	3938.1	6809	8075.3	8965.8	1908
ANKRD11	6019.8	6756.2	4929.1	9656.2	7282.3	6705.2	6140.3	4526.3	7819.8
CMTM7	6026.6	7430.1	5929.7	5046	7882.2	8411.2	7758.7	4741.2	6341.9
NDUFS7	9180.4	7730.9	7548.5	5599	5096.2	7175.4	5934.5	4549	6225.3
PPP1R10	6401.2	5955.1	6056	6033.5	7655.1	5705.8	5798.2	8382.6	6125.1
GPBP1	6040.6	7819.4	7105	5115.8	6047.5	6789.1	6125.5	7200	5679
MPP1	5648	4801.2	6521.8	3647	4214.7	6299.7	4955.1	17820.5	3779.8
DDX3X	6697.3	5630.3	5225	6468.3	5195.7	5549	6628.6	6624.2	9668.8
ACTR2	4017	5905.6	5292.5	7404.8	6458.5	6086.6	8661.5	5818.7	7971.6
DDRGK1	7732.5	5842.7	6236.6	6412.6	6965.7	6099.8	6801.4	5223.3	5907.6
PEA15	6377.1	4470.6	4302.8	10258.5	8550.4	4850.2	4092.3	7433.8	6736.4
CD9	8757.8	5130.4	7294.7	3680.9	3627.8	2592.4	2602.4	21924.8	1411.4
FAM107B	3342.1	6562.9	5695.7	7019.6	5400	5762.8	4901.2	13635	4562.3
DDX21	4641.4	5039.2	4749.2	9909	6208.5	5718.2	6056.7	5585.4	8903.7
GNAQ	4523.5	6296.9	6653.4	7937.4	6038.9	6124	6628.5	5452.9	6971.4
PMEPA1	11536.4	5105.4	1817.3	5159.5	4658	9676	9834.2	1501.8	6903.7
DGKZ	2724.8	3774	2352.9	20252.1	8205.4	4678.8	4885.2	1556.5	7683
RPS6KA2	3336.7	5646.5	9377.2	12312	6540	5568.6	4467.1	6235	2251.8
PHLDA1	6348.9	6546.4	6585.4	2369.3	5559.2	8056.6	7115	7233.6	5492.5
CLIC4	5103.8	7162.1	6696.4	5910	4958.1	5920.2	5113.9	6913.5	7257.7
MAP1LC3B	6167.6	5326.5	4606.7	5937.8	4507.2	5510	4573.1	9004.8	9284.5
MARCKSL1	2215.1	8649.7	3540.1	9440.4	6760.5	5527.7	5195.5	3575.4	9749.7
SLC9A3R2	12108.2	3671.4	9580.7	2869.2	6109.4	8131.6	5280.5	1866.8	4940.6
FIS1	6431.3	5927.7	7119	6334.8	4971.4	5822.2	6109.5	6192.3	5596.9
SAV1	5414.5	6615.8	6095.1	3819.8	3836.7	7231.1	4674.1	11328.7	4985.8
LAP3	5203	5385.9	6214.1	4756.7	5745.4	6288.8	4701.3	8211.9	7377.8
DNAJB6	4432	6205.6	5186.5	9183.9	7618.1	4559.4	4220.5	4507.1	7817.8
AP2A2	7381.9	7188.7	7483.9	4890.6	4092.4	5137.4	5639.8	6752.8	5138.3
MRPL33	5916.2	5523	7008.4	4601.7	5546.2	7358.4	5693.3	6239.4	5604.6
DEGS1	5354.1	5795.7	5229.4	7696.3	7178.9	4418.8	4161	6117	7497.4
FBXL15	5897.4	6286.2	7138.6	5863.2	5736	4871.5	5227.1	6786.2	5289.4
ITPRIP	5059.7	5604.3	6412.3	5460.5	5632.5	6335.3	7030.2	4703.6	6524.3
CDV3	9460	6830.3	7216.8	4748.2	4550.9	5370.6	5837	3390.1	4653.1
RAB5C	6327.4	5515.1	5202.4	6207.6	7321.7	6067.9	5299.3	5280.6	4553.9
MAP1B	3962.9	8190.8	5926.5	6783.6	4646.6	4407.6	7436.6	4735.2	5487
CCL2	1783.2	6868.5	7004.3	4542.1	10852.5	10356.9	4475.1	2668.3	2991.4
ARPC5L	4711.1	6459.9	6537	5398.2	5900.3	4817.8	6746.2	5772.9	4847
CKLF	5203.5	6349.4	6519.5	5738.2	5569.3	6189	6381	4153.4	5037.2
IKBIP	6730.5	5714	4956.5	4706	5717.5	4549.1	5621.7	7862.4	5244.6
PEAK1	4791.4	5426	4646.3	6373.9	5428.2	6072	4867.6	6623.6	6699.5
AP1S2	5568.9	4876.7	5943	5133.3	5280.4	3469.9	3576.1	11975.1	4970.4
PPFIBP1	5557.1	4724	5635.4	4893.9	5639.8	5756.7	5883.7	4885	7408.2
RGS3	5127.2	4469.7	5598.9	7799	7028	6297.2	6062.7	3867.6	4008.1
IMP3	6976.9	5105.4	6521.3	4601.3	5330.9	5185.5	6350	5858.2	3982.5
TNFRSF1A	4488.5	5732.6	5970	6711.5	7592.8	3801.8	5657	4953.2	4875.6
PFKL	5343.5	5187	4775.1	3682.8	3914.5	2846	17889.3	2442.3	3564
NR3C1	4454.8	5746.7	5550.1	5793.4	3740.9	5191.1	3857.2	9482.6	5601.5
ADRM1	5173.2	5772.7	5300.6	6046.2	5469	4124.2	6925.5	4511.3	5988.8
MSN	2747.8	3594.3	3734.2	9699.5	6918.5	4996	5424.7	3668.1	7372.3
TJP2	3870.1	4004.3	6044.2	6297	5060.8	3948.5	3488.9	12164.1	3005.5
ENG	3774.8	6133.4	4790.5	6799.6	6842.1	3567.3	6942	3445.8	5558.6
TFPI	1463.7	3894.4	9817.8	11962.4	9433.7	1716.1	2494.5	6610	433.5
GLS	5179.7	3453.6	3548.4	6398.7	4562.1	6395.3	5084.3	4280.3	8790.1
BAX	7271.5	5957.8	6500	9465.6	8556.7	3152.5	4302.9	559.2	1503
PNRC1	3744.8	4133.3	4489.5	6272.3	5913.4	6451.8	3757	6437.5	5784.8
CNRIP1	3321	5061.6	6523.1	8683.8	4532.4	4011.4	5997.4	3824.6	5020.6
ITGA5	3087.8	4310.7	4457.2	9273.2	7383	4287.2	5523.1	2869.2	5630.4
PTPRM	7603.1	4493.9	5203.8	7155.3	5248.7	4228.8	3429.7	3012.5	6318.1
TRIM24	5037.1	5620.4	4756.9	3389	5102.1	6367.5	5947.4	6502.8	3790.2
C16orf80	4546.6	5309	5113.7	4855.1	5227.2	4766.9	5285.8	5823.5	5170.5
SEC14L1	4417.6	5717.7	5291.7	5141.4	6034.7	3299.4	4996.9	4797.5	6393.6
INF2	6426.8	4939.6	5431.2	3583.9	4250.8	4386.7	5243.5	7316.3	4379.5
RALA	5103.6	4164	4368.6	5065.8	6430.9	6372.5	4768	4747.1	4935.9
TPST2	10615	5066.7	4386.5	6250.1	4265.4	3087.2	2846.8	4671	4239
RAP1B	3933.8	6047.9	5160.2	5684	4258.8	4030.6	4401.7	5304.4	6537.5
IVNS1ABP	4212.9	3535	3908.2	5973	5398.7	4547.1	4300.3	3698.9	9597.9
MRPL17	5892.9	5708.7	7433.5	3706.1	4763.5	4704.8	5172.4	4773.9	2849.9
HDAC7	6297.4	5911.1	4601.7	5064.4	5320.5	4381.7	5279.7	3281.3	4744.2
SCARB2	5743.5	5026.8	5592.1	5505.9	4989.8	4405.5	3912.2	5066	4558.9
SHISA5	5676.2	5180	5038.6	5593.7	5358.6	4075.4	3645.2	5616.5	4404
BAX	7861.9	5689.9	5893	5192.1	6186.1	2828.9	4292.5	3624.7	3015.8
HYAL2	5179.3	5123.4	5047.7	3734.4	6004.3	4287.7	5939.7	4826.3	4181.6
IDH2	4631.2	5163.2	3734.4	5045.3	5719.7	4091.5	7263.6	3384.3	5152.7
TANC1	4801.9	3696.8	2603.4	4319.9	5115	6130.7	3922.9	7317.3	6261.6
CDC27	3793.5	4950.6	5204.7	3427.4	4641.3	5370.1	5460.2	6707.4	4478.8
MAP1LC3B	3850.9	4147.3	3331.4	7830.4	5349.7	4681.4	3470.4	4599.9	5961.5
ZFP36	9223.9	6177	7688	3116.9	2001.7	3282.1	2338.1	6297.7	3089.2
FYN	3430.9	5378.1	3948.2	7411.5	5109.7	5907.6	3244.8	3664.5	5103.6
PSMD13	4098	3964.6	4322.1	5730.6	5171.8	4400.4	5500	3917.7	5886.5
HERC4	3579.1	3031	9151.4	3919.8	3726.5	3520.7	4332	7308.4	4422.6
CRIP2	1974.9	5622.6	5935.6	7348.3	5001.2	2766	4949.4	2988.3	6180.3
STOM	4473.2	3620.5	3985.7	6743.7	5797.1	2836.9	2074.6	8757.3	4332.2
PDIA5	6206.4	5452.1	4622.7	4850.9	4134.5	4089	6191.7	3015.9	3872.8
LIMS2	4945.4	5396.4	3659.5	7918	3191.3	3264.4	3283.8	3930.7	6817.8
HIPK2	2789	4904.2	7747.7	3418.6	5373	3952.8	3894.1	8466.5	1633.2
GNAI2	3441	5024.6	3996.6	6958.4	4625.9	3110.8	4809.6	3520.8	6524.7
CTBP2	4247.3	4854.5	4256.6	5561.5	4705.5	4330	5708.7	4259.1	3692.9
ACTR1B	5691.1	4393.3	4863.2	4103.8	5232.4	3761.7	4302.1	5366.9	3775.9
SLC25A4	2801.6	4911.4	4104.9	7316.6	6521.2	3655.3	4131.8	4547.3	3329
DDX3X	4434.7	4012.4	3506.7	6017.8	3699.1	3684.6	3799.3	5117.4	7035
MECP2	5976.1	5043.7	5258.6	3684.2	4552	4306.5	4002.1	5136.3	3267.9
HIPK2	2733.7	4858.4	7632.6	3346.2	4997.3	4044.6	3951.3	7796.4	1720.1
NCKAP1	2618.5	3808.9	3004.8	6743	3534.3	4545.3	4550.7	3996	8276.7
UBE2L3	4786.4	5005.8	5236.6	3535.9	4518.7	4115.5	5738.4	4442.6	3556.2
PBX1	5693.3	2930.7	2715.8	2196.8	4835.8	7597.6	3019.8	7458.1	4213.5
HLA-B	6046.7	3587.2	4630.1	4003.8	5789.1	5256.6	5443.8	4174.9	1619.3
PKIG	4779.8	3621.5	4029.9	5768.9	5699.4	3267.9	2053.6	8193.4	3000.2
PROCR	4339.2	4593.1	7527.7	3461.3	7090.9	4636.9	3281.7	3254.3	2059
IFRD1	3241.5	4267.7	3762.4	6085.7	3989.5	4425.3	3434.4	4316	6621
AP2A2	4508	4113.9	4003.1	4701.6	4691.7	3638.7	4415.8	4083	5402.6
NES	6224.5	5376	1536.8	1840.8	2727.2	5627	4204.5	5192.6	6826
HNRNPAB	3318.8	3829.6	3705.3	7084.1	4823.6	3164.2	5335.3	2991.9	5187.8
THSD1	1810.6	4219.2	6016.8	5238.1	7758.2	2551.2	3589.8	5991.5	2147.3
SOX11	1852.6	5045.7	3366.8	3442.1	3423.1	7212	7991.9	3190.5	3746.3
BAG3	3472.3	4037.7	3491	5282.4	4266.4	3479.4	5234	4627.7	5362.2
MAP1LC3B	3363.7	3453.4	2902.2	7427.9	4321.1	4504.5	3508.8	3978.8	5646.7
ARHGDIB	1646.3	4685.1	7445.5	7156.1	4336.2	2595.7	4032.9	4592.9	2289.8
AES	4523.2	4295	4168.3	5067.7	4376.4	4340.7	3474.7	4297	3689.8
LYPLA1	4081.3	5580.4	4499.5	3716.7	3676.3	3885.6	3255.3	4565.4	4793.1
ZFAND5	3884	3797.9	3856.7	5804.3	4208.4	3296.7	3359.7	4189.4	5524.9
MRPL33	4495.4	3765.2	5431.7	3192.4	4146.4	4742.6	4487.3	4260.8	3378.8
PSMB9	5265.2	7801	5553	3884.4	3334.3	4931.2	2448.3	2238.3	2407.5
FOSL2	3098	4994.4	4387.9	4849.2	3721.3	3490.9	4348.3	2066.4	6871.1
SNTB2	4546.1	3993.6	5465.7	4565	4422	3622.9	5089.8	3671.5	2443.1
TPM3	3517.3	4549.5	4369	4841.1	3912.6	3446.7	3532.5	4650.8	4867.8
RGL2	3202.9	3782.2	3912.6	4233.5	6190.7	3430	4513.6	4624	3731.2
REEP3	3291.4	3188	3993.7	4387.1	2731.2	3759.7	4804	6758.1	4686.3
CSNK1A1	3753.9	4538.4	4185.2	3945.6	2991.9	3675.5	3031.1	6544.2	4898
TACC1	6859.4	3968.8	5123.1	3701.5	4082.1	3600.2	5004.5	2510	2420.7
LGALS8	4634.4	4064.1	4173	4011.4	3600	4258.6	3327.2	5421.3	3452.5
TCF4	5590	4143.3	4104.9	3289.4	2777.5	5564	5098.1	1367	4750.8
DGKH	3900.6	3603.6	5194.6	3310.8	3808.3	2344.8	6310.9	4138.9	3866
EIF4G3	4107.1	3946.3	3613.9	5010.5	4666.9	3843.6	3242.6	3635.7	4124.5
REEP3	5959.7	3593.3	4927	4852.4	4357.6	2927.7	4450.4	2418	2540
DLC1	2255.1	3488.2	3020	5400.2	3906.7	3336.2	4903.4	4684.5	4935.2
NRN1	6947.6	5614.6	4595.1	1447.3	3397	3470.8	4634.5	563.7	4405.3
AGRN	2066.3	2880.1	2740.5	5510	6216.9	4415.3	3745.6	2550	4829.6
APP	4702.3	3667.5	2655.9	7026	4626	3496.8	2533.4	1869.3	4305.4
CALCOCO2	4297	4021.7	3108.3	4057.8	3642.9	4070.9	2826.3	4108.9	4741
LRRFIP1	3814.8	3503.4	3836.1	4343.6	4012.8	4491.7	2723.5	4287.3	3827.6
NFKB1	3682.4	3161.2	3435.6	4840.8	4379.7	4039.8	2728	3450.6	4952.7
FXYD5	4893.7	4137.7	3954	3175.8	3139.6	3572.7	5447.4	2091.3	3991.4
NINJ1	4217.7	4186.3	4506.3	3807.9	2793.1	3854.6	3714.2	4216.2	2959.5
DGKD	2855.1	3213.5	3074.7	4732.7	4264	4791.8	3804.4	3767.7	3748.1
RAB13	3897.7	4374.6	5751.4	3370.7	2974.3	3313.9	3719.3	3487.2	3188.1
MAP4K5	3416.3	3633	3078.7	4480.1	3554.3	3530	3276.5	4211.2	4809.5
TMEM219	4915.5	3693.6	3748.4	3642.2	3752.3	4027.2	2936.6	3701.3	3487.1
ZC3HAV1	3145.2	3588.8	3283.6	4061.2	3942.6	3879.1	3333.6	4391.8	4266.1
FN1	2892.6	2658	2118.7	7391.4	5941.5	2540.8	4339.3	2071.4	3895.2
MPZL1	4767	3582.9	3463.9	2990	3214.9	3577.4	4138.7	3902.3	3774.8
OSTF1	5599.9	1556.7	3092.8	3580.2	4720.6	3289	3717.8	4796.8	2853.3
NAA10	3626.6	3421.9	3324.8	3324.5	3226.8	3455.6	3365.2	4238.9	5187.2
EHD4	4509.3	3435	3368.1	3666.7	2960	4100.4	2595.7	4422.4	3995.5
FKBP1A	3558.8	2746.4	2964.9	4321.8	3320.1	4804.9	3090.3	2760.6	5420.2
MACF1	3392.3	3105.3	2419.7	3980	3120.5	4594.8	4200.8	2850.6	5214.3
SMAD1	2843.8	4566.8	3117.4	3588.6	3908.9	4334.6	2869.3	3059.1	4479.7
NAV3	4514	3634.1	2101.6	3843.1	3420.6	4268.2	2800.6	2312.2	5712.3
UTRN	4134.2	3139	3488.5	2754	3045.2	4272.1	2948.6	4712.7	3987.1
AKIP1	3668.6	3678	3087.8	3662.8	4687.2	3851.2	3286	3231.4	3303.9
REPIN1	4135.9	4599.3	2739.4	3473.8	3774.3	3134.6	3181	3591.3	3702.6
LXN	2169.1	2676.1	5324.8	2951.3	2312.7	5812.8	4384.3	4929.9	1754.4
MOB4	2793.4	3948.5	3615.7	3362.6	3131	3279.9	4420.6	4071.7	3612.9
RBP1	734.5	2235.9	2001.4	4038	2375.6	15044.4	4692.7	117.6	947.6
SOX17	4893.8	3070.3	4684.4	7229.9	3864.4	3669.7	3611.2	277.3	570.5
DUSP6	4035	5591.4	3383.7	3198.1	2597.6	4088.5	4027.1	2328.5	2553.7
GLS	5158.9	2188.9	2914.1	3655.2	5009.7	1792.2	2342.9	3692.9	4358.3
EFNB2	2643.5	2723.6	3136.6	6449.5	2445.9	1750.5	1819.6	5146.8	4928.7
IGFBP3	454.8	1118.5	3358.4	5586.5	8621.6	819.4	4177	2820.4	4071.1
TACC1	3504.5	2930	3122.8	4612.2	3979.8	3889.4	3097.2	2902	2752.5
B4GALT5	2789.1	3862.1	3212.5	3605.2	3211.5	3523	3560.4	2649.1	4308.7
PPP2R2A	2716.7	3275.5	2987.6	4090.5	3131.1	3508.5	3025.7	3719.9	4109.7
LIMK2	2514.6	2516.5	2339.2	4229.5	5914.3	2605.7	3320.9	3472.7	3644.8
ADAM17	4147.7	3123.7	2788.2	3197	3589.2	4683.9	2632.6	2917.8	3342
FSCN1	2714.4	3961.5	2403.8	5380.3	3253.2	2184.9	3535.4	2037.9	4855.5
MYO1C	3274.5	2604.6	3070.3	6074.9	3511.9	2009.4	3057.4	2677.4	3949.2
UACA	2187.1	2919.9	2506.2	4343.8	3686.6	1916.4	3986.8	5333.7	3339.6
RBPMS	2515.4	2861.1	2796.7	4123.6	3732.7	3012.9	2548.1	4100.4	4514.6
SASH1	4758.5	3073.8	2622.1	4699.8	3020	2213.8	3294.7	2614	3874.5
MOB4	2463.9	3070.3	2510.2	2862.5	3299	3385.3	4103.8	4455.9	3922.3
LPP	3682.9	2532.5	2427.5	3420.6	2421.2	4191.9	3260.7	2971.2	5158.9
TANC1	3503.5	2645.4	1755.4	3414.1	3210	3714.9	2700.1	4352.9	4645.8
EGLN2	3902.1	3110.7	3410.6	3349.1	4227.4	2032.8	3843	3164.3	2847.1
ECE1	3519.7	3127.9	1333.2	5028.1	5803.8	2350.9	3127.1	3512	2047.6
SMTN	3945.5	2620.8	3202.4	3616.1	3294	1860.8	4353.4	3420.4	3486.6
MCAM	1874.3	1830.1	2529.1	3097.2	6122.8	2384.6	3763.2	1986.9	6096
TAX1BP3	2961.7	3104.9	2519	4515.2	4236.6	2983.4	3258.1	2815.8	3238.6
ERAP2	3828.4	5095.7	3315.7	3677.1	3686.4	3280.8	2187.9	2189.3	2314.3
ARHGEF2	3301.3	2577.4	2600.9	5522.2	3364.1	3417.6	2542.6	2250.2	3913.4
TPRKB	2134.1	3212.6	3125.7	2374.7	2539.5	4166.7	5588	3004	3285.5
SIGIRR	3233	3512.9	3537.2	2790.4	3762.6	3332	3047	2719.4	3185.9
GOLPH3	2392.2	2656.5	2426.2	3670.9	2667.3	3215.3	3237.2	3927.5	4918.3
REEP3	3567	2559.3	3598.6	2850.1	2818.4	3271.6	3886.6	3381.5	2988.9
LIMS1	1733.4	3681.1	2303.6	3806.9	3523.4	5666.5	3535.7	922.8	3692.1
SETX	3827.6	3178.5	3042.7	3475.1	3030	3516	4042.8	2591.9	2159.1
ASAP2	2721.6	3363.4	3524.6	5365.5	3483.5	2426.9	1995.5	2967.6	2975.4
INF2	3460.6	3287.7	3242.2	3429.4	3510.7	2592.1	2876.3	3420.3	2956.7
IFI16	3405.6	2902.1	3148.9	1751	1636.8	3438.2	2054.2	6496.3	3907.1
WWTR1	3820.5	3220.5	3555.1	2245.7	2494.6	3490.2	4470.3	3234.7	2101
GLS	3621.2	1842.8	2073.8	4605.6	4856.8	2093.8	1853.2	2734.9	4880.7
EML1	3409.6	3623.7	3196.8	2217.6	1106.4	2742	2908.1	6579.8	2722.7
TFPI2	741	1548.5	11673.8	1569.6	5386.3	799	4834.8	1223.1	607.3
KLF3	2051.2	2509.7	3503.2	4205.9	2942.9	3880.3	2971.8	3189.1	3119.8
TRIM2	5185.7	2646.4	2274.7	1745.5	3575.5	5399.4	2669.9	2306	2505.3
ZNF521	2757	3173.8	3076.4	2961.5	2793.3	3877.6	2509.1	4080	2998
VAMP3	2776.9	2476.2	2567.5	4331.7	3745.4	3416.1	2845.8	2379.5	3597.2
RAB7A	4178.8	2799.8	2496.4	3130.9	3260.3	3087	2668.9	3558.4	2938
DDX21	2624.2	2630.1	2691.6	3919.8	3614.8	3348.8	3947.1	2414.9	2926
SWAP70	3250.5	3792.3	2801.7	2378.1	2087.5	3230.8	3007.3	4000.1	3481.2
YES1	1895	2696.6	4057.9	3334.1	2615.7	3442.5	3380.4	2608.5	3836.7
VASH1	2519.5	3073.3	2269.8	3200.1	3229.4	4866.3	2881.2	1964.9	3783.6
ZNF281	2087.6	2923	2553.9	4052.8	4785.6	2743.1	3754	1118.3	3472.6
TBC1D1	1770	2428.7	3843.5	2615.2	3223.8	3593.3	3153.3	4451.1	2333.7
PTTG1IP	2724.8	2864.1	3120.8	3981.8	4560.6	2271.7	2512.4	2859.4	2468.2
NFAT5	4124.7	2201.1	2060.1	2532.3	3043.6	4455.3	3022	2351.3	3351.9
PTRF	3379.9	1966.3	3018.6	4720	4002.4	1357.4	3381	2060	3180.6
IVNS1ABP	2894.3	2369	2615.2	3471.5	3119.9	2663.4	1958.7	2519.1	5429.3
RBBP6	3201.3	3375.8	3679.2	2228.3	2542.2	3169.5	3065.8	3243.5	2530.1
DNAJB6	2383.1	3849	2976	2416.5	2498.6	2652.8	2968	3264.4	3968.7
GYPC	2648.5	3173.5	2499.8	1953	3574.1	4400.9	3097.7	2875.5	2744.4
CSNK1E	3446.4	3566.6	3133.7	3595.4	3417	1964.9	3995.8	1722.7	2109.3
CCND1	4363.5	2134.4	2150.9	4648.8	3343.2	1711.2	1863	2906.4	3618.4
NMI	2243.8	3384.3	2808.7	2355.6	2908.2	6219.5	2256.2	2710.3	1777.5
IFRD1	2071.5	2675.2	2467.3	3782.3	2340.1	3025.3	2843.7	3151.8	4298.6
CDV3	3823.4	3371.1	3114.7	1963.5	2319.5	3258	2675.7	3314.9	2770.3
NTHL1	3736.9	3624.7	4149.5	1865.8	2300.8	2214.5	2669.3	3357.5	2658
DPYSL3	1852.7	3691	1672.2	4331.6	3848.4	3591.5	2380.6	2784.9	2284.7
PDLIM3	118.4	4582.9	1303.5	5073	3538.4	3961.6	3872.5	1419.7	2438.8
NCOA7	1941.4	2752.8	2576.4	5780	2324.1	3122.6	1528.2	3351.8	2780.3
PLEKHO2	2576	2505	2337.8	3266.6	3240.8	2196.2	2418.4	5104.7	2497.8
STC2	2018	2499.4	1230.2	4408.4	1944.8	2381.6	3351.7	4606.4	3675.2
DYRK2	2895.9	2510	2787.5	3853.1	4447.9	2143.3	2763.8	2496	2174.8
RDX	1894.9	2530	2231.3	3140.6	2732.4	2295.3	3023.1	3536.4	4471.2
NR3C1	2499.9	3066	3128.5	2692.8	1917.8	2619.5	2242.6	4965.7	2566.6
EPB41L3	877.3	3931.1	6422.6	5333.2	1340.3	1655.5	2458.4	82.9	3471.8
WWC3	2513.6	3075.7	2493.5	2551.9	2706.3	3168	2556.4	3112	3302.5
MYCBP2	3318.1	2389.5	2436.9	2668	2853.1	3147.3	2845.6	2430.5	3278.4
SETX	2305.4	2405.6	2039.8	2389.8	2347.7	4156.7	2850.5	3658.8	3158.9
IFI44	2653.8	2870.8	4020.6	1812.4	2901.8	3034.2	2752.2	2135.5	2956.9
MTDH	4468.1	3039	3703.1	2502.4	2666.5	2534.8	2468.2	1788.4	1963.2
AMOTL1	2374.1	3713.4	2557.8	1909.4	2106.7	3137.2	2452.7	4074.2	2770.8
GGNBP2	2408.5	2392.4	2462.8	2612.6	2903.6	3010.5	3263.8	3375.9	2626.7
RAB10	2519.7	3035.2	3024	2811.6	2440.3	2457.6	2958.7	3267.1	2541.8
TNFRSF14	5803.8	1839.7	1496.5	1344.6	1974.6	3500.6	1327.9	6188.7	1407.9
ATP2A2	2258.7	2455.8	2514.4	2013.2	1434.8	4275.4	2897.1	3563.6	3439.8
SERPINB6	2697	3108.8	3055	2814	2317.5	2342.6	2919.1	2707.4	2761.1
ARHGEF12	2331.4	2526.3	2103.9	3025.4	2160.3	2993.7	2633.3	2839.2	4094.6
SOCS2	4347.5	1408.4	1399.9	1086.3	1046.8	2968.2	1876.3	7587.4	2919.9
PSMB8	3556.7	3347.5	3237.4	2159.5	2760	3083.3	2359.7	2383.7	1733.1
CCNL1	2479.1	2757.1	2892.4	2499.8	2123.1	2972.1	2526.2	2882.9	3452.6
SIRT2	3299.3	2485.4	2065.1	3192.2	2365.5	2765.1	1998.2	2671.3	3727.5
AES	2494.5	2637.3	2234.2	4206.8	3083.1	2581.2	2020.2	2453.6	2829.7
DYSF	560.8	2735.8	521.7	5716.9	8033.2	2351.9	2625.3	198	1770.1
CSNK1E	2344	2863.3	2433.8	3394.3	2794.1	2860.2	2171	2609.2	3012.6
AP1S2	2677.3	2620.1	3254.1	2140	2880.2	1895.2	2201.8	4965.6	1802.9
GTF2I	1980.4	2607.7	2120.5	3359.8	2739.5	2167	2209.3	2785	4263.5
ST3GAL1	2555.9	1803.6	1948.4	2751	2710.6	2321.2	3538.1	2692.7	3899.6
TAF1D	2079.5	2250	2569.6	2389.5	2341.6	3221.3	2577.4	3598.1	3052.1
TNFRSF1A	1842.5	2611.8	2956.8	2956.7	3400	2207	2136.9	2806.4	2997.1
LIMCH1	3447.5	773.9	239.4	2224.7	2685.8	1772.9	1166.5	4764.2	6742.6
CKLF	2625.5	3089.9	3104	2634.3	2792.3	2759.7	2903.4	1892.2	1980.3
LRRC32	3405.7	2909.4	1387.8	3114.6	3110.8	3870.9	2155.9	490.4	3314.6
YME1L1	1882.4	2439	2311.5	2738.4	2399.9	2936.1	2827.4	3135.6	3084.3
ARHGAP29	2572.2	3512.2	3858.2	3667.6	1833.5	2185.1	1795.6	1404.5	2843.8
ATL3	2188	2788.8	3491	1913.6	2410.9	2204.5	3180	2880.6	2576.1
PLIN2	2411.2	2348.1	2170.8	1921.4	2221.4	2451.6	2259.6	4712.2	3103.7
MTDH	1838.4	2328	2022.2	3402.7	2615.8	3187.2	2237.7	2663.2	3303.4
GTF2I	2074.2	2732.8	2140	3534.7	2492.7	2187.3	1817.8	2689.6	3918.9
IGF1R	2511.9	2549.9	1911.9	3397.6	2151.9	2779.4	1870.4	3394	2885.3
CD109	4309.5	2071.6	2362.9	3587.8	2366.1	2237.9	1714.8	3064.9	1679.4
PHLDA1	1974	3056.6	3796.7	690	1629.6	2755.7	2159.7	4776.2	2525.4
WASF2	2245.5	2563.6	2134.8	3766.5	3421.2	1897	2536.7	2344.4	2427.6
RPS6KA3	3542.3	2112.9	2872.2	1862.6	2372.6	2608.9	3520.1	1919.3	2420.3
TBC1D1	1760.9	2005.7	2877.7	3741.5	3830.6	1853.4	2887.4	1976.3	2139.6
TMEM123	2908.8	2724.1	2797.4	2391.1	2599.6	2293.2	2511.3	2214.5	2629.5
TRIOBP	2169.6	2479.8	2698.5	3419.5	2798.5	1703.6	2510.6	3064.8	2191.1
CLK1	1424.7	1519.2	1742.4	2732.3	1913	2774.4	2129.2	5144.1	3630.4
GGNBP2	2439.3	2172.1	2556.4	2573.5	2366.4	2895.7	3044	1941.1	3013.2
FBXW7	3191.9	2365.3	2428.9	1976.4	2686.2	2806.1	2277.8	3030.1	2179.5
TPM3	2075.7	3009.7	2810.9	2392.2	1383.5	1749.8	2506	3622.4	3367.2
BAG3	2391.7	2213.6	2119.4	3530.2	2979.1	1756.9	3253.8	2519.3	2111.1
MOB2	2870.1	2489.8	2473	2707.8	2947.7	1973.7	2999.7	2251.6	2154.2
SP100	2385	2953	2946.3	2273.3	2120.2	1922.8	2419.2	3264.7	2569.5
HCLS1	1766.5	2796.8	4597.5	1767.2	4797.9	3247.7	2153.2	87.3	1567
SMG1	1687.1	2915.5	2284.4	1988.7	2877.5	3399.5	3368.5	2274.3	1897.8
PDLIM5	1678.4	2363.5	2563.9	4590.5	3178.9	1738.8	2298.5	1009.3	3246.8
CDKN1A	2720.5	1786.9	1516.9	3436.7	3409.3	1445.6	1388.6	3477.2	3435.1
ARHGAP18	3374.6	1731.8	1572.4	1779	3283.6	2957.9	2162.4	3021.1	2703.6
IGFBP5	3121.5	1036	1338.7	1272.7	3371.2	2000.1	665.3	7923.6	1814.8
JAK1	2214.1	2359.1	1928.2	3473.2	2152.5	2192.9	1720.7	2487.1	3785.8
RNF213	4285.1	2649.5	2536.9	1906.8	2518.5	2792.6	2401.8	1764.4	1457.9
TEK	63.5	4361.7	2312.9	2319.9	6946.1	3150.7	1815.1	579.9	761.7
FKBP1A	2526	2180.8	2533.1	2912.2	1935.3	2817.3	2248.2	1655.4	3497.4
TGFB1	1070.2	2364.5	2128	4774.3	2810.6	1416.1	2884.1	2169.3	2678.6
HES1	1644.7	5077.9	1094.4	6545.5	3139.5	840.4	1068.7	1338	1332.1
ADAMTS1	995.3	1676.6	3323.9	2795.4	1786.8	657.5	1322.9	8302.1	1111.1
CTTN	2674.5	2055.5	2087.3	2411.4	3028.8	2343.5	1419.9	4013.4	1927.5
RALA	2521	2190.3	2502.6	1524.4	2178.4	2971.5	2774.1	3058.8	2191.3
LYPLA1	2083.1	2808.8	2492.8	2141.8	1992.5	2419.8	2562.2	2298.7	2899.6
AHNAK	3111.5	1684.6	2002.9	3241.7	2847.2	1708.4	2641.6	1871.2	2569.5
GADD45B	2941.2	2954.3	1433.9	2518.1	2654.7	2755.7	2927.2	1435.5	2031.4
VGLL4	1717	2144.8	1395.6	3584.8	2633.3	2240.8	1908.6	2592.3	3401.1
YWHAE	1522.4	2300.9	1968.7	2590.7	1894.3	2500.8	1970.1	2592.6	4156.5
STAG2	2013.4	2135.9	2203.6	2511.5	2236	2719.4	2269.9	2593.5	2652
ARHGEF7	2033.6	2038	1827.6	3967.2	2419.1	2179.4	1791.7	2527.8	2530.8
TAOK1	3071.7	2248	2219.2	2359.7	2487.9	2825.5	2528.3	1278.8	2210.7
RAB5C	2203.8	2065.7	1886.9	3015.6	3017.4	2138.5	2559.9	2452.3	1867.5
MED10	2320	2424.6	2421.2	2251.3	2239.8	2191.9	2835.9	2418.6	2095.3
SLC12A2	2268.2	3254.4	2260.5	2506.4	2291.6	2429.9	1781.5	2851.6	1474.2
SERPINB6	2156.1	2491	2459.3	2311.4	1706.4	1879.2	2764.9	2657.9	2683.4
AGRN	1201.5	1734.4	1648.3	3228.3	4175.4	2590.3	2100.8	1515.7	2875.3
GFM1	2020.7	2077.4	2399.2	2614.3	2106.7	1912.9	2273.1	2609.6	3028.1
FLI1	1148	2627.5	2480.2	3926.5	3784.4	1755.1	1874.8	1435.7	1959.1
EDIL3	8.4	319.8	1549.2	7447	3806.3	307.5	687.2	1784.5	5017.7
MAP4K4	1711.6	2032.4	2006.7	3198.5	3146.5	2064.9	2584.8	1849.3	2318.4
CTBP2	2052.6	2613.1	2156.6	2811.7	2352	1977.2	3078.7	2029.6	1815.3
ATP2A2	1702.7	2043.2	1677.8	3399.8	1705.5	2490.2	1655.7	2051.5	4117.6
NUDT14	4058.4	1707.3	1062.6	1630.2	2471.1	2959.2	1632.7	2778.9	2496.1
LRCH1	1933.2	2285.1	1905	1936	2430.1	2482.1	2269.9	3516.1	2027.9
GGNBP2	1919.5	1836.5	2136.9	2725.5	2281.6	2711.1	2386.2	1659.4	3083.5
FSCN1	1875.2	2706.2	1613	3639.6	2197.5	1456	2412.2	1454	3258.5
FOSL2	2049	2685.7	2261.9	1719.6	1936.5	1835.2	2371.3	1560.5	4183.7
KITLG	3208.2	1113.7	1796	1836.4	1356.8	3502	2467.2	2059.1	3226.4
CREM	2360.1	2327.7	2679.5	1649.4	1763.6	2845.2	2040.6	2726.3	2111.1
MGST2	935	2035.5	3607.2	2990.1	3718.1	2416.1	1936.6	1358	1382.1
MAPK1	2588.5	2269.5	1871.6	2685.9	2364.6	1742	1706.3	2331.7	2680.1
PKN1	2572.1	1851.1	1658.4	2911.1	2011.4	2062.9	1867.8	3042.5	2189
UACA	1866.9	1943.8	1819.8	3728	3421.6	1914	2418	1581.3	1275.5
COTL1	1585.6	1760.9	1914.2	2281.6	2954.7	1434	2567.3	2659.4	2729.8
EMP2	1631.2	1648	4436.1	1529.9	1415.1	2481	2772.3	3254.8	691.1
GLUL	2255.5	2118.7	1762.8	2444.5	1687.9	1967.9	1828	2978.9	2811.3
ASAP1	2961.3	1835.2	1320.1	1723.6	1238	2593.1	1707.9	2465.7	3899.3
TSPAN14	2402.9	2247.8	1807.6	1446.6	2483.7	2891.5	2202.6	1049.4	3206.9
XIST	5870.7	9.8	11	11.5	9.9	7	7.3	5834.3	7814.2
GFOD2	2322.7	2123.7	1999	2014.9	2456.9	1802	2832	1804.8	2171.8
KBTBD2	1825.8	2199.5	1893.1	2461.2	2128.3	2029.5	1930.1	1910.9	2969.2
PRKD2	2217.4	2120.2	2001.6	2101.2	2452.4	1399	3102.1	1967.4	1919.5
WASF2	3447.2	2577.2	3240.5	2038.3	2064	1606.4	2194.5	713.1	1380.5
LPP	2405.9	1636	1506.9	2428.8	1719.7	2664.8	1452.3	2217.1	3214
ASXL2	2790.3	1961.7	2270.1	1860.9	2253.5	2150.5	2621.7	1448.7	1738.9
SOCS3	2563.5	2960.7	3328.7	1339.6	1466.2	1336.2	2153.4	2426.9	1519.9
WAC	1913.8	2008.5	1952	2937	2084.9	2064.2	1817.7	1637.2	2657.6
SMAGP	2494.3	1845.9	2029.6	2379.8	2041.1	1752.8	2375.8	1679.1	2366.6
STOM	1657.7	1860.8	1415.3	2981.9	2305.7	1085.7	908.6	4599.3	2121.6
MYO6	1809.5	1427	1547.1	2933.7	1698.7	2148.3	1753.6	2837.4	2607.7
ITGA6	2682.7	1777.4	2392.5	1828	1256.9	1570.5	1556	3771.2	1924
PMAIP1	1737.6	3545.3	2404.1	1884.9	1845	2825.6	1697	791.6	2021.6
IL6ST	1431.1	1696.2	1992.6	2594.6	1438.6	2061	1419.9	3691.6	2386.2
NAV1	2413.9	1937.5	2181.2	3436.9	3033.5	1339.1	2258.8	744.2	1331.9
NUFIP2	2217.1	1717.1	2320.7	2042.4	2161.6	2259	2212.6	1543.7	2129.7
CRK	1794.4	1761.3	1541.7	2866.6	2571.8	1329.3	2047.9	2176.6	2468.9
LDLR	2310.9	1929.4	1735.6	1730.8	1980.2	1501.9	1326	3755.9	2281.8
TP53I11	1940.4	3498.8	2929.6	2560.2	2221.7	1653.6	1747.5	683.3	1273.2
SHISA5	2381.9	2201.9	2241.5	1943.8	2213.5	1591.9	1855	2296.6	1631.1
KPNA4	1540.8	1824.9	2018.8	2185.6	2218.9	1735.5	1841.3	2414.8	2525.7
IL6ST	1183.5	1811.5	1640	2280	1788.4	2235.7	1611.6	3346	2363.9
CCNY	1775.2	2227.8	2016.6	2990.5	2938.5	1520.3	1495	1157.7	2111.7
BCAP29	2251.2	1907.2	2202.6	1936.8	2199.8	2133.9	1882.6	1839.6	1841.4
RALGDS	2324.2	1692	1978	1724.5	3747	2042.1	1366.3	2214.1	1082
LRRFIP1	1058.9	1574.5	1306.8	4143	2262.2	1506.2	2464.2	1368.1	2482.5
LPP	3524.2	1911	2106.3	1560.2	1401.8	2069.7	1427.3	1688.7	2458.8
UBE2L6	3102.5	2203.9	2244.8	1383.1	1936.9	2586	1400.7	2142.4	1127.7
FAM101B	2942.9	2041.3	1984.4	2357.6	1747.6	1237.9	2654.3	709.5	2348.2
ST3GAL1	1736.7	1253.5	1339.4	2167.6	2193.1	1575.3	2820	2055.9	2834.9
KIFC3	2237.5	1803	1480.2	1792.3	2268.6	1528.6	2818.2	1496.8	2176.3
PPFIBP1	1937.4	2045.4	2119.4	1386.8	1605.7	1857.4	2074.8	1929.8	2591.4
YWHAE	1093.1	1700.3	1497.8	2057.1	1355.4	1901.8	1923.9	2277.7	3722.9
INPP1	1717.9	1830.1	2033.5	2240	2166.2	1793.9	1633	2499.5	1569.2
AIDA	1410.7	1910	1930.8	2159.6	1741	1574.4	1627.6	2429.9	2640.4
SLC41A1	1760.3	1830.1	1843.1	1716.1	2361.5	1976.2	1896.7	1983.2	2008.6
UBTD1	2479.6	2029.3	1541.8	1446.2	2482.2	1696.3	2283.6	1644.4	1755.5
ATP2A2	1356.1	1703.1	1382.9	2793.6	1251.2	2104	1249.1	1764	3674.4
ADCY4	3275.9	3521.1	4136.5	1458.4	1496.7	1123.4	731.3	146.3	1378.3
NUMB	1962.4	1914.8	2225.1	1405.9	1700.4	2033.4	1746.2	2180.7	2001.7
MYO6	1847.6	1421.3	1532.2	2582.2	1771.6	2140.7	1517.6	2040.4	2282.8
SMAD1	1361.5	2492.3	1775.1	1421.4	1857.5	3048.1	2989.7	682.7	1407.6
CYBA	1835.9	1003.1	1680.1	2179.4	2553.2	2655.8	1933.5	1872.3	1226.2
PLEKHA1	1592.6	1368.7	1592.2	2463.8	2118.8	1936.2	1893.4	2284.6	1597.4
SKI	2165.3	1859.6	2121.1	1775	1787.4	1679.7	1579.1	1979.5	1898
TP53I11	1809.8	3263.8	2907.1	2161.3	2215	1419.7	1461.2	556	1044.2
CCNL1	1701.6	1913.9	1972.6	1793.4	1333.4	2109	1444.8	2242.8	2246.2
DYNC1LI2	1294.3	1493.1	1348.7	2311.2	1937.2	1711.8	1994.4	2379.2	2256.6
WWTR1	992	2487.9	1756.5	2493	1521.3	2068.9	1615.9	1696.7	2062.3
PDLIM5	1155	1916	1817.2	4189.8	2021.1	965.1	1910	579.1	2069.3
ARGLU1	1832.6	2127.6	2065.7	1481	1037.7	1706.9	1613	2098	2620.6
CAMSAP2	1309.1	1618.7	1437.3	2164.8	1382	2139.9	1935.9	1771.1	2785.6
KLF10	1534.9	1804	1432.5	2403.2	1534.3	1495.6	2524.6	1387.9	2389.9
DDX3X	1183.6	2084.2	2015.9	2479.4	1713.8	1452.4	1605.9	1669.1	2291
BCL10	1635.2	1858.7	2463.2	1958.9	1929.2	1848	1713.7	1492.5	1531.4
CALM1	1523.7	1442.5	1575.7	2272.9	1593	1376.3	2018.3	1975.3	2637.3
DYRK2	1376.5	1675.4	1482.1	2471.4	2363.4	1730.2	1876.6	1497.6	1940.4
UBE2J1	1402.9	1603.8	1262.5	2115.1	1612	2275.1	1693.3	1711.1	2684.2
SLC38A2	1402.8	1654.3	2023.1	1782.3	1039.4	1654	1287.5	2162	3352.5
ADAMTS1	752.4	1263.2	2601.6	2043.5	1376.2	485.4	1057.9	5887.9	820.7
KIF9	2207.3	1943.4	1821.6	1447.3	1548.5	2086	2175.9	1393.1	1660.6
NR4A1	3820.7	2589.8	1336.2	1118.1	789.7	1777.4	861.8	2003.6	1837.4
STAG2	1951.1	2472.5	2901.3	1656.5	1423	1555.1	1336.4	931.1	1875
DEDD2	1828.7	1518.2	1701.5	1578.7	2220.3	1885.7	1728.4	2121.3	1478.5
CD55	2294.4	2046.1	1546.1	2622	2262.9	2247.7	1118.6	1143.9	756.4
TAOK2	1770.2	1345.2	1373	2519.3	2128.7	1306.5	1821.6	1188.5	2478.2
MAPK1	2040	1932.5	1769.5	1876.8	1580.5	1553.4	1255.7	1908.9	1945.7
FAM63B	2667	1857.3	2121	1573.3	984.8	1438.4	1514.7	1948.4	1668.1
NUFIP2	1556.2	1294.9	1862.7	1875.9	1837.5	1988.9	1886.2	1604.7	1849.2
KLF4	1254.5	3374	1931.2	3308.1	1030.1	1282.9	965.5	1561.6	1024.7
FAM155A	965.4	1221	2055.7	1055.3	5844.2	788.4	2581	553.6	574.9
CCDC82	1248.3	1411.4	1494	1692.4	1339	1911.9	2051	2131	2261.5
SH2B3	1553.4	1640.2	1631.6	1800.7	1610.3	1778.2	2005.5	1166.4	2337.1
MAP3K3	1653.2	1730.8	1481.4	1860.8	1799.1	1317.2	1866.2	1729.8	1977.8
BID	1179.2	1548	1647.6	1812.1	2177	1941.8	2014.6	1578.8	1481.1
ABCD4	1212.5	1493.9	1364.7	1273	1438.9	2124.3	1675.1	2788.9	2007.6
F2R	575.7	633.8	2092.4	2828.7	2601.7	680.5	1296.8	3710.6	897.3
CRK	1453.7	1498.8	1315.6	2301.3	2250.8	1001.4	1761.1	1881.2	1838.2
TBCD	2380.6	1848.4	1789.3	1420.7	1710.7	1002.2	1963.2	1683	1485.4
MAPRE2	2184.9	1972.4	2279.5	1642.4	1055.9	1775.5	821.3	1197.1	2311.7
CHST12	1624.3	1524.2	1741.5	1473.6	1886.3	1401.8	1906.8	1875.7	1763.1
DLGAP4	1302.6	1501.3	1602.5	2733.5	1818.8	1624.5	1722.7	796.4	2091.2
VAMP3	1409.1	1687.9	1640.7	1905.1	1772.1	1636.9	1178.9	1809.3	2122.7
KLHL5	770.2	1027.6	1020.9	2956.9	2020.1	2071.2	1319.3	1737.7	2181.5
PHLDB1	1303.7	1748.1	1514.8	2649.8	1986.6	1067.6	1779.9	1207.4	1839.8
CCNY	1496.6	1676.6	1515.3	2191.6	2237.6	1389.6	1843.1	1358.7	1199
RARG	2041.1	1390.2	1674.7	1650.3	1091.4	1363.8	1377.7	1576.2	2706.8
SH3BP5	1746.6	1794.8	1367.7	1488.6	1916.9	2259	2213.3	903.3	1164.7
NRP2	636.1	1330.9	560.9	1370.9	2313	1875	3279.6	301.2	3183.3
SVIL	938	2572.2	1021.8	2171.4	1740.1	1390.1	1104.8	3218.2	673
NUDT3	1632.8	1817.7	1735.6	1362.2	1525.6	1651.6	1245.3	2256.8	1599.9
PHYH	2105.2	1772.1	1766.3	1074.4	1186.9	1730.9	891.6	2585.1	1664.4
IKBIP	1605	1684.1	1361.2	1706.6	1942.4	1215.1	1372.3	1586	2256
RPS6KA3	1858.1	1637.6	1805.9	1373	1026.9	1326.8	1196.7	2224.9	2273.4
B4GALT5	1521.3	1845.8	1140	2356.6	1602.7	1977.5	1246.6	908.6	1977.4
UBE2D3	1415.2	1296	1583.8	1038.6	1397.8	1998.3	1834.9	2524.7	1461.9
DHRS7B	1988.4	1861.7	1107.4	1689.3	2012.1	1955.6	1908	1160.3	849
ADAM15	2340.8	1455.5	1369.1	1928.3	2209.5	1427.9	1621.7	1074.4	1000.7
SHC1	1340.6	1517.3	1343.5	2233.3	2241.7	1187.1	1497.7	1254.8	1736.3
NECAP2	1395	1773.7	1570.5	1749.8	1851.7	1139.3	884.5	2321.7	1656.3
ZFAND5	1620	1568.9	1715.5	1904.1	1520.9	1254.5	1032.7	1772.6	1922
ETS1	1136.1	1709.7	1527.8	2109.8	1553.9	1369.9	1443.1	1077.6	2339.3
JUP	730.8	852.5	264.1	2570.7	2956.8	1508.8	1368.7	2024.2	1880.7
PRKCDBP	917.6	585.4	3210.9	1924.4	462.4	1162.6	1932.5	3575.5	383.5
RASAL2	2503.3	1464.8	1697.7	1746.7	1474	1091.8	1429.2	1004.4	1679.8
MAP4K4	1043.5	1552.3	1419.6	2036.9	1642.8	2039.2	1497.1	1105.1	1740
SASH1	1463.3	1391.1	1144.8	2117	929.3	1446.9	1339.6	1626.1	2583.9
CCPG1	798.7	1345.5	1031.2	3142.4	2641.7	1795.1	1203.4	740.7	1295.5
VAT1	2103.9	1188.8	1307.6	1846.3	1552.6	1625.1	959.5	1565.9	1825.1
GTF2I	1341.6	1537.6	1390.6	1727.7	1421.6	1385.3	1002.5	1877.8	2155.5
FLOT1	1565.2	1763.2	1736.9	1450.3	1215.3	1210.7	1790.6	1752	1343.6
TGM2	616.3	571.3	1154.7	2817	3563.9	1150.2	2086.2	1403.8	444.1
DLGAP4	1012.1	1345.7	1287.6	2025.1	1452.6	1416.2	1368.3	1662.3	2226.4
ETV3	1205.7	1277.6	1220.3	1435.6	1453.5	2214.4	1391.6	1588.7	1978.9
DUSP11	1413.3	1647	1507.6	1496.9	1608.8	1586.9	1241.7	1788.5	1456.9
ZFAND5	1500.2	1401.6	1569.8	1835.5	1392.1	1263.3	1043.2	1859.2	1769.3
NIN	1811.7	1741.2	1698.1	1194.8	1356.6	1409.6	1647.2	1462.3	1196.5
CCPG1	594.2	1367.3	940.2	3776.6	2229.7	1317.4	948.6	635.4	1510.1
GPBP1	1172.6	1665.8	1504.1	1085.4	1143	1561.1	1448.2	2035.9	1663.3
C1orf63	1353.1	1430.7	1797.2	1679.1	1594.8	1259.2	1027.8	1547.8	1556.2
FOXO1	1624.5	2031.6	1249.2	1709.6	1493.9	1339.4	1400	488.7	1906.4
ATP11C	1339.4	1501.8	1761	1373.2	1202.1	1396	1402.3	1730.1	1497.1
ERICH1	1418.4	1673.9	1506	1080.9	1074.3	1585.1	1240.6	1783.1	1825.3
TLR4	745.6	2089.9	2093.3	2879.4	2170.5	1097.1	1598.7	276.9	198.5
PARVB	1619.4	1732.8	1120.2	1434.8	1579.5	1310.8	1284.6	1005.8	2052.3
MAP4K5	1668.8	1347.7	1305.2	2018.9	1797.1	1087.6	1401.9	974.7	1456.1
COL15A1	265.8	914.6	101.7	3349.2	1171.7	735.6	1274.3	3913.3	1268.5
SMAGP	1923.4	1300.6	1396.5	1541.3	1434.1	1253.2	1678.5	1065	1395.4
SPTBN1	982.7	1894.3	1081.5	2612	1367.2	863.7	1002.4	1329	1805.6
PHLDA1	1604.1	1784.6	2016.5	878.7	1365.7	1250.2	1492.6	1500.2	959
HES1	1672	3694.5	940.2	2560.4	1238.3	486.8	774.9	649.1	808.8
TAOK1	1467.4	1359.1	1236.6	879.5	1226.9	1483.9	1811.9	1858.9	1490
RAB11A	916.6	1290	1223.2	1431.3	1198	1442.4	1545.8	1682.3	2066.8
ACAP2	1009.6	1212.1	956.9	2211.3	1153.8	1504.5	1216.3	1362.2	2119.9
HIPK2	642.1	1281.1	1970.2	1572.4	1509.5	835.9	1793.9	2071.4	1024.2
ERF	1144.5	1232.6	1290.9	1483.2	1844.1	1279.3	1629.5	1406.6	1271.6
ARRDC3	1298.7	2107.3	1701.3	748.7	834	952.7	1397.1	2441.7	1069.8
ARPC4	1429.6	1613	1539.1	1503.9	1467.9	1206.6	1164.7	1063.7	1536.9
CRBN	962.8	1233.7	1253.7	1473.8	1436.5	1712	1409.5	1521.9	1498.1
ATF3	1162.3	2889.6	1358.6	1381.2	883.9	1375.4	1275.3	992	1114.2
C1orf21	1193.3	1340.5	1569.2	985.4	1213.8	1006.7	1125.2	3240.8	702.9
PFKL	1246.1	1398.1	897.7	2161.4	1618.2	1050.5	1248.3	1160.4	1569.5
SKAP2	1119.3	1307.2	1386.8	1746.6	1272	1048.9	982.1	1707.5	1632.1
INTS3	1446.8	1430.2	1566.6	1718.4	1327	1212	1075.9	1102.6	1298.6
ICAM1	300.3	2082.7	1820.1	1534.8	1317.6	2047	600.5	1216.2	1258.5
NEAT1	1523.3	1377.7	954.8	1207.8	1939.4	640.8	729.1	2730.2	1059.4
C1orf63	1279.2	1751.2	1599.3	1306.4	1258.9	1031.7	810.6	1625	1484.2
ARPC4	1280.9	1444.3	1405.6	1587.3	1265.1	1170.8	1294	1137.4	1453.2
DHRS7B	1631.3	1663.3	1002.8	1267.1	1323.3	1667.6	1766.6	934.3	769.6
IFNAR1	1364.5	1143.4	1669.9	1261.7	1299	1080.6	1322.9	1394	1461.9
MYO10	1584.6	1129.3	1090.3	1436.1	1333.5	709.6	1795.2	2008	887.4
TBC1D20	1834.4	1126.6	1293.2	1162.4	1609.9	1088.9	1509.1	1207.4	1125.7
YWHAE	951.3	1381.1	1235.3	1224.1	990.3	1309.5	1162	1617.1	2085
SP100	1793.6	1387.9	1683.6	1065.6	1186.2	1067.9	2030	826.9	850.3
TIFA	1059.4	1117.6	1493.8	1027.9	1085	2160.1	1295.5	1349.5	1284.3
CREM	1093.6	1116.7	1251.7	954.8	1114.2	1750.1	1331.8	1782.9	1419.4
FAM198B	2414.5	926.2	481.7	1241.6	1746.2	1389.5	1071	730.2	1784
MAP3K11	1140.2	1222.2	1353.5	1209.3	1635.2	1245.6	1709	1094.3	1163.9
BTBD3	1105	1271.8	1045.6	1673.4	1097.8	1454.8	1183.2	999	1909.4
BAZ1A	1124.8	1163.7	939.6	1372.1	1230	1462.9	1456.4	987	1957.7
RALB	1162	1646.6	1790.9	978	935.8	802	742	2125.4	1466.8
CFLAR	2043.5	1838.5	956	1176.4	1107.9	1437.6	984.5	1070.1	980.9
RYBP	1713.4	1773.7	1337.1	1128.3	1269.6	1153.6	1160.6	774.3	1195.5
FOSL2	1270.1	1540.4	1276.1	983.7	1146.6	989.2	1670	842.9	1755.6
CCPG1	526.9	1077.5	728	3260.3	1874.2	1154.5	698.5	820.1	1317
CMTM3	1285.2	1268.5	794.1	1620.5	1790.3	1319.4	1200.2	869.5	1294.4
AFAP1L1	1171.8	1002.6	1463.9	1911.7	1275.5	1276.5	889.8	1563.8	731.6
DHRS3	1458.9	2055.2	589.6	635.2	493.1	1340.4	686.4	2989.1	1030
ZC3H12A	1108.7	1510.1	1470	904.5	1409.5	2063.3	835.4	874.6	1090.4
PTK2	943.5	1164.4	1235.3	1900.8	1225.6	1194.7	900	1454.1	1244.1
HERC4	823.7	892.4	2318.1	1234.7	914.5	789.3	813.4	1954.1	1515.1
ADAM17	1414.3	1116.4	968.6	1671.9	1303.8	1209.5	1110.2	856.8	1557.3
AIDA	909.2	1251.5	1204.6	1113.4	889.2	1030.8	1281.4	1780.5	1737.7
MLKL	1587.3	1201.5	925.6	1483.5	1924	1270.9	1199.4	702.1	813.3
ROCK2	1559.8	1217.1	1355.9	1057	962.3	870.4	1704	969.6	1386.6
TAGLN2	973.1	1327	1292.5	1391.1	1146	865	1567.6	1439.5	1045.1
RYBP	1099.8	1464.4	990.9	1191.3	926.2	1162.3	1260.6	822.6	2124.1
SYPL1	1080.4	1352.6	1443.3	971.9	1076.2	1241.9	889.8	1626.3	1350.3
RAP2A	1076.5	1183.8	1084.7	1239.3	1118	1283.4	1345.9	1174.5	1484.7
AP2A2	1263.8	1048	1001.7	1582.2	1719.3	863.3	1231.8	949.4	1280.7
ANKRD11	1300.3	1182.3	1164.2	1275	1257.2	1303.8	2001.9	441.3	1001.3
SFPQ	830.8	1263.4	1120	1068.7	770.2	994.4	1759.6	1155.7	1899.9
COL4A1	225.4	828.3	311.9	2773.6	3205.7	415.5	1329.4	528.7	1226.7
NIN	1254.9	1178.8	1158.7	1093.1	977.5	1302.4	1318	1194.8	1349.9
ARID4B	904.7	1183.4	1002.2	1217.5	1054.7	1193.2	1071.6	1448.9	1695
FLOT1	1279.9	1428.4	1400.4	1152.8	1047.2	1015.4	1153.9	1252.5	1026.7
MYADM	1237.2	886.4	910.1	1509.8	1659.1	1355.8	1246.9	683.5	1219.1
EMCN	14.8	54.5	15.2	5936.1	3305.1	368.1	851.6	38.5	115.6
CEP135	1032	1302	1208.2	853.3	1037	1480.8	1265.3	1073.8	1389.8
IRF1	1254	1180.7	663.6	1332.7	1157.7	1918.6	1338.1	837.9	954.1
BMPR2	1180.3	1332.8	1047.2	1477.7	1245	1111.2	1186.4	756.1	1278.5
APOLD1	805.9	892.8	2323.9	1113.7	1200.6	771.7	939	1294.2	1218
PSME1	1448.7	1399.2	1434.3	833.1	849.3	1394.4	983.5	1322.4	855.5
PLCB1	620.7	1590	881.1	1329.9	796.7	1082.1	877.2	1687	1639.5
PRKAB1	794.5	914	974.7	1471.3	1498.2	965.4	962.5	1327.4	1595.7
KDM2A	944.6	1028.8	995	1324.7	1396.4	1155	1250	1109.2	1273
KBTBD2	930	1105.1	927.3	1335.9	1279	1159.4	1038.6	964.8	1721.3
DYSF	260.4	1040.7	235.5	2565.3	3712	715.1	1161.2	83.4	687.1
JAK1	1889.1	1178.8	1334.8	1196.6	1048.3	844.4	1258.3	722.7	983.7
ARID4B	742.5	987.7	865.7	802.9	889.5	1155.8	1375.5	1968.7	1635.9
TBC1D20	1279.5	1077.6	830.2	1485.8	1470.2	1191.8	1193	791.6	1104.4
MLLT4	836.6	1176.9	1039.8	954.7	1132.1	1396.1	1154.4	1496.3	1186.8
RHOJ	655.4	766	890.6	3101.7	1624.3	1033.6	729.2	658.8	891
MCAM	701.4	651.6	888.1	1061.5	2053.6	761.5	1476.1	715.4	1983.5
DUSP5	1955.7	1324.3	1709.9	786	608.9	1077.8	1176.1	922.2	666.6
B4GALT1	969.5	1065.5	1378.4	1516.2	1560.6	1059.3	1362.2	593.7	714.7
SPTLC2	907.3	1252.4	1224.4	1538.6	1168.7	773.7	938.4	1215.7	1192.4
PGM2L1	1016	1290.4	663.1	1300	1757.2	1030.7	1399.9	518.3	1234.3
SATB1	540.7	1088.7	1595.8	1700.2	2019.9	1108.8	1092.3	627.6	377
PTK2	738.1	1120.7	1019.8	1713.4	1092.1	1047	907.7	1256.2	1153
JAM3	1070.8	1262.9	852.8	1482.8	1095.6	982.6	1103.5	1021.1	1169.6
MAST4	1091.5	988.9	1129.3	1037.3	1622.2	1371.2	1113.5	1124.9	526.7
CALCOCO2	954.9	1096.6	784.5	1221.5	819.1	981.2	895.7	1503.9	1723.9
CLEC14A	683	2885.1	350.5	1841.5	2227.7	11.5	1535	222.8	210.6
PLEKHA1	1704.8	1344.8	1646.4	1238.7	1003.6	800.9	732.4	589.4	901.5
APOL3	1466.1	2029	808.8	1384.9	680.2	1428.9	558.4	1194.9	377
FMNL2	1139.8	1060.5	1499.8	1069.4	1061.5	1389.8	896.2	921.6	882.7
TRIM2	1521.3	965.7	736.2	553.1	930.8	1868.6	947	1205.8	1086.7
YWHAE	640.2	967.7	866.5	1112.5	781.5	1005.9	1074.2	1276.2	2045.1
MPZL1	1510	1126.5	1094.2	916.1	955.7	973	1097.2	961.9	1057.1
ASXL2	939.8	863.8	917.9	929.1	897.1	1191.1	1265.1	1258.3	1343.3
EXOC5	883.5	1408.6	1136.2	1044.5	691	817	638.8	1227.3	1678.3
LGALS8	1035.8	1083.3	1113.2	1011.1	768.3	922.4	897.9	1440.7	1199.7
GSDMD	1205.8	1025.8	1031.3	839.7	972.9	1365.4	1132.4	1084.3	803.2
XAF1	749	1483.9	387.6	818.1	343.4	1892.2	781.5	1047.5	1953.5
SPTBN1	824.9	1181.3	814.7	1785	1043.7	764.3	927.2	847.9	1264.8
CPEB4	1076.9	612.7	592.7	889.2	894.5	1340.5	1340.5	1465	1207.1
LPP	1767.8	944.8	1138.9	587.2	651.1	1058.6	1217.4	953.6	1065
MAP4K5	763.3	1049.7	816.8	1248	745.8	797	702.5	1357	1738.5
NAV3	1098	1039.3	544.3	1188.8	796	979.6	641.3	749.1	2126.5
PEG10	365.1	1125.2	2285.3	465.1	624.9	873.8	1049.2	362.3	1991.4
TPM3	884.6	1213.8	1269.4	942.7	869.8	393.1	1171.7	1429.7	958.2
ELF1	1032.7	1053.4	692.2	1260.5	849.9	1172.4	959.4	759.2	1350.1
PBX1	1222.4	621.6	615.9	395.8	731.1	1240	470.3	2794.1	1034.1
FNIP2	974.8	797.9	610.9	2513.3	1576.4	687.1	461.6	710.3	785.5
LUZP1	730.9	760.3	622.5	1777.4	1944.3	715.5	871.6	637.1	1054.2
HOTAIRM1	687.5	1476.8	1087.4	905.5	1448.7	666.5	1025.1	1022.9	735.2
TSPAN14	1188.1	894.5	708.5	549.9	1212	1778.7	1373.4	426.5	919.2
ACAP2	1424.8	1123.9	1260.5	911.5	1023.6	968.1	989.1	469	801.2
ADAM17	1076.2	888.5	802.8	658.6	999.3	1537.8	735.1	1468.4	783.8
RALB	886.6	1218.7	1363.7	774.6	735.9	665.9	579.5	1641.6	1077.1
WWTR1	626.2	1423.7	970.4	940.8	905	900.6	1310	890.8	947.1
MAPK3	1077	876	897	1401.6	948.8	981.4	618.1	1349.6	676.4
NAV1	1090	926.4	997.7	1560	1046.7	609.7	1185.2	303.2	1086.6
CRBN	738.1	1024.5	920.1	886.1	896	1008.6	1045.6	1235.3	1025.3
KLHL5	406.2	588	549.6	2257.8	996.8	919.7	645.9	892.8	1454.8
FKBP1A	1170	931.4	891.7	782.7	837.1	1200.6	719.4	910	1235.1
SLC50A1	1380.1	982.1	1085.6	978.4	1207.6	880.2	730.9	728.5	680.7
TSC22D3	515.5	948.2	540.3	1740	1830.8	669	1028	507.5	843.6
C9orf16	1049.9	881.4	771.6	1016.4	861.7	1050.2	1021.7	835.7	1127.2
ASAP1	1301.7	890	581.2	935.1	575.6	915.1	557.5	910.3	1931.3
ICAM2	2155.5	1042.7	979.5	1284.1	1150.5	821.1	525.9	333.9	285.1
SAV1	1033.1	1365.7	1163	1110.6	530.2	726.7	617	924	1050.6
SMG1	1006	874.4	944.4	819.3	620.2	1225.2	1106.4	834	1087.1
CXCL1	281.6	1005.9	2935.7	828.9	850.6	1022.4	366.6	467.6	707.3
CTNND1	730.5	819.1	872	1225.8	883	1018.5	850.2	845.2	1218.3
PIEZO2	489.5	1188.3	1441.7	2213.6	899.4	449.7	337.3	246.6	1132.8
EMP1	1744.5	1414.6	1197.1	608.5	836.1	611.9	626.7	792.2	552.8
CTTNBP2NL	656	747.1	898.8	1214.1	1067.3	980.2	857.4	913.8	1036.9
SH3GL1	808.2	1004.6	623.2	1403	1129.1	723	916.2	622.1	1116.4
DOCK6	1009.2	870.2	455.6	1414.7	1170.1	921.3	764.6	865.5	865.6
BMPR2	658.7	778.7	589.7	1123.5	907.6	977.2	1198.1	715.8	1349.8
C1QTNF3	915.8	1314.8	424.9	290.7	893	2105.7	1588.5	92.4	599.2
CD55	897.6	928.6	685.1	1651	1014.6	1247.4	565.1	620.8	548.5
PPFIBP1	1351.5	924.2	1183.8	808.9	1246.1	798.8	988.1	234.1	600.4
USP31	911.6	846.2	750.3	567.1	679.1	1012.9	877.7	1497	980.5
TAOK1	1257.4	896.6	829.5	937.1	1083.3	986.1	975.6	383.8	762.8
SH3BP5	1149.8	1079.5	813.4	1206.8	1300.9	741.9	895.7	271.2	614.6
RNF19A	771.4	745.2	753.5	1201.8	944	858.9	931	828.3	1020.3
XAF1	912.7	1119.3	340.8	1207.2	498.9	1746.1	627.1	338.8	1245.8
RHOJ	401.1	589.5	649.6	2390.6	1157.6	821.8	520.8	645.2	846.1
UACA	551.4	827.7	606.4	1273.6	913.6	674.3	852.7	1481.5	812.5
NAPRT1	1280.8	1034.2	888.9	621.4	609.5	780.9	918.7	1218.4	512.8
AHNAK	1464.8	631.6	899.1	937.9	1148.5	862	1030.4	368.6	512.2
NAV1	694	791.5	662.1	1380.6	982.9	571.4	1036	646.8	933.9
RHOJ	448.8	578.2	642.3	2433.6	1245.1	653.3	494.6	556.6	640.3
KPNA4	796.7	672.8	760.3	912.7	1100.7	879.1	1008.8	760.7	798
TEX264	1047.2	791.4	858.4	852.6	985.6	861	928.9	768.5	589.9
JAM3	710	1033	733.9	944	732	889.6	769.6	771.6	1020.6
QKI	939.2	1091.6	1043.7	874.4	663.6	605.6	721.2	624.5	1009.5
HLA-DRB1	916.2	789.9	901.3	818.6	1129.5	815.8	988	724.8	483.1
JMJD1C	675.2	667.5	732.4	1006.1	695.4	965.1	733	882.1	1175.6
PKP4	855.1	816.1	783.4	1086.1	810.2	782	649.6	890.2	750.6
IL32	472.5	827.3	535	1736.8	968.1	234.5	1094	566.4	955.2
TBC1D20	1106.2	719	760.1	709.9	939.5	766	967.9	704.8	696.5
SLC27A3	1148.5	600.1	861.3	912	757	1158.8	496	873.3	549.3
PLXNA2	1060.3	976.7	1228.5	1076.9	467.9	493.1	929.2	568.5	525.7
C3orf58	1202.5	611.8	1032.4	813.8	375.1	989.8	693.8	985.6	597.7
SPRY4	804.1	851.1	756.8	799.9	691	912.8	1058	406.8	1019.4
TNIP1	611.5	663.2	688.4	1321.7	1144.1	749.5	647.9	637	829.3
ARHGEF15	664.2	974.3	836.2	1252.7	792.2	750.2	406.8	355.9	1246.2
MAX	888.6	790	675.7	851.6	983.8	737.5	586.2	1089.9	667.4
IGFBP5	869.5	284.7	391.2	517.8	1174.6	661.7	222.8	2482.7	650.3
FOSL2	579.7	1026.4	813.7	754.7	628.8	624.7	828.6	537.9	1448.3
FAR2	455.5	920.7	1267.2	896.6	792.3	844.9	607	240.1	1166.2
SOX11	522.2	1073	1103.3	536.6	554.7	747	1127.9	848.1	665.1
DUSP10	1116.7	613.8	730.2	301.6	450.9	504.2	529.7	1874.7	1032.1
DUSP10	1103.4	616.6	686.2	297.7	385.4	481	613.1	1698.1	1149.5
TMEM109	686	720.5	637.3	1113	867.9	633.5	915	693.7	735.1
JUNB	826.5	1169.2	1130.9	1050.4	713.4	492.7	590.6	481.2	532.5
CCDC82	537.2	705.5	745.8	751.3	544	645.3	809.8	1104.1	1091.2
ASAP1	907.3	658.7	423.9	859.6	407.2	737	555.3	726.5	1642.1
ATP8B1	571.4	611.2	910.4	1302.2	824.9	337.6	348.2	1114.2	892.3
DOCK9	1004.5	630.2	477.6	1098.9	836.7	1144.4	329.3	561.4	828.6
SLC2A3	705.1	657.1	534.3	658.1	648.7	716.5	630.4	1060.1	1098.6
ETS2	781	703.3	1152.7	222.6	205.2	799	819.3	1374.1	580.5
FNIP2	710	581.6	495.7	1493.9	1040.4	551.6	513	700.2	549
FADS2	1100.8	1054.5	501.8	745.2	608.7	758.2	319.8	650.3	744.4
DDX3X	622.5	773.1	617.6	619.6	428.6	411.4	407.2	1150.9	1385.4
LDB2	712.8	727.1	750.5	364.8	225.9	1036.2	777.1	353.3	1117.3
PLXND1	468.8	421.5	349.4	1535.4	1279.9	363.9	741.6	451.3	392.3
HEG1	527.6	608	369.7	1130.9	529.8	331.9	363.4	845.4	1119.9
PLA2G4C	1587.2	423.4	1128.3	485.2	676.6	449.2	196.3	638.2	144.2
TFPI	260.4	623.9	1035.9	784.6	1151.2	273.4	561.8	928.1	104.5
TNFAIP3	128.6	276.7	469.2	1302.4	1407.4	413.3	449.4	581	605.9
NFKBIZ	514.6	1173.4	1272.3	499.5	449.1	306	377.7	490.6	476
COL15A1	174.7	406.9	45.1	1478.4	532.1	237.4	505.2	1701.2	457.7
MALL	12.4	253.5	222.2	1173.7	2092.6	175	563	239.3	283.4
FLT1	722.9	170.3	200.9	498.2	269.8	219	149.3	1437.7	1056.1
LIMCH1	540	143.1	25.2	412.3	349.4	288	208.2	1142.2	1567.8
EMCN	13.2	20.2	12.6	2518.2	1530.4	179.8	277.4	16	57.3

## Sheet: cluster4
GeneSymbol	Wilms1.mean	Wilms2.mean	Wilms3.mean	Wilms4.mean	Wilms5.mean	Wilms6.mean	Wilms8.mean	Wilms10-M.mean	Wilms10-T.mean
BCAM	266238	239491	214608	274554	267478	133321	223842	76409.5	135408
UCHL1	155240	150166	143124	183559	233160	186438	195036	100272	127787
MIF	120243	124502	132346	124250	129258	123000	145491	134851	118128
XRCC6	107572	120461	117997	111348	135573	112388	103083	124098	102784
HINT1	89218	101143	86710.5	106079	121507	114290	83853.1	96013.3	103982
VHL	107657	97864.6	97030.3	100474	95953.7	96447.5	123931	81692.8	97455.5
HN1	86210.4	110975	94966.2	81749.6	102699	88903.6	135660	82941	110114
STMN1	84886.3	105358	97830	56574.2	72409.5	114750	118679	75671.9	84811
RAN	75787.3	81446	87943.8	73978.8	94924.3	103759	109989	84090.4	74264.1
U2AF1	77491.7	98220.6	78792	78144.2	86165.9	86576.3	94283.1	95388.5	89512.8
YWHAQ	67221.9	79042.4	76297.1	65152.2	90390.6	65637.7	106468	107567	71134.6
YWHAQ	68364.8	82329	74234.9	71166.9	81669	79740.6	71538.9	92118.9	81924.4
ENO1	67418.9	71011.7	81779.3	89049.2	66599.1	50750.7	93953.5	63523.2	77625.6
TK1	71679.7	78253.5	94022	39017	56498.3	45755.8	91890.8	102148	71268.4
NCL	65782.1	69186.6	69215.5	73831.6	73073.4	68465.7	70838.7	80854.1	75584.8
YWHAQ	59877.8	74739.4	64746.2	67950.7	68266.2	66237.9	64764.6	86141.9	69915.4
H2AFZ	54839.4	82328	70211.1	55648.7	60666.2	65034.1	91783.4	61461.4	79509.5
SMARCC2	92056.1	68162.6	68176.5	111913	81305.7	45949.1	96665.9	13467.5	42040.1
CCT2	45740	65109.7	57401.3	59213.6	74718.5	69622	71419.5	57450	54501.4
PEBP1	73468.2	64881.3	52959.5	44555.5	59995.2	58347.8	45452.5	93735	58940.1
DDX5	51049.8	68488.7	53606.5	75658.8	59808	50564.5	50219.7	65284.8	77084.5
CUTA	79714.4	57143	65199.6	40737.6	51085.4	63156.7	46694.3	67955.2	60028.3
HNRNPM	43962.9	67755.8	59780.4	46843.8	53260.5	49860.2	60153.3	72786	67022.6
STRAP	39414.2	53317.5	49207.2	47019.3	58902.3	63376.1	58728.5	67746.6	59711.2
S100A13	74316.6	46135.7	66190.8	32370	64467.3	50691.1	49992.2	65796.9	39078.2
TKT	69214.3	63899.4	51702.5	38237	35253.7	58341.5	47507.6	62946.4	59937.8
C11orf31	42909.9	56980	57621	41218.2	55583.6	59443.8	56260.8	66505.1	48221.6
CBS	36065.2	61756.9	21476.7	76460.6	59632.1	61315.5	51670.6	37039.8	76674.4
RTN3	73285.3	49491	57429.9	94083.2	75675.2	35287.8	61473.6	7239.3	20256
ATP5A1	50259.5	53596.5	63629.1	54999.1	56081	47331.2	41525.7	51270.5	53749.7
YWHAB	44870.2	43460.6	49235.5	61450.3	53402.5	56300.2	48486.6	51635.3	61722.5
ALDOA	57958	48286.8	51531.9	56467.1	52075.7	38078.6	55781.8	55286.4	54433.9
DBN1	28612.2	50281.3	39520	54258.6	56497.8	47520.4	61725.8	51794.7	62846.6
PSMB6	52296.3	60755.6	58991.4	38407.3	41856	40579	43102.8	64433.9	52511.5
CBX3	40397.1	59702.8	50792.3	44191.2	54000.7	53864.5	54514.9	46729.3	46059.2
CTSB	48655.4	69549.4	52877.2	52446.2	38756.5	55440	52702.5	35083.8	40164
LSMD1	55609.2	49084.2	62947.6	36024.1	42758.6	41059.8	44791.9	59858.1	47280.7
ATPIF1	51937	48906.4	53659.4	38425	54227.7	43851.4	47084.4	60448.9	34025.1
RBM8A	35394	49044.3	54097.6	42263.6	51585.8	42391.3	62726	50428.3	43546
KPNB1	37506.7	49577.8	48942.6	38640.3	42363.3	43964.4	45509.6	74984.7	41075.2
EBNA1BP2	42470	39483.4	49582.5	40750.5	45992.1	48464.7	57660.3	52922.2	44770.5
SEC11A	38307	42369.7	41929.6	47266.1	56366.3	54762.8	52227.2	45143.8	42311.7
PRDX4	40398.5	50686.8	47054.5	44830	50374.5	43744.6	45342.5	45656.6	45837.4
HMGN1	31568	50038.9	45840.1	41749.3	44602.1	41064	46945.6	56091.2	54644.1
CCT5	34716.1	36264	46188.4	45538.9	35893.3	53426.6	61867	39832	57114.8
CLTA	50543.3	44936.5	41080.4	45024.1	50555.1	47492.3	39637.1	41950.6	46611.1
ENO1	41811.7	45180.2	51562.3	49459.8	40314.3	31091.7	59398.8	34271.2	42180.5
MAT2A	37520.1	42603.9	41543.8	44634.7	52117.7	46040.4	38881.8	45884.1	43840.4
SSRP1	34701.5	47656.1	43746.3	41508.5	38156.7	40827.9	45652.7	47033.3	52591.8
VDAC2	38948.2	39718.4	38534.1	40571.7	44656.2	42506.4	44870.7	60737.3	40872.2
SEC11A	31892.2	39027.6	37731.3	44422.8	47856.4	51383.5	47608.4	39271.8	45496.3
HNRNPC	39172.3	48452.6	41576.9	40900	40745.6	42087.6	39332.9	43420.2	48804.5
NDUFB9	44307.3	45026.1	44129.9	33094.3	40795.1	50127.4	43526.3	45461.4	36299.1
ALDOA	66217.6	45998.6	56586.6	41654.2	35490.9	24552	79257.1	9501.7	16806.5
CNPY2	46194.9	48312.8	46798.8	29779.4	50547.2	38860.4	39798.7	38619.3	34009.4
NME1	45108.5	45031.7	45259.8	37301.1	36928.5	41914.4	42106.4	36099.3	41656.4
MAEA	35929.9	37727.6	35616.1	34899.5	46037	37785	41795.9	54976.2	40536.4
BCAP31	43551.3	39280.1	41824.2	45347.7	56079.8	31679.4	37678.7	33435.7	35382.5
CD59	38492.7	37125.1	48860.2	23838.8	42176.8	23933.5	45604.5	65254.9	35957.1
H2AFZ	31586	49178.1	41534.2	29612	31769.6	37056.6	58348.3	37668.2	43670.8
YWHAQ	33718.2	43486	35733.3	45378.5	36747.6	39174.8	39279	39692.9	46995.5
PFKP	30120.9	32753.8	21925.5	43893	42403.7	24827	52012	53624.9	57775.8
PSMC1	32631.5	39544.1	40400.9	37774.5	47049	35564	43272.7	42703.7	37568.6
PSMB5	40027.8	42136.3	38546.3	38701.8	39760.4	35017	40810.4	43611.5	36023.5
U2AF1	34314.3	47540.3	35106.3	35582.8	37581.6	39378.8	40719.9	40332.7	39137.6
CCT7	32260.6	40690.1	38214.7	41946.4	40134.1	34691.1	32902.2	42162.4	41077.2
PSMC1	28116.4	34983.3	35874.1	36850.1	44206.9	34648.1	38455.9	41907	40876.1
TARDBP	31475.3	36180.3	34838	31018.2	38339.9	36326.4	46608.5	40758.2	37875
KRT18	3175	13665.1	17901.4	79191.2	125802	29080.9	31779	3795.5	23479.3
SMARCA4	30260.4	34688.6	32416.4	27790.1	30148.3	32143.4	47806.6	40916.2	39121.9
EID1	41337.2	37259.9	42958	28097	26574.2	30444.5	27324.5	34681.9	46058.9
UBE2I	32052.6	40932.4	34902	33870.6	34061.2	32344.5	37214.8	33722.5	35067.9
PTTG1IP	24625.9	31297.1	31798.3	41395.4	40863.8	33328.7	30255.5	40136	38085.8
CCT3	36879.5	36477.5	35033.6	35042.7	36137.9	29472.9	34834.8	31302.3	36562.4
EIF3A	36188.1	28946.8	29472.2	37751.5	39253.7	37435	39882.8	28665.3	32198.1
DYNLT1	28095.2	37651.2	35524.8	35737.2	38555.2	36976.5	42213.1	24705	26675.9
FDPS	52931.7	42386	28669.2	23900.9	33970.5	34709.8	22143.8	30055.8	30530
SAE1	28809.6	34053.8	29657.3	28968.5	31965.7	34353.4	31717.9	43182.3	34611.1
PCBP4	30124.9	32419	29399.7	29305.8	37291	36948.9	30983	33950.7	35247.6
GTF2I	28045.1	33616	30585.1	26188.4	33854.5	33886.9	26771.5	47390.8	34880.3
HINT1	29970.4	33106.2	29044.5	30983.9	35650.6	36699.5	29502.6	33005.1	35149.9
MRPS34	35350.3	34371.3	38274.4	22957.7	30303	25546.9	33833.3	37226.3	33439.8
PSMD7	29700.7	33876	34819.6	30953.7	39024.6	32199.2	33798.5	28622.9	25776.6
RARS	28875.9	34420.8	35122.8	24810.3	29345.9	30341	31778.7	42639	30170.1
RANBP1	30431.8	42325.1	38885.9	21347.1	35564.3	29418.2	36079	27802.4	25073.8
SNRPD1	28794.3	34981.9	42731.4	22053.2	29157.1	29289.8	34169.5	36879.3	28122
PTTG1	24911.5	37036.7	41333.4	19119.9	23681.6	29834	45888.5	31412.1	32386.4
CKB	50160.1	37225.9	39884.2	45659.1	37359.5	18057.5	40331.8	9309	6982.3
COL18A1	26276.7	33101.3	15045.5	61162.9	27945.9	25755.7	11888.6	67522.5	14479.2
NDUFB9	33929.2	34786.7	34566.4	23410.2	27161.4	35809.1	33519.3	31341.2	28520.8
PDIA6	35220.2	33319.5	32947	30966.4	32511.4	27914.8	31233.8	28596.6	25069.9
GSTO1	35966.6	27317.2	31373.7	21763.1	26639.3	28579.9	29789.8	47988.5	27499.8
MGST3	43205	31972.3	26962.9	25015.1	25972.2	36317.3	21435.5	34940	24366
DDX1	27334.9	27520.8	25670.9	30468.3	31749.9	30384.4	31661.8	29089.4	31383.3
EID1	30382.8	31020.6	33668.3	25426.2	23343.6	24481.2	22175.7	32467	41359.7
POP7	25133.8	31765.6	31551.9	23886.7	30027.8	27890	32099.5	31279.2	23770.1
PSAT1	16556.2	32882.7	14315.8	47945.9	25595.6	37484.7	28152.7	12135.3	40766.5
MCM7	24778.4	31825.7	32020.6	24907	23756.9	24140.7	40163.1	24037	30199.3
YWHAB	25463.2	23499.3	24410.4	27174.8	28457.6	33501.5	32615.1	29729	29387
CD59	24774	23095.9	29604.7	19983.2	31959	17570.3	30657	50131.6	26321.5
PSMD8	28542.3	29308	28506.1	26787.9	25475.8	25061.6	30018.1	23877	30060.1
TUFM	30547.4	28325.4	27632.8	26287.6	26893.4	20744.6	30755	27736.3	26343.7
VDAC1	30579.3	25651.4	24334.3	27787.5	27242.2	26675.7	22157.6	22614.2	30617.4
WDR6	22136.7	26799.7	27215.9	26293.6	24605.4	23133.9	24459.3	32433.4	25953.9
TCEAL3	33007.6	24340.2	28322.9	23802.7	26672.6	20753.8	16189.9	35198	22527.2
SRSF7	23800.5	30424.4	28575.2	21685.9	23634.9	24136.8	29715.4	22632.4	23391.6
KRT19	33047.6	14880.7	6344.5	4369.4	5719.1	37289.4	18645	77891.8	27898.4
SSB	20544.6	25516.9	25895.5	25606.2	24352.5	22199.6	25824.4	37101.4	17994.6
HNRNPC	18377.9	26711.7	26296.1	21020.8	19448.3	21653.5	23776.2	34579.2	32678.3
OCIAD2	17156.7	15469.5	17522.1	26151.4	60592.5	30768.4	24011.6	16322.1	15145.8
ARL3	28088.6	30729.7	27047.7	14696.9	21276	26248	27079.4	27454.7	20043.8
COMMD4	26375	25400.6	28457.7	15523.8	22053.7	23843.4	26829.3	29373.1	22367.7
HMGB2	15569.8	33075.8	32994.9	18970.2	17725.7	20477.1	35396.1	21837.6	22523.8
NUP62	19508.4	24450	24854.6	18880.8	23211.1	23912.6	24734.3	34260.4	24002.6
NDUFA6	22082	30515.6	24114	21350.7	20201.4	25202.9	26084.3	25117.5	21514.2
SNRPD3	21666.6	25194.3	25573.1	18156.7	21909.7	22716.7	27115.4	29037	22831.8
EPRS	19307.8	24443.3	18791.8	35752.5	21042.5	24862.7	24064.7	17572.3	27103.8
SNRPF	21678.5	24841.9	23347	19050.5	18097.6	25227.9	36421	22575.1	21486.2
ODC1	11282.8	24579	27607.6	27201.3	19709	21000.2	26395.9	33035.1	21256
H2AFZ	18832.5	27123.5	24319.3	17955.5	16477.6	24225.3	37378.6	19177.7	25362.8
CTNNAL1	18381.9	23536.3	25278.5	22200.4	19500.1	22341.5	24726.9	28355.1	26162.7
HMGN1	17147.8	27639.8	25280.7	20817.3	19985.4	20947.5	20527	30063.1	27453
PSMD3	20476.3	21774.7	20821.8	21842.4	27521.7	21769.7	19355.7	28173.8	26760.8
CCT6A	14180.9	22045.9	20841.2	26153.6	21680	20939.7	26591.9	24034.4	31808.3
RAB3B	32906.8	18973.7	10960.4	16039.9	18565.5	19717.6	28980.5	35212	25258
CKS1B	17078	25676.3	27336.8	17072	21737.7	23673.7	38467.7	16892.7	16580.7
JTB	23326.9	26487.6	23771.9	29497.3	16029.5	18954.1	18828.9	20397.8	27018.7
FOXC1	13455.4	48718.7	23934.5	28376.6	9637.8	20292.5	38385.5	1850.6	18083.3
IARS	15554.3	21100	14381.6	37063.1	19324.1	28253.2	17901.5	17792.7	30253.5
GSTO1	25350.8	20147.6	22918.3	16281.5	19276.7	20202.3	20577.5	32451.3	20471.6
CCDC6	18099.1	20599.2	19240.9	21118.1	24882.6	26068.8	23058.1	22151.2	20801.8
IMMT	17101	20387	19272.6	19975.9	19819.8	22392.3	23846.1	29285.6	22983.4
SNRPC	21055.9	23177.1	23404.6	18604.9	22226.5	23346.3	23905.3	17249	20765.8
C11orf58	16983	25658.3	24111.4	20248.8	19605.5	20570.2	19430.9	24731.5	22103.1
KTN1	14793.7	21831.4	20894	25352.6	27550.3	22074	21892.5	13480.1	23040.5
TCEA1	15041.1	21498.8	16601.7	32230.2	21707.8	32927.7	19751.4	14681.6	16427.2
APRT	24467.3	20429.6	24931.9	18897.4	19348.1	19295.2	21453	20569.1	19952.6
ANAPC5	19285.9	19718.5	20382.5	23740.2	23926.4	20567.4	22751.3	18766.9	19588.1
SRRT	18598.5	21568.8	22131	18613.4	21170.7	19184.9	18361.2	26184.9	22789.8
HMGA1	15453.8	16674.5	25346	24093.1	25219.8	21098.3	22845.2	18425.7	18069.5
NOP56	18298.2	23325.6	21433.1	16122.9	16994.7	19216.2	23287.8	25372	23088.3
ZMPSTE24	18477.3	18963.4	20144.7	21468.3	22148.5	19715	23661.1	20045.3	22042.9
CCT8	16596.3	19618.1	18501.5	24081.3	19289.7	20056.6	20640.9	22482.1	24359.8
TSEN34	21925.9	20135.1	20223.4	20192.5	23790.7	18593.8	17438.4	23043.7	20042.4
MTHFD2	11256.6	20286.1	10539.2	32319.4	19670.6	25723.4	23465.4	12155.5	29139.6
ACAT2	34072.5	28215.9	15137.3	10873.7	15743.2	26459.2	12004.9	21434.1	20037.1
DHX9	14644.5	19312.5	17966.1	17967.8	17572.7	20868.6	20682.9	28503.5	26188.1
ECHS1	22629.5	22091.6	21166.4	17580.8	22606.8	16691.8	18705.1	22247.5	19112.1
MRPL14	23225	23056.9	24365	17857.2	20404.4	21227.4	22184.2	14663	15117.6
RCN1	18364.3	21475.2	19421.8	12644.1	19184.8	22126.7	22067.8	17185.7	29625.9
MTCH2	18691.5	16250	15718.6	13043.5	15569.5	32166.1	30687.5	20748.2	17173
DHCR7	28643.3	25430.9	13492.7	16367.1	20159.9	26101.2	9467.5	21567	18083.4
CENPF	14094.9	21959.1	18916.3	12069.9	15220.6	23661.1	33637.5	17968.6	21544.6
BZW1	14044.9	19831.7	21526.5	23060.1	19670.4	17828.2	19570	21077.9	21526.2
ARL6IP1	16524.5	25614.1	25125.7	14818	22355.7	15825.6	25809.2	12734.8	16055.7
VDAC2	17481.5	17162.8	17446.4	19519.3	22756.8	16950.2	19752.7	24742.2	18494.4
RRM1	15171.2	20733.3	20788.5	14130.6	17245.1	15640.7	26590.5	24394.7	18674.2
PCK2	19131.4	21838	13790.1	23175.7	15239.3	28582	22363.9	9882.9	17066.6
SMS	12406.1	19428.7	20332.4	18218.9	12739.5	15879.3	16499.8	32982.2	20758.1
CLNS1A	19194.2	18406.7	19216.9	16712.9	18364.3	20069.1	18398.6	22124.3	16072.3
LSM4	19355.5	20647.8	22712.3	17680.7	18025.7	13678.3	20536.3	19740.4	15974.3
XRCC6	16210.6	18987.1	18316.3	20400.4	17083.4	14828.8	19935.3	21478.2	19974
EBP	26971.4	24197.2	19629.3	12084.3	20102.4	17270.7	12897	20917.9	12970.9
VPS35	19965.3	16687.7	16682.8	15432.6	18857.4	23229.7	18464.6	20306	16824.8
ENAH	8817.7	23160.1	19065.4	20618.6	17361.2	18326.1	25515.5	11382.5	21956.1
HNRNPH1	13480	20234.8	19221.6	15575.1	15839.1	17427.8	18568.9	23216.3	21551
TBCB	17299.8	19470.5	17142.7	18623.9	16737.4	17610.1	17773.6	19176.5	19519.1
CTSB	18581.3	18493.7	14633.9	22904.5	19809.8	20371.6	19972.7	11443.2	16780.4
RAD21	11619.8	18261	18209.9	13837.9	12747.4	15205.1	21491.6	30042.4	21514.6
CBX1	12987.3	17922.8	14157.3	17733.4	20886.2	21008.1	24016.2	16480.4	17270.4
KRT18	1265	5614.8	7080.4	37888.7	73095.7	11118.5	14384.8	1673.5	8966.7
FOXP1	8054.3	19548.2	17632.2	20397.8	13856	17923.1	21426.2	30393.3	11463.3
TMX1	19570.7	17517	16810.8	14760.6	17520.5	19728.7	17561.5	21881.5	14543.4
FKBP3	16221.4	20865.1	21413.6	12123.7	15508.6	16798.5	20974.2	20794.6	14789.6
HP1BP3	15609.3	18995.9	16607.7	16498.2	19504.9	20316.8	16462.3	17788.1	17540.3
SRSF5	21800.4	21159.1	20028.9	15146.9	18616.8	14998.1	14834.3	19688.3	12315.6
TMED9	18811.8	18562.9	17695	17159.2	21832.4	13643	20795.1	16138.9	13750
APLP2	26690.5	11494.1	16070.8	20143.7	19461.1	13652.5	15490.4	20047.4	15144.9
PSMD14	13546.9	17001.8	17042.1	16572.4	20493.8	17948.6	21608.4	15338.4	17709.5
HNRNPK	15259.5	18283.4	16185.6	23273.8	20138.2	13895.2	16541.6	12155.9	21031
HMGN1	12750.7	22299.5	20448.6	13637.3	11734.7	15864.7	17409.9	24000.7	17975.2
PDGFC	12014.1	19171.4	22812.1	8418.7	15097.4	18135.8	24823.6	16358.4	18586.4
ITM2C	11695	15719.2	10359.6	17367.5	20798.6	23771.4	17674.4	13391.7	21504.1
SOX4	8033.9	25045.5	6900.4	18317.4	17195	19942.9	26469.3	12428.3	17915.3
FADS1	21086.7	21430.2	15174	10129.1	15584.3	25948.3	8717.1	22886.7	11003.9
PDIA4	17260.8	19884.9	17328.5	14817.7	13429.5	17541.4	15022.3	15395	21234
C1orf43	18598.7	15928.8	14302	18551.8	20183.5	17913.5	13039.9	18040.4	14940.2
CTNNA1	17160.7	16188.8	12743.1	23239.5	20183.7	12314	16708.6	15455.9	15585.3
CTNNA1	13019.3	16199.9	12784.2	21168.8	17242.4	17216.7	13887.3	17404	20208.5
NUCKS1	17802	20526.9	20936.4	15418	15462.6	14465.8	23062.9	8103.6	13280.6
RAN	13875.8	19080.9	18840.3	13436.2	13437.4	16122.1	20065.9	16853.1	17226.7
NONO	13570.1	17189.2	14720.9	22720.2	17745.5	15567.9	11667.9	13022.7	22586.7
SURF4	14274.3	15290.8	15328.6	13011.5	15811.6	13826.2	21898.9	22146.1	17166.5
SPG21	19182.9	15681.8	14069.4	17281.4	16940.5	18991.9	12394.3	16121.5	18070.9
PRMT1	15096	17473	14716.6	14885.7	16072.7	13501.8	20661.9	18533.9	15835.3
PTPRF	14332.9	10112.4	18099.1	16006.9	19172.2	12626.5	12728.1	28301.6	14589.5
H2AFY	17213.5	13903.2	11944.3	19316.3	20029.2	15836.7	20230	9858.6	17405.2
EZR	8509.4	18466.9	16107	17458.2	19431.6	13000.7	15151.4	20233.2	17130.3
SIVA1	16680.4	19005.3	18291.2	12697.5	13447.7	14206.5	17726.8	17259.5	16134.1
LAPTM4B	13979.7	12231	12193.9	18647.6	18247.6	19880.5	18544.4	15352.3	16319
CCT6A	10799.8	15659.6	15989.1	14537.1	12790.5	14638.2	21433.6	18990.5	19499.6
ERH	15693.8	15983.7	16941.6	14807.2	17146	19145	22918.6	8936.7	12616.8
PAICS	14034.6	14727.5	17916.6	12701.5	12912.5	14632.8	19600.3	19944.2	17069
DARS	14737	13667.2	13948.1	17240	14999.2	18776	15867.6	16050.8	18048.7
CKS1B	11574.6	18562.2	19122.4	12193.8	15344.7	15471.6	26955.5	11560.2	12506.1
SMARCE1	13202.4	17733.2	12488.5	13265.7	12442.9	16845.5	15956.9	23577.1	16964.4
THRAP3	14241.5	15138.2	15636.8	14885.6	17058.7	14084.8	15315	19414.8	16067.8
SF3B2	16323.8	14952.1	13924.7	15911	16344.6	12813.4	20863.9	14332.7	16305.3
MCM3	15077.3	17417.2	16154.5	11838.7	15009.7	14919.6	19576.9	16822.4	14833.1
PABPN1	14838.1	17234.8	16539.9	16234.9	14235.8	12608.1	13801.3	14588.5	21560.5
MRPL22	15923.5	15339.4	17182.6	12929	18257.6	17854	15189.5	16518.6	12410.6
CAMTA1	18910	16236.1	17976.8	12720.6	12393.7	15079.9	18409.8	16039.5	13683.2
PPT1	15128.9	15999.2	14611.8	13805.4	13302.2	15805.1	16748.2	17492.1	17976.3
MED4	14134.5	15843.2	15232.5	13895.4	17485.2	12252.1	18755.3	19010.5	13769.4
CNBP	11832.2	14319.6	13809.6	16730.8	13964.8	17747.6	13425.5	19989.3	16256.1
PSMD6	12180.8	16223.8	16244.7	15273.6	15571.2	13204.7	13180.7	19836	14716.8
TMEM123	14204.6	13941.6	12730.3	16260.3	14104.1	15651.7	13551.6	14689.3	21073
ATP6V1G1	16435.2	13050.7	10361.9	14930.7	16423.5	18203.1	10360.1	19105.5	16445.5
CSE1L	11829.6	16114.4	16074.4	15036.6	12900.4	12774.6	18362.7	14720.6	17011.4
ERP29	20520.5	18799.7	17007.2	12440.4	12302.6	15595	14624	11805.2	11019.1
NUDC	14452.3	14956.2	14415.6	14362.1	14591.8	11501.6	18738.4	16937.7	13356.3
CANX	13615.7	13370.2	11515.7	15133.9	15271.7	17910.7	12603.3	14349.5	18129.4
DPM1	12712	14988.1	14343.5	13380.8	14754.2	17029.4	11162.9	17578.2	14840.2
FDFT1	19084	16683.1	8963.9	12017.5	15999	15472.6	8284.3	16808.1	16705.8
DNAJC8	14603.6	16146.3	12725.9	13129.8	15024.1	14116.6	12313.8	17287.5	14455.8
HNRNPF	10790	15409.7	14324.3	17516.3	12388.6	11933.6	10260.9	16956	19820.6
AMD1	14746.8	14425.1	13712.2	11543.8	11503	17079.8	17323.3	15147.3	13436.5
PSMA1	12403.5	14986.1	14200.9	13638.7	13674.6	16901.7	16941.5	12793.2	13362.8
COMMD3	14100.3	15417.4	15395.9	12218.3	14610.9	17540.9	11617.8	15877.3	12015.5
GJA1	7520.8	16210.5	18255.3	18116.1	12395.8	13268	16445.9	14620.5	11637
HNRNPU	11615.4	15158.9	13859.9	13099.9	10776	12350	15452.3	15959.2	20023.8
AKR1B1	14596.5	17214.2	15859.8	13128.1	15965.6	15180.2	11718.8	12397.7	11946.3
AIMP1	18717.5	18397.2	11462.7	10067.9	10821	12902.8	12512.3	17089.2	15807.7
UBE2N	12348.3	15441.1	14580.9	11556.9	13721.7	14699.7	14819.4	14998.8	15396.8
DUT	14424.6	16025.4	17565	13531.9	12558.2	14845.7	12583.4	12243.5	13502.9
PSMC1	10893.2	14122.8	14396.7	13595.4	15142.9	11810.1	17969.9	15361.8	13930.1
MAEA	14766.7	14238.9	13981.1	14177.6	15199.8	12213.8	13154.3	13807	15534.9
PSIP1	9402.5	12890.5	15396.4	13487.2	13275.6	17448	16538.8	17391.5	10983.7
STK25	17387.5	14516.8	13408.3	15415.8	15581.7	10543.1	13032.7	13393.9	13033.6
SPCS2	12594.4	14653.4	13895.3	12914.5	13298	16358.4	14895.4	14514.7	13065.5
ATP6V0B	15105.5	14544.4	13919.1	15630.3	15125.1	10882.8	13729.4	10281.4	15331.5
HMGN1	13093	19033.5	18004.1	10394.2	10545.7	12147.4	12493.4	15717.8	12520.2
ATP5J2	16129.1	17123.2	16170.2	11397	11176.2	14075.7	11576.1	12610	13643.5
TCEAL5	18860.8	13634.9	16448.5	12038	15173.1	10979.6	9409	17743.6	8919.9
RBPJ	16161.1	16705.9	13837.6	8320.3	8495.1	14070.9	17417	19461.9	8536.3
HDAC2	9771.2	14855.1	12797	12685.4	12493.8	17523.2	14758.9	12341.7	15559.9
ZKSCAN1	16319.2	13279.2	14101.5	12521.4	10911.8	15858.8	19470.9	10093.5	9590
CAPRIN1	12212.3	12315.2	14936.6	8713	14666.5	11443.2	18182.5	14342.6	15301.6
ZNF24	15103.8	14636.7	19369.4	10844.4	12950.5	11114.1	14529.4	11730.3	11407.7
MRP63	18996.1	13743.4	14715.7	9095.9	10535.1	13091.5	13371.2	17514.6	10583.4
CXXC5	10286.1	13836.9	14787.6	19701.9	16908.7	8484.1	21234.7	4904.7	11498.5
ATP5J2	15222.4	15770.7	15027	12217.1	11644.1	14171	11046	12382.4	13658.3
CAST	14569.4	11310.1	18236	10650.7	14399.3	13338.1	12617.2	16093.3	8764.3
KRT18	932	4029.2	5264.7	30192.1	49370	8449	11897.7	1542.9	6986.8
VDAC3	13127.5	15920.7	13609.8	11521.9	12467.3	13570.3	12929.9	13977.5	11511.5
COPS3	10176.4	13299.3	13179.8	11910	12425.6	13091.9	15440.1	13956.2	14743.7
PHLDA1	11428.3	18461.9	24843.7	4140.6	10603.8	13482.2	10619.1	17197.3	7360.5
MSH6	11291.8	13904.4	13780.7	10157.8	12542.5	13357.9	12975.3	16058.2	13869.7
TMEM205	17593.6	14116.1	13788	11855.4	11099.9	13108.4	11649.3	15380.8	8839.9
TUSC3	12043.1	12346	15870.2	14755.8	17183.8	12492.7	10824.4	9482.6	12375.8
PSMC3	11169.3	12178.2	11844.6	14484.8	14078.8	10721.2	20479.4	9603.2	12626.4
RGS4	3509.3	14165.1	22176	35622.4	16858	3848.3	11161.5	5737	3565.8
TSPAN3	8503.7	10157.2	10340	16688.3	14051.1	13930.9	10966.5	18647.8	13083.1
SRSF2	8838.9	13659.9	11055.9	15809.5	10975.3	12828.3	12765.4	9709.8	20679.8
BZW1	8424.9	13213.4	13793.2	16330.3	10613.6	10435.1	11722.1	14579.2	17071.1
TMCO1	12495.2	12850.6	12396.3	14261.3	14422.5	12434.6	11188.7	13802.6	11568.5
SRSF1	9986	12991	10876	13449	13388	12299.8	16006.6	12055.5	14094.3
SYNCRIP	13671.2	15636.9	15594.2	10597.9	10292.6	10307.9	13051	12222.6	13632.4
DHX15	9042.9	12828.8	10826.4	14988.7	10077.7	10706.6	12177.7	15220.1	19041.8
KPNB1	9460	11496.5	11066.2	15902.8	14569.5	10373.7	14711.7	14088.8	13192.8
PSMA3	10487.3	12554	10707.9	10345.9	11228.7	19002.6	15991.2	11484.1	12573.2
LBR	8988.2	12278	13162.1	8765.1	11153.7	17346.3	17307.3	13347.4	11989.6
RNPS1	10196.8	13184.3	10391.7	16605.8	14417.5	11900.6	12194.8	11509.9	13331.6
DNAJC9	9033.9	13921.9	13693.1	10130.1	13190.6	10518.3	18682.6	11810	12603.3
HNRNPK	10144.8	12551.6	12448.4	12133.6	11105.4	13866.9	14451.6	11892.6	14885.5
CAST	13648.7	10701.3	15141.3	12491.9	12209.4	13283.5	9186.6	13503.6	12885.9
FADS1	20077.1	16979.5	13178.7	9842	10470.2	12365.5	7856.8	11971.5	10058.1
APEX1	10416.6	12828.1	10454.9	14900.4	11789.8	13376.2	11423	11152.7	16111.8
SCCPDH	10255.9	15029.4	13688.4	12673.7	10103.1	12486.1	11969.3	16050.2	10061.3
NDUFS3	14889.2	14178	13902.2	12215.2	14080	12267.8	9647.2	11237.3	9877.2
ANAPC16	12676.4	11889.4	10954.6	11874.9	11175.6	13578.6	8619.2	17298.1	14049.3
TSFM	13902.2	15328	14430.9	8965.8	10212.5	13004.2	13206.4	13010.2	9803.9
MRPL19	11457.6	12880	14601.9	10979.7	11764.4	12832.4	12594.9	13698.4	10791.4
HTATSF1	9918.8	11376.1	11127.5	12742.5	12461.7	11940.1	14698.4	14954.9	12330.8
MGST1	11351.4	7413.5	13755.2	16235.9	20494.7	19388.9	12371.4	7536	2964.7
GABARAPL2	13606.5	13233	12544.4	11269.4	12014.6	13638.1	11884.5	13286.5	9759.5
BZW2	11270.7	11394.4	12178.1	12479.4	15319.4	12532.7	13633.3	10650.3	11742.7
TAF15	13514.7	13029.6	12611.6	15616.8	15975.6	9460.1	19181.5	4795.5	7005
RPN2	12155.1	13539.3	12051	14481.3	14057.3	9077.1	13414	8636.2	13558.1
DSP	1037.5	3418.7	5296.4	48109.5	26228.1	4549.1	14500.4	3090.8	4479.8
NDUFA6	11202.7	16364.9	13182.9	9603.2	8136	11806.8	14309.3	14507.3	10693.7
SYNCRIP	8178	11344.6	9705.8	11939.1	11158.4	12768.7	13931.1	14757.5	15474.6
SQLE	10131.7	12834.1	7391.1	7461.7	9767.2	15522.4	10245.4	20133.1	14402.2
PSMA4	10120	12509	10879.5	11643.5	13490.9	15335.9	13989.1	9609.8	10054.5
PA2G4	10653.1	12740.4	13919.7	9819.1	10648	12346.2	12758.8	14080.3	10485.7
RBMX	9138.2	13453.7	11236.6	10757.5	9836.1	13365.9	12032	12957.1	14531.2
KIAA0101	9499.8	13244.8	16735.3	7401.9	9127.8	11364.7	19688.3	9471.9	10351.1
TMEM14B	10900.1	12991.9	14950.5	9627.4	10371.6	12688.5	11402.2	11754.6	10767.7
G3BP2	8880.7	10521.5	10410.6	12831.5	11632.3	13057.4	12263	12708.1	12892.2
MKRN1	10063.3	10884.4	10459.9	13213	13885.5	13064	11568.7	11057.4	10234.3
PARP1	10579	13126.3	10355.8	9182.4	8440.4	11914	11450.1	14387	14988.2
PDHA1	10244.7	11314.8	11295.9	8215.4	11620.6	12141	12386.3	14627.5	12507
CHN1	35012.5	9427.9	3140.8	3562	1879.8	15456.6	9196.1	8452.6	18021.5
NOP56	10753.9	12479.6	11854.7	10886.4	9810.8	10718.3	12137.5	11860	13564.1
SLC38A1	8532.1	10970.7	6608.9	15268.8	11015.4	19474.3	11213.7	9044.7	11444.3
CNOT7	9384.1	12480.4	12294.7	11175.1	14065	11375.6	10277.2	11930.3	10455.4
PLEKHB2	10794.5	10336	8690.8	14332.7	13517.3	10493.6	9700.7	12072.6	13434.5
ADH5	12790.3	11938.5	11569.1	11078.9	12704.3	9657.8	9730.5	13554.2	9494.6
HNRNPR	7106.3	12838.6	11036.7	11879.1	9339.7	10195.7	10135.5	13969.9	16012.3
BUB3	10498.4	12045.3	12839.5	8987.5	9653.8	9968.8	13546.9	13080.2	11116
XRCC5	8533	12033.9	11651.8	12042.1	9552.6	9621.8	12754.6	10518.4	14988.4
SF3A3	10875.8	11679.6	10542.1	9316.5	11830.3	12406.2	12794.8	11450.7	10500.8
RABGGTB	11267	8993.4	9183.5	12676.8	13996.4	12609.2	11411.3	11117.6	9020.4
TMEM147	15063.1	10735.1	11742.7	11216.6	12219.7	11646.8	9826.4	8372.9	9448.8
STT3A	12733.3	14747.8	12836.9	9747	8928.6	9006.7	9823.7	9735.2	11873.8
PMPCB	9834	11132.1	11786	9415.2	9514.1	12869.4	11481.1	13030.2	9884.4
SRP9	7763.6	14665.7	12658	8520.8	8697.4	11167.2	9313.2	15336	10537.4
TOMM22	10347.9	10705.5	10942.9	9379.8	9348.2	9652	9949.6	16412.3	11252.9
MLLT11	6928.5	9856.5	7615	12862.3	19095	11017.5	12096.6	6204.3	12216.8
STRAP	8314.8	11478.5	10387.6	12029.8	9942.5	10221.2	12463.1	10464.4	12572.6
GTF2I	8577.5	10655.2	9315.7	10776.3	12013.2	11021.4	9880.8	12690.8	12609.5
COPZ1	11240.2	10066.6	10848.2	8585.5	10065.1	12537.4	9183.8	13329.1	11604.9
NARS	8905	11119.9	10458.3	11536.6	8506.9	12836.7	10839.2	8367.6	14620.3
PTPMT1	12408.1	12926.5	10730.8	9402.2	9016.9	11072.6	7887.2	13472.9	10144.2
LAS1L	10491.2	12083.3	12377.5	9409.9	11988.9	9570.6	14387.9	8866.8	7610
SMARCC2	11160.1	10227.5	10584.2	8995.3	10342.5	12948.4	9956.2	11794.4	10356.7
UBE2L3	10939.3	11954	11065.4	7584.4	10633.3	10686.6	9734.8	12946.1	10597.6
SIX1	2912.6	21186.8	26266.1	14213	6430.5	8251.5	7058.8	8223.5	1575.3
MAT2B	7663.3	9123.7	9156	9379.7	11165.1	12493	11775.9	13727.7	11313.2
ZNF664	8722	12112.4	10909.1	10238.5	7277.1	12045.7	10975.7	12791.5	10679.7
HNRNPC	10249.3	12917.1	11567.6	9959.8	9098.2	8344.9	11340.7	11238.1	10951.4
PRDX2	11235.5	11037.4	10344.2	10561.1	9343.7	12371.1	8232.2	9758	12592.8
SDHA	9965.4	10761.5	9210.4	11291.5	10560	7001.4	13987	11849.2	10709.4
AAGAB	11336	11659.3	11452.9	9973	10441.5	10338.4	9454	11146.5	9319.1
PRKAR1A	10095	11470	10841.6	10752.1	9294.7	8712.7	9222.6	9443.3	15201.2
EXOSC8	8612.8	13911.7	11287.5	8132.1	6529.4	12526	15447.2	10419.8	8123.1
SON	7583.4	8560.4	8569	10442.1	10460.9	10927.5	11371.7	12929.4	13105
PABPN1	9808.1	11274.5	10654.2	11241.2	9609.8	8394.5	9685	9468.3	13657
NUDCD2	8631.1	11049.5	10941.6	9480.7	9769.7	10821.3	10421.7	12718.2	9824.4
SRPK1	7831.8	10439.2	10560.3	11433.7	10267.8	10491.3	11255.6	12263.1	9010.3
YTHDF2	9683.3	11050.3	10037.3	10785.6	10382	12077.1	8811.8	9175.2	11286.6
SRP9	7084.9	13429.2	11205.4	8318	9346.9	10029.6	8479.1	14208.5	10197.1
DCAF13	7838.4	9855.7	9407.3	8462	9578.3	11582.1	11175.2	13734.6	10664.9
ATP6V1D	10272	9451	9090.3	9561.3	10112	10011.6	8497.5	13838.8	11317.2
SF3A3	9882.1	11467.5	9823	9922.4	10346.8	10224.7	9159	9802.4	10981.2
HDAC1	11148	10830	8882.8	10882.5	12442.4	9990.7	8686.6	9538.8	9179.4
TIMM23	10090.9	12105.1	11037.3	8025.6	9831.2	8825.3	10958	11711.6	8621.1
PPA1	8044.2	10742.3	8435.5	9396	6617.6	10957.5	9955.7	15329	11172.5
SMARCA4	9610.6	9932.5	9019.6	9049.5	10590	6989.5	15978.3	9581.8	9855.5
SCD	14486.4	15247.6	8846.8	5356.7	6735.3	11341.9	4157.2	15166.2	8692.8
PRPF40A	9574.2	10610.2	10444.1	8712.2	9244.7	9809.1	10904.2	9805.4	10887.6
LAMA4	1932.3	4925.6	3631.4	21391.2	13104.5	3544.8	3724.4	36502.7	1184
ORMDL3	10633.5	9293.9	9336.4	11520.3	11932.4	8827.4	13421.7	6893.2	8013
COX5A	9655.8	9778.2	10273.9	7785.6	8661.7	9205.6	12555.3	12474	9422.1
PGD	10917.9	8154.3	7996.9	10022.1	13679	10197	11051.7	9298.6	8466
GCSH	9096.4	8369.6	8095.3	8052	8630.4	11579.7	13018.1	11273.4	11348.5
PPP1R16A	9196	9080.7	9228.2	10742.3	11368.5	8995.2	8461.1	13529.3	8783.1
CSNK1A1	7512.6	10168.4	8980.5	12089.5	9793.9	9624.2	10368.4	8781.1	11868.8
LYPD1	1725.2	10485.2	5211.2	12291	14697.7	14146.8	18662.7	2834.4	8774.1
NHP2	10889	11429.9	12432	8853.5	7974.5	11328	9783.3	7007.5	8709.5
CDH2	3345.8	6959.2	10170.6	15118.2	15950.6	7748.4	9263.8	2002.3	17744.7
TMCO1	9361.8	9469.9	9501.4	11024.9	11448.9	9309.9	9460.2	9736.8	8224.4
ALG5	9074.1	8597.2	9334.7	9358	11843.1	13421.2	11103.7	7672.9	7011.4
NDUFA9	10178.8	11617.1	10456.3	7205.1	8757.1	9197.2	9786.3	10560.8	9582.8
MRPS9	8994.2	10200.7	9895.6	7246.8	8140.3	10397.8	9048.3	13951.8	9183.8
SEPT2	9173.6	9677.9	9668.1	10972.7	8175.4	7911.6	7758.7	11050.8	12598.2
GGH	8546	12839.7	11660.1	7255.4	8026	9964.2	10692.6	8443.4	9099.6
HDGF	9230.5	9762.6	9667.7	11363.3	9837.2	9714	10447.7	6152	10302.4
MCM6	7820.8	10569.6	9445.8	9057	8429.4	9272.3	9431.7	10534	11776.6
PTPLAD1	11661.1	12631.4	12885.7	6974.8	9167	8096.8	9756.9	6261.8	8581.3
PPP1CB	9225.7	8983.8	9367.5	7014.7	9737.5	13820.3	7761.9	13421.7	6647.2
NUP107	6206.5	10086.8	9352.6	7779.2	8815.2	11107.2	14357.8	9464.9	8695.1
MRPS26	10071.1	10106.8	9413.4	8652.4	9435.9	9434	7906.4	10125.4	9925.4
USP1	5438	9656.6	8683.7	9194.3	9245.8	9344	14741.2	8509.3	9976.3
DEK	6814.2	8701.2	8877.3	9671	6741.2	9734.5	10374.4	10310.3	13344
SNRPF	8257.3	9537.5	9282.7	6937.8	6375	10576.3	15995.6	8928.2	8549.5
DNAJC10	8076.2	9527.9	9976.9	12311.6	9369.8	8470.9	9193.8	7464.2	10041.6
SNRPD1	8679.8	10768	14003.9	6471.3	7708.5	8539	10820.3	9166.9	7914.9
SPCS1	9304.5	9859.2	9993.7	8986.8	8829.4	11131.5	9813	7321.5	8568.6
SEPT2	9084.8	8329.7	9913.1	11689.8	8039.9	9064.4	8080.4	7793.3	11326.6
MRP63	10826.9	9681.6	10106.7	6565.2	7659.4	9393.2	8614	12313.7	7782.6
PCNA	8399.5	10089.4	9964.7	7550.3	7826.8	8430.3	9949.7	9874.8	10799.2
DYNC1LI2	6775	6898.8	6934.2	9424.9	9717.6	9423.4	9883.7	12762.7	10988
ECHDC2	9702.9	8880.6	5703.2	8578.6	7909.3	8038.9	5491.1	20489.7	7324
BANF1	6374.2	9409.9	8618.4	12974	7943.2	7238.9	9517.8	6839.3	12786.2
AKR1A1	9592.5	10035.6	8795.5	9300.9	6920.5	11023.4	6567.1	9538	9749.9
LSM14A	7184.4	9294.7	6530.4	10072.2	7779.1	9581.4	8928.8	9615.2	12531.3
PDCD5	6990.4	9622	9951.2	7309.8	6554.6	10075.8	11976.4	8863.8	10031.2
MYO10	9536.3	8221.9	8154.4	8982.8	6699	6821.5	10044.9	14923.9	7873.5
DNAJC7	8279.6	8563.4	8663.5	10256.6	10565.5	6761.1	10663.4	9940.7	7528.3
TMCO1	8255.4	8913.1	8496.9	11109	10715.9	8947.1	7260.3	8876.1	8290.8
PODXL	4541.7	3046.7	3146.8	17171.7	19482	4908	16455.7	5243.1	6085.7
FUS	7756.7	10304.9	9215.1	8623.5	8275.8	7867	11952.6	6567	9460.8
ACTL6A	6717.6	9589.6	8848.1	9005.1	8181.1	10295.5	10164.8	7230	9741.2
FH	8887.7	8765.3	11223	7249.5	9052.4	6339.4	9430.8	9104.9	9582
ATP2C1	8858.7	7467.8	8011.9	9081.6	9648	8527.5	7979.4	9953.5	9953.1
YWHAE	6215.3	8501.4	7607.7	11149.1	7653	9726.2	6897.2	7976.8	13520.7
GNL3	6830.2	7248.3	7674.5	8669.3	8156.3	10088.2	9592.8	11386.7	9441.7
UBE2L3	8986.7	9396.1	9768.8	6765.6	8261.1	8197.2	11359.2	8870.2	7457.7
CAPRIN1	6605	12349.7	7925	6000	8410.4	7770.3	9472.4	7966.4	12499.9
THOC3	10284.5	14640.7	11332.2	4846.3	7363.8	7292.2	9422.1	5694	7917.7
PRDX3	9132	9227.8	9426.5	8426.9	7580.2	9277.8	6769.6	11590.7	7239.6
TIMM23	7879	9989.9	8859.1	7778.8	8909.6	8514.9	8986.4	9399.9	8251.4
HDHD2	7369.6	7619.9	14122.8	5946.2	8506.2	7321.2	7729.6	12489.2	7387.2
FAM136A	6501.1	8125.2	8552.7	8114.3	9736.9	7082.7	10071.2	10777.1	8852.2
DBN1	6487.8	8899.2	6713	10624.4	10229	7590	11466.7	6608.6	9118.6
HN1L	7006.7	8829.9	8119.4	6984.9	10006.4	8058.8	9736.2	9002.4	9984.4
TDP2	6858.3	9277.9	8945.6	7571.5	8368.2	8088.6	9043.1	10063	9327.8
NASP	6774.6	9823.9	7563.7	7289.2	7552.3	6874.9	12729.4	9082.9	9830.7
SNRPG	8074.3	9750.1	10075.9	6755.7	6017.6	11459.2	10398.1	6505	8167.1
YTHDF2	9257.4	9308	9389.6	7745.6	7642.4	8150.2	8843.1	7636.7	9208.2
TDG	6078.8	8608.8	7045.9	9526.6	9574.2	9698.3	11167.8	6228.7	9170.3
BSG	6331.3	8490.6	5980.1	11668.1	9437.6	12764.2	6919.8	5971.3	9299.6
RNF114	7411.5	7269.3	7337.6	7716	8979.7	9976.8	7874.9	12506.7	7742.8
SNRPA1	8070.7	10095.7	9025.5	6006.1	7094.1	7541.8	9295.8	10729.6	8378.5
ASNSD1	6779.4	8288.2	8038.1	9351.6	8786.5	8243.1	8261.7	9102.3	9194.4
ILF3	7470.7	8844.2	7553.5	9023.4	7886.6	7731.5	8865.5	8572.6	9915.7
BEX2	25164.5	1889.4	718.1	1429.5	3210.7	3012.4	1966.1	383.1	38077
PSMD3	8051.8	7463.6	6917.1	9314.2	11237.8	6288	10017.8	8298.7	7963.7
SMYD2	6922.9	8124.3	6238	9443	8583.5	9710.1	7836.2	8643.2	10019.2
SLC38A1	4761.2	6766.8	4741.4	13596.7	8087.3	10119.6	6975.1	7629.6	12073
ORMDL1	7776.8	8676.8	8232.2	8438.5	9271.1	9498.9	7902.8	7886	6915.1
UBE2N	6651.3	9426	8712	7738.7	7476.4	7789.9	7864.9	8266.4	10535.4
RNASEH2A	8418.9	9902.4	10127.9	5538.3	5422	7848.5	11319.9	6569.8	9085.7
PPP2R1A	8403.1	8066.7	7280.3	9421.2	8619.5	6419.6	7380.3	8804.1	9829
DKC1	6588.9	8005.5	7910.3	8900.2	7567.5	7882.6	9816	7939.6	9601.8
VPS26A	7553.4	7909	7288.6	8382.2	7652.4	7546.4	6275.9	11362.6	10222.6
NAE1	6525.6	6776.7	5999.6	7075.6	8138.7	9169.3	12629.3	8233.4	9624.6
VDAC3	7324.5	9652.4	8209.1	7523	7708.8	8060	8307.3	9301.3	7663.2
RAB10	5212.2	7192.3	6610.4	9040.9	7604	9886.1	7947.4	8236.2	11731
NDUFB3	8751.5	8800.1	10237.1	6108	7805	11092.4	6942.4	7797.5	5799.8
MLF2	7284.2	7568	6578.7	9673.7	9103.8	7725.1	6440.1	7313	11051.8
DCTPP1	7465.7	8464.1	7288.8	8301.9	9096.8	7278.2	9195.1	6426.5	8958.8
TOMM20	9645.9	7887.4	7988.9	7616.2	6769.7	9503	7612.5	9486.9	5774
EAPP	6760.6	8217.9	8423.1	6879.3	8951.2	8871.2	7840.4	9693.6	6378.6
CTNNB1	6943.3	8596.5	7496	6973.4	7382.9	11857.4	6064.6	11100.3	5263.6
CDC123	6674.8	8046.7	7425.9	7073.1	7426.4	7590.8	8547.3	9633.9	9006.5
N4BP2L2	8496	8347.2	7577.2	5339.1	6538.2	11552.4	8497.7	8296.8	6760.2
MRPL3	6267	7528	7220.9	7284.1	7200.4	9945.2	9299	8083.6	8444.7
SURF4	7973.6	8332.4	7898.8	8261.4	8848.4	6434.2	8364.7	7134.5	7710
DHFR	8982.2	6910.6	10794.7	3980.3	5357	8474.2	8367.1	8853.2	9228.9
ORC6	6916.2	6629.5	7655.9	7819.6	8253.5	7511.7	13981.5	6299.8	5793.2
BCAP31	8331	7450.6	8254.4	7966.7	8991	5507.8	10295.2	6692.3	7362.3
MAT2A	7048.8	7986	7277.8	10605.3	8900.8	7549.4	6853.6	6179.9	8366.1
PON2	6332.3	8120.9	7318.6	6764.4	8761	8066	6551.2	9177.8	9501.1
EIF4E	6092.5	7260.3	7984.6	6351.2	7068.9	7059	8944.1	10344.3	9248
RBM14	7264.6	10188.8	9092.3	5533.3	6497.3	7213.8	6226.5	9859.7	7914.6
CYB5A	13864.3	5037.5	14245.6	3629.3	5619.9	7571.1	4895.6	9937.3	4903.6
HNRNPUL1	6580	7894.2	7968.8	7787	7540.6	8214.1	7453.8	7048.4	9010.5
SRP9	5638.2	9260.3	8114.6	6296.7	7372.3	8596.8	8605.4	8151.4	7167.3
FN3KRP	6857.5	8158	9345.1	7672.1	7157.6	7295.1	7719	7417	7487.5
ALDH18A1	7340.7	7707.7	6781.3	8933.4	7294	6230.7	6163	8787.2	9648.6
NPM3	8001.3	8186.8	8288.7	8413.7	7551.3	9126.3	8271.3	6041.2	4967.4
TIMELESS	6184.8	8691.7	8561.8	5495.8	5767.5	8217	9799.3	7507.2	8448.7
AIFM1	6205.3	6314.5	6209.9	6301.9	7477.5	9019.8	8475.9	10452.3	7918.7
C8orf33	6598.2	6855.9	8227.7	6697.1	8594	7722.9	10076.9	6428.8	6867.9
MFAP1	6613.3	7901.8	7863.9	7673.1	7547.9	6196.2	5953.4	9823.8	8423.8
NONO	6254.8	7893	6895.9	8701	7691.1	6622.8	7080.1	7599.6	9231.3
HNRNPH3	5316.6	7439.3	7850.1	8004.4	7120.7	5953.6	10907.7	6972.7	8380.2
ANKRD46	8906.1	8581.2	10998.7	7798	6970.7	3916.4	10824.6	5213.5	4402.9
GGCT	5146.2	7139.4	6816.9	7241.5	7267.2	7579.8	9881.5	7229.1	9259.9
DPY30	7710	8461.8	8699.8	6288.6	7341.1	8516.9	6863.6	8257.8	5397.1
GNL3	6155.3	6170.9	6689.6	7709.7	6069.5	9117.6	7798.7	9522.6	8212.8
C11orf48	7712.1	8557.1	10379.5	5498.7	6249.7	7031.8	8055.1	7471.2	6393.5
TSN	6472	7883.7	6975	7514.7	7318.2	8094.3	7268.5	6936.4	8658.2
MRPL46	7072.8	7894.7	8139	5691.5	6340.6	9074.8	7685.8	9217.7	5950.2
DNAJC10	5300.1	5874.9	6507.5	7881.5	8919.9	9759.8	8106.8	7205.6	7476.7
ATIC	9377.3	7889.9	8308.6	6196	6525	7713.9	7249.6	6968.9	6726.1
CLU	4965	4194.3	4902.7	7867.6	4095.2	5335.2	3604.3	29099.7	2466.9
SDHA	7659.4	8035.7	6783.3	7550.1	7430.5	4065.9	9927.6	8861.7	6203.7
HAUS1	6142.5	8474.4	10438.8	4882.8	5860.4	8648.2	8908.9	6945.8	6043.2
SNRPB	6094.1	8919.4	7042.2	8265	5641.1	7462.8	8612.9	5005.8	9010.9
RCN1	6024.7	8487.1	7645	4177.7	5148.6	6100	7477.4	7626	13216.5
C1orf35	6514.3	7250.8	7596.4	7066	7266.6	6224.3	8280.5	8982.2	6219.3
EXOSC8	5528.1	9277.7	7448.4	6858.7	6754.2	7691.1	10146.3	6386.6	5300.7
TARDBP	5860.1	7088.2	6597.6	7728.7	7572.6	5877.8	8097.2	7542.2	8895.3
CSNK1A1	5991	8099.3	6936.8	8092.1	6323.9	6624.7	7081.7	7533.2	8433
LSM14A	6048.7	7580.2	6913.1	6534	5936.9	9829.5	6606.5	6270.7	9388
SSBP4	7086.2	7113	7546	7435.6	5870.2	5651.2	6397.3	8847.7	9111.9
SRSF10	5380.9	6993.3	6856.3	6033.7	7033.3	8030	8736	8219.2	7643.9
IFRD2	7357.7	6551.8	6932.6	8024.5	7825.5	5758.9	8397.5	6556.6	7234
NOP56	7063.6	7250.6	6605.5	7992.6	6711.8	6489.2	7767.6	6755.9	7569.1
UBE2T	6213.5	9344.9	9063	4673.6	5477.6	7494.3	9871.3	6306.1	5515.4
EZH2	4148.8	7629.9	7024.2	3840.5	5622.2	10236	10671.3	7984.4	6742.2
C1orf43	7307.4	6758.2	5959.7	8136.6	7703.7	6620.1	6081.4	8289.7	6959.8
EFEMP1	13.9	79.3	1966.2	9945.9	20871.8	369.7	4320	26053.5	144.6
SERINC1	4969	5660.5	6419.6	7762.6	6281.9	7534.2	6163.4	9916.4	9003.6
HOXB6	4939.9	6591.3	127.1	2879.2	2868.2	7408.2	14758.7	15184.1	8775.9
BUB3	6121.6	7823.6	8344	5885.2	5736.2	4918.7	8479.1	8338.5	7540.9
DDX39B	4992.7	7672.8	6174	7842.1	5737.6	7367.9	6805.5	6738.9	9819.1
RABL5	7501.1	7877.2	7635.5	5649.6	6981.9	7734.6	7981.9	6398.9	5331.6
TMEM237	6071.8	7973.6	6631.3	5242.1	7507	7896.2	6442.6	6065.1	9259.6
MAT2B	5191.1	7039.3	6674.4	6620.2	6184.2	6924.6	6840.4	9112.4	8408.3
STAU1	5821.3	6191.6	5291.8	9537.8	7778.4	7363	5933.4	6451.1	8601.9
DDR1	4574.1	4875	6383.3	7309.3	13210.6	6678.3	4555.9	9398.4	5968.3
CENPW	5353.6	7767.1	7956.9	4326.7	5118.2	6814.2	14003.5	5083.6	6012.1
TXNIP	435.8	3179.4	3337.2	18547.4	18040.4	1341.9	7523.5	7312.1	2688.3
G3BP1	6715.5	6516.3	6806.1	8872.2	5245.6	5277.7	6546.3	6794.1	9473.7
HSPA9	5516.5	6189.5	5496	7798.4	5716.1	8839.2	8639.7	6030.7	8000.6
NUDT21	6579.9	6749.4	7642.8	4831.4	5921.2	7186.8	8677.5	7976.2	6609.2
PRPSAP1	5626.3	7430.7	5569.6	8512.7	6586.8	8037.2	6923.8	4898.8	8214.7
ARL6IP1	3462.3	7572.5	6711.8	6557.5	7449.8	5479.3	9670.9	6053.8	8831.5
HNRNPU	6305.6	7029.6	6993	6849.9	6455.5	6037.5	7250.1	6387.7	8407.5
HMGB3	5412.8	11130.2	7431.2	5069.5	5679.8	6217.4	10113.1	4409.7	6176.4
HSD17B12	5601	5576	6507.8	6342.9	7056.2	6152.3	7398.2	7706	8393.3
DYNC1LI2	6930.5	6799.8	7175.5	7419.2	6441	4943.7	8099.8	6106.3	6330.6
GMNN	5719.8	7245.8	7144.9	4948.3	6418.9	6215.8	9339.4	6415.7	6511
MRPL23	6880.9	6571.4	8707.9	4606	4954	5316	7049.5	9012.9	6859.9
WDR34	9019.8	8360.9	8327.1	5563.8	4803.7	5269.5	7215.5	4904.6	6483.7
MRPL49	6203.2	5600.2	6005	7160.5	8212.7	6291.2	6043.4	6992.9	7247.5
NDFIP1	5985.6	6840	6318.2	7050	5903.5	7521.8	5677.6	6860.9	7503.9
CD151	4232.2	7456.4	8456.8	5972.7	10686.2	6031.4	5530.9	6114.6	5009
EFNB1	5662.1	5040.8	3388.9	6150.5	8221.1	9464.3	7978.2	3551.8	9972.9
ZRANB2	5852.3	6296.3	6702.9	6610.7	7632.7	7457.5	5719.9	6500.6	6635.8
RPL7L1	6032.3	6896.1	7108.5	5676.3	5159.5	5262.2	6820.6	9769.6	6167.2
MAGOHB	5092.9	7730	8185.8	6203.8	6676.8	6560.2	9797.3	3709.4	4653.8
PPIL1	5355.7	7268.2	7301.9	5843	5556.7	8139.1	6753.8	5998.6	6360.9
SH3RF1	6107.1	5686.9	7907.2	6506.6	6695.7	5757.9	5239.2	8614.7	5527.8
FBXO21	5172.5	6176	6104.2	6425.8	7170.5	6838.3	6219.3	7686	6217.5
PSMC4	6230.2	6521.6	6240.1	6987.8	6284.5	6017.1	6148.4	5764.1	7754
SNRPB2	5897.8	7308.8	7094.6	4180.8	5543.8	7427	7863.6	6949.6	5529.1
TECR	7212.2	7706.5	6480.3	6295.7	4936.6	6527.9	6309.7	5321.8	6967.2
DHX9	5118	5970.5	5226.3	7664.1	6771.2	5632.2	6386.1	6623.8	8171.4
PCMT1	5626.1	6147.9	6342.2	6131.6	5428.9	5470.4	8001.6	7416.5	6992.9
RBBP4	6736.4	7543.7	6599.6	6664.5	6732.4	7939.3	4874.6	4354.2	5847.4
CD9	8757.8	5130.4	7294.7	3680.9	3627.8	2592.4	2602.4	21924.8	1411.4
MAGEF1	4784.7	6444.1	5873.9	6443.2	4877.5	7810.5	5956.3	7634.2	7048
HIBCH	5289.5	6132.2	7381.7	4893.7	6023.5	6241.3	5557.4	9995.5	5327.3
FAM32A	6008	6305.9	6498.1	5993.1	6796.3	5458.3	6962.6	7355.6	5261.8
SMC3	4732.1	6235.4	5433.8	6971.9	5902.8	6693.5	6127.5	6262.3	8008.6
PBK	4136.2	8238.8	7632.2	4203.8	4721.4	5337.8	8821.9	5905.7	7240.2
NR2F1	8766.6	6439.7	6488.3	4493.8	8699.7	8350.1	5700.3	2681.4	4364.3
BRD8	5067.5	6835.5	7074.6	5452.6	6274.4	5185.4	6766.5	7665.2	5635.7
HNRNPH3	3827.2	6448.3	6260.6	5113.6	5462.9	7710.4	8517.7	5365.8	7001.3
SSBP1	5012.2	6330.1	6540.4	4179	4732.2	7691	8330.4	6468.1	6350.1
PCM1	4906.3	5679.7	5664	6411.1	5718.5	7148.9	6765.5	6361.4	6893.1
C5orf15	5483.6	5313.6	5522.3	8161.5	6888.2	5327.7	5956.6	5305.3	7395.3
PHLDA1	6348.9	6546.4	6585.4	2369.3	5559.2	8056.6	7115	7233.6	5492.5
CAPZA2	4230.2	5633.5	6607.3	5652.3	4119.3	4730.7	5703.5	10496.7	7878.2
TDG	4340.8	6363.9	4943.6	7733	6470.8	6491.1	7188.9	4166.4	7249.7
MARCKSL1	2215.1	8649.7	3540.1	9440.4	6760.5	5527.7	5195.5	3575.4	9749.7
NCL	5190.5	4902.6	5328.8	8194	6345.6	5338.7	8064.5	4911.7	6304.7
ENC1	3796.7	6403.4	2301.2	4174.5	4065.3	4614.6	8607.7	2941.6	17593.5
HMGCS1	9258	8208.5	3461.3	3441	5058.5	7774.9	3043.6	8186.2	5805.9
STK25	7796.6	6489.2	5971.3	6162.2	6626.7	4211	6124.3	5693.1	5015.7
C21orf59	5803.1	6726.3	6326.9	5448.7	4636.8	6164.6	6820.4	6166.7	5981.1
NUDT16L1	6276.7	7434	7564	5349.2	6900.6	4657.8	6551.6	4755.2	4559.9
ACOT13	7061.2	6805.7	7195.6	4814.2	6040.5	6487.6	5695.2	5874.4	3887.8
KLHDC2	5139.4	6194.9	5785.3	6519.6	5839.5	6892.7	4637.8	6849.6	5924.1
C7orf50	5433	5315.2	6676.8	5711.8	6300	5172.3	5740.4	7903.4	5268.3
LSM5	4879.3	5852.8	6235.3	5283.4	5022.3	6389	8841	5327.4	5654.2
RDH11	6539.4	6847	5678.6	4321.7	4999.6	6319.3	5969.9	6830.7	5641.7
FYTTD1	5277.3	5944.6	5212.9	6826.6	4632	6130.6	5286.7	6138.5	7646
NDUFA9	5331.5	6487	5944.9	5132.7	5554.2	5408.8	5648.2	6699.7	6526.4
UMPS	4337.5	5586.3	5763.4	5728.5	5850.9	5798.8	6570.9	5819.1	6822.9
SLIRP	5398.5	5812.6	6305.4	4168.3	4309.1	9411.1	7176.6	4690.6	5001
MCM5	6271.8	6795.8	7225.5	4569.3	4794.8	4517	9285.3	3409.5	5352.4
ZMAT2	5563.6	6747.9	6795.4	6698.4	6823.4	5446.9	4795.6	4546.8	4534.4
PPM1G	4957.5	5475	5011.3	6546	6570.3	4627.6	8115.4	4814.2	5649
PAICS	4757.4	5637	5116.7	6500.2	5443.1	5862.3	6373.5	5436.2	6595.5
POLR2I	6042.7	5906.1	7413.5	5541.2	3646.7	5483.8	6495.4	5874.2	5160.5
SRP9	3642.4	5980.4	5960.4	4660.8	5101.5	6270.8	8291.6	5882.3	5748.8
RPAIN	5381	6700.1	5764.7	4354.9	5085	7289.8	4670	7641.4	4610.3
POLE3	4075.8	5443.8	5028.6	7129	6495.5	5470.5	7081.8	4611.5	6100.5
ABLIM1	5458.4	5578.6	6009.6	7435.3	10099.4	6537.8	5245	3582.9	1478.3
IPO5	4896.5	6348.7	5836.2	7115.1	5070.2	5966.4	4723.1	3649.5	7629.8
MEAF6	5258.6	5395.5	5188	5235.3	5267.2	6849.5	5338.6	6833.5	5852.9
ANP32B	4107	5293	5452.8	6456.2	5513.4	5871.2	7473.1	5745.8	4822.6
NASP	4195	5993.3	4767.3	4862.9	5113	4639	9116.5	5851.8	6093.1
RFC4	4838.1	6858.1	6034.2	4094.9	4489.8	6358.1	7529.6	5126.4	5192.4
CHMP1A	5780.1	5463.3	5152.1	5259.6	6490.2	3962.9	6015.1	5953.5	6413.9
LIG1	5395.6	6311.3	6305.8	4403.3	5889.4	3624.3	7873.7	5446	5183.2
VPS4B	5052.1	4644.5	6333.1	5086.5	5209.1	6292.4	5165.4	6277	6361.2
USP14	4024.9	5387.5	6794.8	6662.1	4739.3	5117	5132.6	5313.6	7225.7
ATP2C1	5033.6	5115.7	4683.1	7978.6	5873.2	4009	4314.6	5206.8	8157.1
SET	5161.9	6763.8	7591.2	4285.6	4286.2	5298.8	6685.7	5249.5	5046.6
SSB	5291	5268.4	5940.6	6653.2	6379.5	7052.5	5905.9	3748.7	3985.1
VPS72	5295.1	6621.8	5515	6274	4626.6	5026.7	4747.9	5335.8	6670.4
SYNC	3933.4	5975.8	5368.7	7059.2	6329.5	4479.6	3937.4	6987.3	5973.8
ITM2C	4721.2	5163.7	3359.1	7313.4	11046.9	4870.5	6366.4	3467.2	3681.1
CTSB	5993.6	6499.5	5620.2	5252	4991.6	7147.8	5749.2	4374.8	4339.1
LTBP1	3049.7	3456.5	4754.6	7899.4	1946.2	6365.4	2440.2	15031.7	4851.2
RAB3B	11928.3	6183.3	5300.3	2782.3	3796.4	3749.9	8228.7	4064.9	3677.9
LSM4	5834.1	6457.5	7062.8	5718.2	5641.3	3556.7	6368.8	4561.7	4195.6
CAPZA2	4590.3	5869.9	6317.4	5269.4	4560.5	4333.6	3249.4	9016	6086.2
CELF1	5499.7	5350.1	5507.5	5225.5	5188	5387.4	5064.8	6650.5	5184.6
ZWINT	3449.9	5732.1	5713.3	4465.3	4784.3	4166.7	9749.4	4588.9	6279.9
RRS1	4819.8	4192.6	4418.9	4648.3	5521	4763.7	7266.4	8772.2	4522.7
ZNF24	6167.8	6256.1	8107	4192.9	4623.1	4187.8	5615.5	5201.2	4446
MED19	5359	6392.9	6031.9	5071.2	4841.1	5536.8	5199	5568.5	4796.5
NSUN5	5186.6	5018.2	5055.2	6221.1	6017	5258	4216.7	5605.8	6214.9
COX5A	5120.7	5689	5395.3	4783.1	4340.4	6136.8	5296.1	5238.3	6773.2
SRRM1	5557.2	5766.8	5932.4	5298.7	5115.4	4531.6	6843.5	3950.9	5768.1
AASDHPPT	3885.1	4490.6	4984.8	3787.4	4249.9	5771.6	6260.3	8595	6613.3
ZMAT2	5133	6367.7	6975.9	6890.6	6369.7	4592.9	4487.7	4102.9	3640.6
RPA3	4916.2	6366.2	8323	3403.1	4023.6	5165.7	7108.8	4792	4452.5
PCMT1	5640	6339.3	6172.9	4545.4	4743.5	3968.3	6191	6381.2	4508.7
PLOD2	6044.7	4617.8	6453.7	8258.3	2985.3	4308	5131.2	2664.9	7794
ZADH2	8485.3	6371.1	4953.9	1970.6	2350.6	5233.2	7098.2	4011.9	7768.7
RPL7L1	5122.7	5366.4	5699.4	4669.9	5015.5	4626.2	5419.6	7325.4	4735.1
PAK2	4152.5	4774.6	4364.2	4516.6	5788.7	6285.8	6305.6	5906.2	5737.9
HNRNPH2	4582.2	5560.7	5519.5	5169.2	4882.1	4635.8	4323.3	6635.2	6240.3
MCM2	5173.4	6560.4	5773.1	5217.5	5280.3	4061.6	6701.7	3589.9	5145.2
IPO5	3854.6	5371.1	5048.6	7994.9	5075.3	4184.9	5199.4	3021.2	7732.2
RBM4	5413.8	6801.7	5730.4	5739.6	5577.6	3968.1	4624.2	4285.7	5233
ILF3	5379.1	4563.8	4678.7	5192.3	5469.2	4578.4	6946.1	5596	4938.5
HN1	3818.1	6524.6	4681.8	6110	5517.8	3993	5250.4	4195.7	7142
COX11	5188.6	5919.6	5206.8	4014.6	4323.9	5805.4	5441.7	6652.1	4397.8
MAD2L1	3624.5	6955.3	6339.1	3811.9	3615	3896.1	8781.5	4655.3	5096.1
CDCA5	4255.5	5473.9	5875.6	3754.2	3799.5	4617.8	9128.1	4295.1	5138.4
HNRNPA0	4098.7	4888.1	4957.9	7800.1	6894.4	4376.2	6754.9	2461.1	3996.9
SHROOM3	4785.8	1968.1	2701.4	2651.3	3248.9	4832	6023.3	10548	9377.9
DERL1	7417.9	5096.4	6048.1	3521.8	5041.6	5162.4	3104.5	5301.6	4712
WBSCR22	5492	5444.4	5219.6	4875.1	5081.9	4811.1	4967.5	5051.8	4312.4
OLA1	6089.2	4070.3	4768.5	5920.9	4927.3	5531.7	5279.6	4352.5	4235.1
ACP1	4128.7	5294.1	4907.8	4702	4486.8	5901.3	5242.4	4557.9	5644.4
CAMK2N1	11420.2	3585.7	1944.9	3446.3	1996.5	5987.3	4278.9	6864.8	5304.5
NSUN5	4739.9	4514.3	4834.1	5478.6	5270	4541.4	4365.3	5029	5729.3
NSMCE4A	3976.6	6140	5198.5	4882.1	4986.9	5767.7	4840.7	4564.6	4015.2
CUL1	4810.1	5252.7	4807.6	5584.1	4519.4	4652.8	4210.3	4546	5904.3
TANC1	4801.9	3696.8	2603.4	4319.9	5115	6130.7	3922.9	7317.3	6261.6
ADH5	4746.5	4542.1	3668.2	4013.3	4157.2	5409.9	4338.4	7778.8	5385.8
UBA2	3807	4974.3	4617.5	5111.3	4084.6	4823.5	5609	4734.4	6233.8
MATR3	2677.3	4803.2	4026.1	5961.7	3524.5	5356.6	4778.2	4584.3	8117.4
H1F0	2940.3	4529.1	6466.7	8454.1	4351.8	6693.3	2066.1	3420.1	4733.4
NDUFA5	3642.6	3898.8	4157	4575.5	5426.7	6003.6	6346	5657	3928.1
ELMOD2	4024.6	4143.1	5023.7	4594.6	5197.5	6041.2	5597.2	4242.9	4642
TSN	4657.3	5646.2	5032.6	4119.2	4040.3	4839.8	4724.8	5408.3	4898.2
CDC5L	3895.8	5023.8	4921.5	5528.8	4227.5	4811.2	4976.3	4125.4	5716.6
PCBD1	7788.6	5577.1	3705.5	5019.8	3944.8	5021.3	2637.7	4782.5	4324.6
TM7SF2	6943.9	5989.9	4225.2	1930.6	2625.3	4781.4	1454.5	12429.3	2363.9
SDHC	5738.2	4920.1	5269.5	3962	5590.8	3598.6	3875.4	5880.9	3787
RPA2	5029.4	4368.5	4836.1	4540	4764.8	5151.1	4958	4916.7	3793
VPS35	4495.4	4385.5	4167.7	5172.6	4110.4	4551.4	4255.6	5037.7	6088.8
CXXC5	3294.3	4674.7	4760.6	7711.7	6617.2	2582.1	7131.6	1841	3634
NUCKS1	3303.2	5416.5	4173.6	5304.9	3456.2	3616.8	4641.4	3993.8	8339.9
CYHR1	5525.5	4481.7	5371.6	4050.2	4741.6	3728.8	3203	7122.5	3983.1
HIPK2	2789	4904.2	7747.7	3418.6	5373	3952.8	3894.1	8466.5	1633.2
CNOT7	3553	4791.1	4680.6	4882.4	4598.3	4547	4648.3	4826.3	5612.9
PFDN6	5375	5396.2	6294.2	4283.7	4983.7	3608.4	4986.1	3866.7	3245.6
SUCLG1	4629.1	4300.8	4437.3	4198	4863	4165.6	5175.2	5382.4	4834.4
DENR	2950.7	4426.5	4026.2	5016.9	3908.6	5056.6	3935.9	5632.4	6989.7
CCDC104	4954.7	5067.2	4763.2	3669.8	3409.5	5442.4	5633.9	5470.6	3452.5
SYNCRIP	5222.2	6015	6160.4	3652.2	3909.6	3545.2	5236.3	4145.1	3763.4
ADSL	3828	4799.7	4589.3	4312.9	3852.8	5109	4224.9	5177.4	5432.9
SLC25A4	2801.6	4911.4	4104.9	7316.6	6521.2	3655.3	4131.8	4547.3	3329
CNKSR3	2711.4	4961.2	7464.3	3346.5	3465.3	4237.4	4958.1	6779.6	3304.5
PA2G4	3625.7	3785.5	4376.4	5316	4293.6	3878.5	6744.6	3015.7	6158.9
HIPK2	2733.7	4858.4	7632.6	3346.2	4997.3	4044.6	3951.3	7796.4	1720.1
GLOD4	3978.4	4374	4456.9	3570.8	4688	4334	4767.8	6546.6	4263.5
UBE2L3	4786.4	5005.8	5236.6	3535.9	4518.7	4115.5	5738.4	4442.6	3556.2
PTCD3	3582.2	4196	3989.2	3579.3	4146.2	5033.8	5229.1	6418.5	4720.3
NUF2	3113.2	5008.8	5995.1	3526.6	3057.6	3554.2	7935.5	3980.7	4417.2
MPHOSPH10	4031.4	4280.9	4547.8	4992.7	4812.9	4832.4	5235.8	3548.4	4289.8
HILPDA	3884.7	4539.9	4348.8	3567.2	4546.4	4281.6	6296.4	5222.7	3699.3
ACAT2	6106.7	5801.7	3125.9	2343.8	3352.6	5942.3	3600.4	4715.2	5232.2
CADM1	1406.7	2400.3	741.1	3827.6	6924.2	8105.9	4513	6495.6	5683.6
MRPS33	5150.8	4658	6155.6	3392.4	4017	4426.9	4971.9	4255.4	2852.9
MRPS27	4094.9	4509	4591.5	5164.8	4116.6	4729.1	3017.4	4395.7	5196.4
MNAT1	3694.1	4796.5	5198.8	3214.3	4269.9	5091.2	5023.8	5090.5	3343.4
EEF1E1	3921.8	5046.7	5148.6	3662	3810.6	5078.8	5212.2	4280.9	3491.1
MEX3A	1290.6	5536.7	2154.3	2186.5	3381	6667.9	7025.1	2666.7	8594.6
CCNB1IP1	4008.9	3824.7	2814.1	6023.5	4703	6818.5	3891.5	3115.2	4303.7
EIF4E	3460.7	3984.1	3896.6	4382.8	4139.1	3526.9	5248.2	5005.7	5833.2
SOX4	1644.3	6863	1460.7	4260.3	4786.2	5719.3	4921.1	5412	4394.7
NIP7	4218	4336.2	4703.1	3955.1	4552.3	4193.5	4607.2	4603.5	4262.9
FOXP1	1805.9	4015.6	3904.7	5467.4	4087.2	4385.1	5558.6	6622.4	3579
GGPS1	4559.3	4865.5	4548.4	3961.4	4002.2	5094.3	3253.4	4648.4	4466.5
CCDC14	4460.8	3758.3	3396.6	3808.9	4442.7	4982.2	4302.2	5382.3	4786.1
SOX11	1852.6	5045.7	3366.8	3442.1	3423.1	7212	7991.9	3190.5	3746.3
BEX1	12181.6	998.7	307.1	240.6	538.5	968	1103.8	57.1	22830.7
MRPL3	3862.6	5172.3	4906.7	3855.3	3728.6	4154.6	3717.3	5473.4	4205
BSG	4047.4	4857.6	3477.3	4586	4221.7	5048.2	4873.3	3333.2	4534.8
PPA2	3973.4	3879.3	4349.5	4055.8	3602.9	4848.9	4842.3	4404.6	5012.7
SNAPIN	4112.7	4841.1	5116.6	3949.6	4261.2	4082.2	3524.9	5017.2	3925.3
PRKRA	3406.1	3795.2	4339.2	3632.7	4114.7	4958.2	4962.5	5082.7	4425.4
SLTM	3622.3	4572.9	3806	3957.1	4042.2	4865.5	3524.9	5439.3	4761.7
HIBCH	3133.3	4078.8	4820.4	3589.3	3742	4293.4	3746.6	6936.2	4026.9
PCMT1	3911.4	4462.4	4281.9	3516.6	3565.3	3365.4	5419.6	5506.6	4310.2
DENR	3270.1	4746.4	4832.7	3767.2	2654.9	3730.2	4195.7	5687.1	5427.6
AMD1	5072.4	5078.6	4900.9	3378.9	3485.9	4361.9	3716.3	3564.3	4740.4
ADH5	3984.1	4215.6	3423.3	4432.3	3637.8	4911.3	2618.1	6093.8	4797.4
FAM49B	2427.7	3808.5	3390.4	3401.2	4590.8	4925.5	4865.1	5376.6	5233.8
ANAPC5	3760	3957.3	3699.6	6422.2	5368.4	3106.9	4290.9	2759.8	4415.2
MANBAL	4638.1	4049.8	3744.6	4936.6	4732.5	3197.8	5217.9	3480.3	3701.8
CBX5	2517.2	3928.9	3763.6	4189	3960.1	5072.6	5204.5	2958.8	6087
CSNK1A1	3753.9	4538.4	4185.2	3945.6	2991.9	3675.5	3031.1	6544.2	4898
EIF2AK1	4606.2	4354.2	3315.2	5245.2	5489	3966.6	3348.6	3374	3800.8
HNRNPH1	2908.9	5046.3	4288	3888.4	3412	3230.2	3676.1	5348	5545.6
NCBP2	4511.4	4125.3	4759.7	2951.6	3633.4	4387.1	4389.5	4919.5	3469.3
CISD1	4607.9	3529.8	4433	4172	4354.1	4895	3889.1	3553.4	3636.5
CISD2	3474	4167	4107.8	3731.1	3695.7	5526	4125	3619.6	4394.6
LARP7	3625.3	4359.3	4370.4	4136.7	3887.6	3933.4	4148.5	4133.4	4218.5
RBPJ	4637.4	4347.5	3809.6	2951.8	2694.5	5455	5407.8	4425.6	3052.5
AASDHPPT	2843.4	3465.2	3365.1	4722.2	4121	3785	2980.7	5549.2	5871.7
AIG1	3561.4	4339.9	5346	3856.4	3991.6	4712.8	2557.3	4456.7	3865.9
BEX4	4866.9	3238.7	3310.3	5144.7	4568	5097.9	2522.4	1949.8	5937.8
NUP88	2894.5	4424.1	4479.1	3579.8	3281.5	3962.9	4548.5	4525.5	4812.6
MRPL42	3681.3	4042.5	3759.9	3645.2	3950.2	4142.3	4592.7	4697.1	3955
RNF114	4485.1	4210	4239.8	2790.4	3093.7	4638.2	3952.1	5755.3	3266.1
HOXB3	3120.8	4826.8	174.5	3287.6	1649.9	4341	6754.9	6341.8	5835.7
PPHLN1	3496.7	4235.3	4603.9	3734.6	2823.8	3948.9	5193.9	3801.2	4372.1
TMSB15A	3573.6	5225.3	5568.3	1625.1	2050.3	5302.5	4782	2675.6	5353.5
TOP1	3136.2	4332.4	4102.1	4010.7	2760.6	3886.3	3354.7	5226.8	5286.8
PAFAH1B3	3718.9	4875.6	4726.9	2398.6	3159.3	4635.8	4417.1	3429	4532.4
APEX1	3550.3	4742.4	3866.7	4261.1	3493.7	3874.8	3746.9	3953	4314.4
ZFR	3058.5	4145	3577.5	4939.5	4005.7	3439.3	3617.2	3658.6	5247.4
C9orf3	6509.4	5071.2	4139.1	4459	3045.7	1835.5	3008	3870.8	3669.5
CBS	2928.8	4316.7	1560.3	6309.2	4514.9	3767.1	4877.5	1942.9	5361.2
RABGGTB	3741.2	3253.1	3430.9	4529.2	4405	4405.3	4171.3	3948	3624.9
SMARCC1	3305.3	4081.7	3410.7	4261.6	4281.2	3735.3	3932.5	2951.8	5316.2
DNAJC8	4607	4939.3	4162.3	2684.3	3589.5	3611.2	3334.4	5007.2	3186.4
LAPTM4B	3045	3762.6	3495	4405.2	4306	3904.2	3855.3	3715.5	4477.4
MRPS7	3126.7	3873.6	3944.4	3414.6	3456.6	3976.1	3593.7	5226	4197.3
CDK1	2590.1	4463.1	4315.2	3336.4	3471.3	3643.9	6637.7	2448.2	3766
ACAA2	2342.3	4164.4	4613.7	3091.6	2573.3	4111.7	5194.5	3842	4723.7
PCYOX1	3950.3	3282.1	2942.8	4087.4	5112.2	4131	2952.3	3920.6	4107.3
ATP2C1	3635.1	3515.5	3223.7	5726	3702.5	2693.7	2611.3	3417.3	5943.8
ARMC6	4214	3758.4	3394.1	3411.9	4126.2	3150	3744.2	3188.5	5420.6
MPDU1	3926.2	3842.6	4318.2	3681.2	4762.4	3298.8	3828	3469.7	3269.8
PNN	2810.9	3800.6	3324.4	3994.3	3772.2	3486.3	4112	4227.7	4836.1
PA2G4	3154.5	3215.3	3617.1	4824.8	4315.8	3602.3	4776.5	2104.7	4588.2
ABI2	4099.1	3979.8	3933.3	2965.3	3454.6	4058.3	3299.8	4357.2	4051.8
SLTM	3329.9	4012.6	3277.4	4930.1	3642.5	3637.9	2451.4	4129.1	4756.3
CNOT7	3380.1	4233.5	3823.6	3553.1	3634.6	3672.7	3060.6	4687.4	4080.8
TOMM20	2614.8	3274.2	3039.5	3664.2	3340.9	3732.2	3681.6	5817	4955.8
LCLAT1	3028.2	2817.1	3100.1	3484.2	3814.7	4177.3	3343.7	6758.9	3520.9
PPP1CB	2808.2	3771.2	3267.7	2864.3	2770.5	4660.5	2962.3	6398.1	4519
LUC7L3	2624	3425.7	3502.8	3126.1	3095.1	3643.3	5386.5	4752.3	4438.4
SLC25A39	4961.1	3411	3426.5	3936.9	4006.7	3398.9	3411.6	3391.6	3971.5
NOL11	2656.2	4190.6	3864.6	3790	3482.2	3607	3804.5	4091.1	4316.6
CD320	3050.3	4951.3	5417.9	3742.5	2358.8	3514.6	4554.7	3491.4	2683.3
ADSS	3639.9	3252.3	3446.3	5293.4	4138.8	3461	3875.9	2460	4182.5
SNRPB2	3732.5	4047	3853.8	2964	4056.9	4545.2	3879.9	3667.6	2841.2
FANCL	2965.9	3424.9	4070.6	2981	4051.8	4199.6	4163.7	4528.4	3060.6
SLC25A11	4047.5	3994.5	4259.3	3673.4	3618.7	2674.8	4571.5	3627.7	2950.7
PRKAR1A	2643.1	3737	3530.8	3865.6	3060.9	2688.6	3383	3212.6	7160.8
PDRG1	2618.3	2906.5	3541.1	4022.7	4652.2	3627.5	3766.4	4599.9	3331.5
E2F6	3156.5	3350.7	3257.7	3630.7	4173	4018.6	3564.9	4153.6	3760
CLUAP1	3615.7	3829.3	3529.6	3439.7	3796	4697.2	3163.4	3792.4	3201.9
SNRNP25	3705.5	4591.1	4408.3	2892.1	2937	2522.3	4023.1	4455.5	3278.7
WDR73	2953.7	3726.6	3774.5	3378.4	3680.7	3905	3047	4555.5	3772.9
RPAIN	3455	4064	3724.8	2739.2	3046.9	4398.8	2955.9	5097	3097.8
POLD3	3155.8	4134.1	4643.4	2873.4	3296.1	3257.4	4439.1	3399.4	3072.4
ZC3HC1	3314.9	3824.2	3469.6	3479.8	3644.1	3268.6	3540.5	3629	3861.1
JAG1	802	3413.1	2469.8	15134.8	3384.7	864	1094.3	3330.1	1525.3
TMEM134	4427.5	3042.3	3711.8	3469	5038.7	3291.9	3004.4	3108	2886.8
PNISR	4643.7	3966.6	3611.9	3357.5	3132.6	3607.5	4394.9	1781.5	3279.4
C9orf3	4894.6	3750.5	3232.8	4484.7	3000.5	1859	3288.9	3395.4	3866.2
TCTEX1D2	3540.4	3398.1	4093.3	2874.6	2140.1	4082.9	3601.2	3956.3	4082.9
BCAM	3535.1	2607.5	2804.6	6740.9	4861.3	3436.3	3773.7	1454.8	2504
CENPW	2548.2	3984.3	4082.2	1902.2	2282.3	3173.8	7608.7	2962.2	3102.8
TXNRD1	2509.9	2843.1	2464.8	5859.4	3655.8	2378.4	2648.9	4836.9	4435.6
CSTF3	2495.1	3303.4	4080	2299	3811.5	3309.3	4384.1	5067.9	2780
HOXC9	4644.8	6412.1	3738.7	5637.3	1876.4	3202.2	3465.8	93.5	2424.3
TROVE2	3398.9	3593.5	3493	3608.7	3006.7	3271.5	3871	3397.5	3842.4
SPINT2	790.8	2044.4	1068.4	7543.1	10366.5	2250.7	1912.4	4433.4	1043.3
RNPS1	3372.7	4431.6	3649.7	3481.5	2808.2	2838.6	4389.5	3918.6	2459.3
SUMO1	3600.7	4498.4	4350.5	2594.7	2470.7	3496	2145.7	4980.4	3120.6
RBPJ	3792.6	4206.1	3290.8	2634.1	2348.3	3727.6	3768.9	5147	2305.3
TSR1	2780.1	3530.5	3733.4	3217.8	3507.2	3613.6	3486.9	3808.6	3503.9
KRR1	4263.8	3858.9	4456.3	2270.4	2538.6	2980.6	3806.7	4188.8	2803.5
HNRNPH1	2893.5	4014.6	4036.5	3242.7	2496.6	2794.5	3348	4608.7	3670.9
PKNOX1	2633.2	2911.3	3494.4	3361.5	3805.5	3801.2	4846.7	3135.6	2961.6
SMARCD1	3088.5	3504.9	3168.9	3172.5	3070.7	4348.5	3310.6	2689.5	4534.1
SMS	1703.8	3536.7	3572	2675.2	1521.4	2244.7	3290.2	7682.5	4652.4
NUDT21	2467.5	3323	3030.5	3170.7	2769	3706.6	3577.6	3950.6	4836.3
BMS1	3365.2	3137.2	3113.2	3855.8	3556.6	3419.1	3694.7	2795.8	3870.2
PDCD4	2764	3126.4	4366	4263.8	3682.7	2403.4	1930.9	6436.4	1799.1
FAM204A	3125.2	3141.9	3139.9	3129.4	2953.9	4055.4	3740.9	4097.4	3277
SLC16A1	2167	3385	2807.4	4187.1	2949	3601.9	3249.9	3619	4516.2
C11orf49	3554.7	3786.2	3239.7	3579.5	3386	3481.8	3234.1	2453.9	3665.3
CSTF1	3415.5	3011.6	3278.5	2584.5	3196.8	3926.1	3238.8	4402.5	3298.4
RGS4	945.5	3610.1	5951.4	9677.9	4211.2	823.8	2734.2	1362	952.8
GINS2	2792.7	3880.3	4199.6	2463.7	2683	2540	4674.5	3244.9	3724.9
DCAF7	3847.6	2924	3128.1	3643.9	3950.7	2489.5	3967.5	2320.2	3782.7
APOO	3185.6	3657.7	3934.3	2616.2	3241	3867.6	3768.5	2955.9	2824.2
C19orf48	3047.8	3535.1	3652.8	3504.9	3124.2	2825.3	5369.8	2174	2734.5
TANC1	3503.5	2645.4	1755.4	3414.1	3210	3714.9	2700.1	4352.9	4645.8
BMS1	3479.1	3141.9	3175.9	4172.1	2955.1	3367.8	3566.1	2599.9	3376.4
POLR3K	3598.5	3901.9	3709.5	2639.8	2788.1	2836.5	4469.1	3307.4	2577.2
USP10	2726	3296.2	3300.5	4019.7	3100.3	3719.3	2563.9	2848.1	4249.3
EWSR1	2355.3	3297.1	2852.4	3472	3055.9	2356.2	4073.4	3945.8	4271.4
MRTO4	3101	3511.7	3323.7	3017.9	2983	2801.7	4736	3094.3	3089.3
KIAA1279	2616.6	3186.9	3188.7	3638.4	2772.3	3034.2	2987.9	3988.1	4231.4
ESCO1	2712.5	2333.8	2817.5	2729.2	3882.1	4473.7	3729.9	4265.1	2672
MSH2	2807.4	4031.5	3738.1	2148.6	2642.9	3790.7	2829.7	4614.2	2964.6
RBM8A	1994.2	2976	2946.5	3482.6	3226.8	2968.5	3715	3499.2	4721.4
APLP2	5259.7	2740.8	3557.6	3615.4	2803.2	2303	2316.6	4238	2588.9
GABARAPL2	3707.1	3630.5	3560	2562.5	2814.1	3637	2984.7	4061.6	2412.2
CCAR1	1835.3	2973.9	2886.5	2864	2791.9	2992.6	5115.9	3451.6	4452.4
BMS1	3378.9	3353.6	3145.1	3570.4	3786.5	2560.5	3515.2	2516	3338.2
VEZT	2590.6	2771.7	2905.2	2998.8	2701.2	3169.6	3743.4	4310.4	3965.6
NDFIP1	2498.4	3077.1	2781.1	3962	2968.7	3184.5	2827.6	3322.2	4517.1
SYTL2	2937	5975.6	4278	802.3	595.3	4709.4	3343.6	1105.1	5349.6
UBE2I	2203	2700.6	3412.4	3468.4	2795.2	2887	2818.3	4672	3998.1
YDJC	3237.4	3419.1	2938.2	3384.4	3074.9	3807.2	3152.9	2606.5	3291.3
ANP32A	1762	3876.5	3199.9	3166.5	2692.4	2895.6	3850.4	2843.8	4258.5
DPCD	3240.4	3847.2	3586.7	2696.1	2790.6	3152.4	2903.7	3710.8	2617.1
XRN2	2153.2	2957.4	2602	4961	3357.9	2332	2635.1	2992.9	4453.7
PRKDC	2675.7	2720.7	2156.4	2970.8	1919.9	3859.7	3486.3	3051.2	5597.1
PEX2	2741.9	3336.1	3152.7	2759.8	3028.3	3509.9	2649.7	3477.2	3729.4
TGIF1	2652	4186.2	3709.9	3659.1	2556.7	3652.5	2089.3	2437	3394.2
CHEK1	2653.3	3503.7	3549.3	1903.5	2744	2930.5	4454.7	3456.8	3106.9
MRPS5	3106.4	3120.5	2954.8	2965.9	2838.4	3186.6	3402.8	3295.5	3393.6
MEAF6	3192.6	3398.4	3300.5	2529.8	2612.9	3535.1	2387.9	4464.6	2827.4
VAMP3	2776.9	2476.2	2567.5	4331.7	3745.4	3416.1	2845.8	2379.5	3597.2
POGZ	4389.3	4233.7	4506.8	1910.7	2170.4	2905	2861.8	2294.7	2793
CD59	3881.5	3120	2559.5	2457.2	5311.2	1970.3	2073.8	4659.5	1992.1
NSRP1	3033.2	3018.2	3247.1	2864.7	2762.2	3070.5	2759.5	4089.5	3144.1
GOLGA4	3460.2	2648.6	2441.4	2884.1	2563.6	3650.3	2806.4	3743.5	3787.8
TCTN1	3152.3	3496.5	2604.6	4432.5	3813.4	2692.6	2466.2	2376.7	2924.6
CHD1L	2427.8	2820.1	2656	3992.8	3074.6	3002.7	3539.7	2142.5	4118.3
FAM172A	2929.5	2750.6	2590.8	2904.5	3149	3450.7	2655.8	2910.7	4167.8
CCDC6	2268.2	2976.6	2935.2	2945.9	3077	3201.7	3079.4	4113.4	2834.9
FOXC1	1645.7	6256.5	3018.2	3964.5	1488.3	3176.2	5119.3	445.5	2294.5
FUBP1	1922.7	3146.6	3163.7	3182.1	2885.1	2718.4	3469.1	3104.5	3801.7
PIH1D1	3188.5	3188.2	3101.3	3045.5	2759	2749.4	3463.5	2881.7	3015.1
CKB	1624.4	6106	4404.8	2554.8	1675.3	1546.9	2804.5	5100.9	1571.9
CAMK2N1	8078.2	2298.7	1320.6	2040.5	1062.1	3470.3	2561.3	3092.1	3452.2
PTTG1IP	2724.8	2864.1	3120.8	3981.8	4560.6	2271.7	2512.4	2859.4	2468.2
KIF22	2503.2	3581.4	3258	2242.3	2299	2212.8	5857.4	2289.9	3049.4
ENC1	3738	4934.8	2194.5	1492.5	1095.2	2682.1	3787.2	618.3	6587.2
NBAS	3425.1	2894.8	2762.6	3688.2	3228.7	2855.1	2925.5	2550.6	2798.7
TRAP1	2674.6	2768	2834.6	3472.2	3526.2	2284.5	3794.2	3077.6	2627.4
TRIM44	2564.6	3406	2882.1	2504.6	3504.7	2802.9	2221	2720.3	4359.4
SON	2121.4	2672.1	2423.8	4079.1	2632.8	2886.1	2588.9	2988.6	4560.5
HOXA9	1144.4	2173	3127.2	3729.3	4051.5	3299.2	5066.4	354.5	3995.2
MRPL46	3414	3890.2	3886.2	2412	2474.8	2508.8	3742.1	2928.2	1656.1
DAXX	2898.6	2895.6	3375.2	2813.4	2925.1	3185.7	2967.3	2872.1	2925.1
SLC9A3R1	2416.4	4742.7	2376.4	3097.1	1577.6	1412.3	1545.3	6705.2	2957.6
LARS	1771.6	3092.8	2498.2	4698.7	2153.6	2630.6	2640.5	2334.7	4940.4
ILF3	2236.6	3389.5	2524.1	4253.3	2928.2	2429.7	2465.5	2219.6	4202.7
MPDU1	3027.6	3077	3378.7	2445.8	3187.4	2392.1	3626.3	2968.9	2337.4
WSB1	2069.2	2167.8	1884.7	4376.6	2886.4	3031.5	3285.3	2571.1	4090.8
HMGA2	1818.9	1851.6	4780.2	2066.6	3013.1	2284	4560.2	3090.7	2889
RFC1	1982.3	2786	2502.9	3485.8	2861.1	3027.6	2890.4	2810	3940.9
MAGOH	2636.6	3362	3167.4	1786.7	2851.8	4837.7	2618.4	2822.9	2148.9
RTN3	2533.9	3294.4	3408.5	3596.8	2399.7	2495.9	2060.1	2988.3	3274.9
MAGOHB	2417.1	3138.2	3436	2359.4	2922.5	3032.2	4225.2	2116	2155.5
MCRS1	2672	2840.2	2391.7	3253.5	2905.5	2716.1	3042.4	2106.1	3667.9
WDR54	3192.5	3236.9	3629.3	2274.4	2273.4	2981.2	3461.5	2225.7	2289.3
C16orf59	2372.7	4199.1	3401	2016.6	2051.7	2221.9	4189.4	2363.6	2666.2
PCK2	2563.7	2573	1472.8	4933	3132.3	3412.4	3831.3	1129.1	2428.9
UBAC2	2600.2	2549.6	2403.7	4019.9	4245.2	2494.8	2823.3	2028.8	2303.2
RAE1	2518.9	3239.5	2969.9	2469.8	2694.5	2757.3	2889	2757.3	3014.3
U2SURP	2506.8	3174.5	2788.5	3108.6	2280.8	2712.7	2704.1	2652.9	3361.5
OSBPL1A	3125.8	2098.9	2727.3	2443.4	3078.9	2495.6	2041.5	4579	2685.3
NIPSNAP1	2709.1	2977.3	3133	2651.3	3496.6	2413.1	2296.7	2769.5	2823.2
CCNL2	2094.8	2200.7	2029.5	4177	3120.2	2390.9	3003.9	2598.1	3605.2
HPRT1	2619.2	2480.6	3055.7	2370.2	2389.5	2716.4	3460.4	3116.9	2951.2
SRSF10	1949.3	2876	2527.7	2546	2395.4	2741	3156.3	3515.3	3451.2
IGF2BP3	3698.6	2940.1	633	1323	1734.3	3223.6	3570.7	2703.2	5280
NCBP2	1879.5	2411.9	3198.5	2687.9	2070.6	2939.1	3144.2	3760.9	2971.1
RAB10	2519.7	3035.2	3024	2811.6	2440.3	2457.6	2958.7	3267.1	2541.8
PMF1	2668.5	2936.5	2908.3	2298.9	2226.1	2916.7	3833.4	2310	2951
COX11	2844.2	3174	2832.5	1974.4	2121.5	2860.2	3319.3	3606.4	2192.5
CBR4	2398.6	3066.5	3584.7	2094.4	3115.5	2265.6	2356.7	4046.3	1985.8
ACYP1	5944.9	2609.8	2718.5	1549.7	1602	2743.2	3017.9	1897.9	2741.9
SUPT16H	2156.1	3018.1	2616.1	3872.5	2708.7	1891.3	1824.3	2559.4	4073.4
CRABP2	2090.6	3680.6	2839.3	3355.4	707.4	5120.1	2498.5	1011.5	3382.5
BAG5	2251.5	2727.6	2645.5	3364.7	2679.6	2621.7	2635.6	2449.7	3269.8
YARS2	2328.9	2952.1	2692.6	3177.1	2865.9	2969.9	2407.7	2363.2	2880.3
C7orf55	3281.9	3436.3	3085.7	1847	2131.5	3272.3	2296.9	2997.7	2244.1
RBMX	1618.3	2804.4	2370.7	2830.4	2170.8	2966.7	2651.4	2746.3	4156.2
NAP1L4	2176.3	2422.6	2358.8	3868.9	3799.2	1529.7	2733.7	2443.2	2980.1
NAV2	1848.2	1604.1	3242.3	1928.4	2019.4	2515.8	2351.6	7326.6	1420.2
ACSL3	2660.8	3379.9	2455.9	2687.5	1701.7	3130.2	2098.5	2789.9	3344.8
MKRN2	1877.5	2446.9	2365.5	2375.4	2905.7	3386.4	2505.4	3277	3105.7
GTF2I	1980.4	2607.7	2120.5	3359.8	2739.5	2167	2209.3	2785	4263.5
SCOC	1891.1	2310.7	2752	2460.1	2593.7	2259.6	2966.4	4306.7	2616.2
BRD3	2249.8	2865.1	3182.9	3505.1	3488.5	1668.6	3503	1325.9	2351.9
TNFRSF19	2613	2561.8	537.2	1516.8	758.6	4666.6	3289.4	2453.7	5738.2
KAT5	3008.9	2659.4	2740.3	2716.7	3013.7	2194.1	2619	2910.2	2225.1
EWSR1	2305.8	3162	2577.7	2508.7	2590.1	1829	2903.1	3908.9	2282.5
DNMT1	2845.8	2813	2829.7	2102.4	2265	2373.6	3949.6	2518.9	2318.2
CNPY2	2966.7	2614.3	2843.7	2135.9	2647	2670.4	2711.1	2982.3	2358.7
GOLGA4	3609.2	2428.6	2300.1	2097.3	2099.6	2474	3003.1	2259.2	3620
NUCKS1	1778	3195.3	2479.2	2799.2	1776.9	1771.5	2487.8	2349.7	5248.9
CD59	1673.7	2369.5	1819.5	2112.9	4415.4	1343.2	2184.6	5699.9	2180.8
SRSF6	2630.7	3326.8	3591.4	1560.2	2367.4	2016	1361.1	4745.8	2176.6
SLC39A6	2071.7	2494.8	2711.6	3559.1	2611	2715.7	1745.4	1893.1	3962.8
COMMD4	3100.6	2979.6	3101.2	1852.4	2135.1	2699.9	2529	3141.8	2219.9
SET	2736.4	3103.3	3177.2	3083.9	2359.5	2023.6	2641.6	1702.3	2875.7
GTF2I	2074.2	2732.8	2140	3534.7	2492.7	2187.3	1817.8	2689.6	3918.9
PHF6	2015.1	2501	2646.6	1864.7	2586.3	3299.6	3120.8	2939.4	2536.1
CKS1B	2055.8	3460.3	3727.7	1695.2	1532.5	1907.7	5637.6	1671.3	1779.3
RNF114	2217.1	2429.7	2229.1	2974.5	2465.7	2376.2	2202.9	3515	2960.5
PHLDA1	1974	3056.6	3796.7	690	1629.6	2755.7	2159.7	4776.2	2525.4
HOXA7	2429.6	2490.6	3456.7	3283.8	2437	2888.5	4266.3	723.9	1384
RAB3B	6419.7	2222.2	1426.9	660.7	2112.3	2515	3428.1	2116.2	2408.1
SSBP4	2878.4	2561.5	2585.5	2786.9	2766.3	1975.7	2379.4	2454.1	2920.6
PLEKHB2	2311.8	2269.6	1972.7	4445.1	2206.1	2802.5	3300.6	1775.3	2181.8
HNRNPA0	2149.4	2743.5	2431.8	3800.2	3408.7	1883.1	3894.7	1353.7	1580.8
CUL1	2239.1	2587.9	2263.1	3544.9	2550.8	2279.5	2355.5	2232.5	3113.7
CCDC137	2708.3	1806.8	2380.7	2867.8	3296.2	2761.9	3608.8	1326.1	2322
TMEM123	2908.8	2724.1	2797.4	2391.1	2599.6	2293.2	2511.3	2214.5	2629.5
CDKN2AIPNL	2001.2	2768	2971.8	2317.3	2363.2	2233.2	2399.7	3300.8	2664.1
LARP7	2668	2662.5	3011.5	2421	2500.6	2790.8	2691.6	1811.3	2451.6
NDFIP1	2216.3	2249.5	2401.4	3025	2255.9	2052.6	2616.6	2633.5	3539.3
REV3L	2922.6	2159	2591.4	2386.1	2123.5	2646.8	2245.7	3626.5	2234.2
RAD51C	2639.5	2784.4	2418.3	2186.4	2492.7	2747.2	2891.1	2529.3	2239.7
MAEA	2239.6	2485.5	2210	2791.1	2768.2	1896.8	2471.9	2702.9	3343.1
BUB3	1711.3	2111.5	2710.3	2464.9	2182.9	2370.6	3978.4	2214.3	3089.3
G6PD	2361	3039.2	2387.3	3097.6	2398.2	2529.1	2339.6	2170.5	2490.4
RPRD1A	2028.2	2341.8	3199.6	2246.9	2232.3	2672.7	2339.2	2929.7	2766.9
LYAR	2219.5	2633.5	2775.8	2048.9	2189.5	2649.4	2994.5	2713.9	2517.5
PROSC	2907.9	2391.7	2720.6	2935.8	1878.5	2268.5	1930.3	2988.9	2709.6
TSPAN6	2359.4	2711.9	2479.3	1763.5	2809.6	3266.1	2373.3	2504.4	2379.4
DNAJC19	2726.9	2575.8	2827.1	2002.1	2168	3155.3	2375.7	2606.2	2070.3
MAP9	2281.4	1646.6	2066.2	2467.1	3209.6	3057.5	2338.5	3039.8	2397.4
SRSF1	1419.8	2464.1	1963.1	2569.3	2215.7	1815.2	2253.4	3609.6	4092
ANP32E	1497.2	2647.5	2691	2372.3	1725.5	2161.4	3958	1905.6	3440
OSBPL10	1086.7	2891.1	2234.2	2340.5	2931.9	4322.5	2742.3	2371.8	1448.1
CNOT7	2072.5	2538.3	2430.6	2528.3	2407.7	2256.4	2264.7	3064.8	2661.3
SCD	3979	2498.5	2398.7	1498.4	2569.9	5385.1	1851.6	1139.9	880.7
MRPL42	2628.2	2406.3	2534.6	1965.1	2381.9	3199.2	2968.7	2189.8	1872.2
UCK1	2644.4	2633.8	2329.6	2608.3	2689.8	2106.7	2276.2	2647.1	2161.9
ASAH1	2995.8	2150.1	2075.5	2299.3	1956.9	2032.2	985.4	4173.9	3145.4
RTF1	1739.1	2338.4	1964.1	2340.3	2167	2515.3	2840.8	2923.8	2944.6
KIF5B	1815.2	2632.2	2203.3	2686.8	1813.9	1983.3	2030.4	2964.6	3618.7
VGLL4	1717	2144.8	1395.6	3584.8	2633.3	2240.8	1908.6	2592.3	3401.1
FEN1	2492.2	2835.3	2295.9	2379.9	2176.1	1515	4343.8	1744.9	1811.1
OSBPL6	3313.5	1777.5	1676.5	2092	2174.8	3156.2	2766.2	907.1	3725.2
PLEKHB2	2502	2399.2	2283.4	3292.2	2193	2477.8	2844.1	1960.3	1626.7
YWHAE	1522.4	2300.9	1968.7	2590.7	1894.3	2500.8	1970.1	2592.6	4156.5
BCCIP	2239.5	2615.5	2838.9	1519.5	1691.2	1832.2	3828.1	2657.7	2028.6
SMC1A	2591.2	2199.5	1941.8	2678.9	2274.7	2171.1	2562.2	2019.2	2800.8
CNDP2	2153.3	2055.3	2541.2	2451.7	2473.5	2712.4	2990.6	1657.4	2194.7
DCAF7	1756.2	1853	1636.4	3126.6	2740.7	2402.9	2339.8	1989.5	3241.8
FEN1	2503.7	2801.1	2153.3	2036.6	2210.2	1417.7	4443.2	1703.7	1812.4
DDX52	1820.8	2389.8	2384.5	2077.4	2176.6	2220.2	2694.6	2803.8	2488.5
GALNT7	1386.6	2743	2385.3	1908.3	3597.2	3303	1983.6	2506.9	1185.2
ENSA	2866.8	2710.7	2710.2	1669	1803	2012.9	2604.6	2745.5	1775.1
POGZ	2222.9	2808.3	2350.5	2439.7	2190.9	2411.5	2003.2	1760.8	2687.7
HAS2	1108.6	3273.3	2187.3	1379.2	2086.3	1278.5	3565.6	2485.5	3410.3
EWSR1	1899.4	2669.8	2203.1	2110.4	2221	1511.5	2527.8	3599	2023.2
LARS	3281.4	2632.8	2203.3	1905.2	2553.5	3317.4	2113	952.7	1670
RBMX	1810.4	2645	2267.1	1979	1484.1	2631.2	2372.4	2379.9	3049.9
FANCI	2095.9	2684.5	2746.1	1661.6	1505.7	1907	3543.1	1895.8	2487.1
MEX3A	653.8	3114.6	1217.3	1434.8	1969.4	3749.5	3195.5	990.8	4183.4
RAB3B	5533.4	1925.1	1218.7	525.4	1640.9	2240.8	3146	1994.9	2198.6
COX11	2057.5	2579.5	2506.6	1919.3	1894.1	1991.9	2151.2	2989.4	2264.7
THOC2	1871.1	1976.5	1799.2	1696.4	2078.5	2905.6	2371.2	3175.3	2473.5
RFC5	1851.9	3074.9	2466.7	1592.6	1976.9	2348.2	3139.4	1759.2	2053.9
GOLM1	1379.7	2700	1891	2884.2	2368.2	2382.1	2322.4	1559.2	2766.6
PKNOX1	2016.9	2426.8	2533.1	1553.2	1773.7	2648	2335.9	2338.7	2597
AKR1A1	2500	2574.1	2323.9	2000.9	2300.2	2453.6	2197.8	2083.3	1743.4
NUP160	1718.2	2486.8	2024.6	2517.5	1610	2741.7	1937.3	2274.4	2863.5
ZBED1	2319.3	2216.4	2253.2	2513.3	3521.5	2053.8	2712.6	1046.8	1378.7
SMARCE1	1631.7	2869.5	2636.2	1752.6	1547	1881.3	2620.8	2780.3	2184.3
DDX52	1910.5	2294.9	2153.6	2525.9	1915.1	2428	2342.3	1586.8	2597.4
CCNL2	2426.5	1921.3	2030.7	1821.8	2623.6	2443.7	2334.4	2515.8	1550.9
MSMO1	2162.2	2082.6	1102.8	2026.3	2629.4	2537.7	1292.9	3246.3	2521
SRSF6	1867.5	2166.9	2471.7	1667.6	3226.8	2252.6	835.3	3153.9	1957.8
CBX1	2760.3	2602.6	2552.4	2068.6	2098.2	2070	3070.9	671.3	1649.2
VRK1	1539.1	2304.3	1960.4	1464.6	1753.8	2036.7	3473.1	2698.6	2279.8
ARL6IP6	1638.2	2120.9	2198.4	1765.5	1637.1	2355.1	2121.4	2736.2	2898.2
CCNC	1482.7	2196.3	1912.1	2089.5	1551	2214.9	2543.9	2573.1	2898.6
ZBED1	1919	2215.5	2023.9	2636.5	2940.8	1903.3	2527.1	1442.5	1815.1
ZMAT2	2095.5	2347	2376.7	2060.5	2426.5	1826.2	2245.4	2421.7	1621.7
DDX6	1815.8	2636.4	3030.1	1682.9	2552.5	1488.6	5046.3	786.3	365.3
CCDC34	1774.2	2138.4	2407.7	1706.3	1869.2	1729.8	3976.9	1771.2	1956.5
SNRNP40	1841.6	2711.2	2622.3	2054.4	1556	2019.6	2094.6	2464.6	1928
NBAS	2386.4	1988.7	1913	2674.2	2331.6	1883.6	2219.5	1761.2	2068.9
LMAN1	1575.5	1983.5	2966.4	1645	1625.6	2096.3	2345.3	2554.7	2406.5
EIF4E	1659	1940.9	2048	1927.1	1966.8	1696.2	2391.6	2648.7	2837.3
AASDHPPT	1768.2	2102.1	2206.1	1981.5	2213.8	1842.6	1873.2	2753.6	2314.7
DDX39B	1375.1	2162.2	1742.2	2498.9	1709.1	1935.8	2094	2347.1	3121
YEATS4	1494.6	2073	1879.1	2112.8	2156.8	2470.5	2178.7	2445.7	2167.3
PPP1CB	1439	2570.5	1660	1737.6	1751.4	2504.9	1381	3115.3	2762
DNAAF2	1394.9	2346.1	1759.2	2192.4	1995.3	2439.2	1749.6	2624.7	2402.9
DERL1	1738	1929.8	1835.9	2475.8	2221.6	2013.3	1639.5	2353.1	2600.9
FANCI	1232	1788	1875.4	1565.8	1796.7	1855	3912.8	2759.4	2020.1
MIS18A	1460.3	2338.7	2251.2	1701.5	1776.5	2083.9	3666.9	1475.2	2043.2
POLD2	2484.5	2405.7	2106.9	1984.1	1944.6	1482.8	2454.8	1627.3	2188.3
C21orf58	3320.8	2044.8	2080.5	1202.4	1536.5	1403.6	4932.5	808.1	1254.8
CCDC43	2013.6	1861.5	1969.1	1854.8	1894.2	2026.7	2087.3	2477.3	2342.3
BMS1	1563.7	1986.4	1566.5	2536.5	2147.5	1797.4	1757.1	1984.1	3064.3
SREK1	1515.2	2184.1	2028.3	2119	1820	2042.2	1598.4	2212.4	2751.7
UBE2L6	3102.5	2203.9	2244.8	1383.1	1936.9	2586	1400.7	2142.4	1127.7
NUDT16L1	2201.5	2536.3	2517.1	1540.7	2022.1	1263.2	2563.4	1970.7	1334.6
HOXB9	112.5	326.5	26	348.9	210.6	675.9	10677.7	54.9	5463
MKRN1	2355.2	2052.8	2013.5	1535.1	1597.9	2513.1	1480.2	2730.5	1579.9
DHFR	1635.5	1818.3	2294.9	1085.3	1345.6	2229.3	2372	2835.5	2197.2
MTCH2	2349.2	1935.5	1773.1	1809.9	2013.5	1884.9	1387.7	2516.7	2134.9
DSN1	1777.6	1831.4	1913.7	2007.8	1922.9	1653.3	3034.8	1701.1	1954.6
UBXN4	1456.8	2078.9	1701	2483.8	1527.2	1983.2	1281.6	2033.3	3246.3
TIA1	1322.3	2669.3	1965.1	1692	1438.1	2069.1	1127.8	2633	2862.5
KRT8	1288.7	1466.3	2209.1	2597	3008	2582.1	2093.3	1107.4	1404.2
CTSD	1912.6	1910.4	1659.3	3101.1	2254.8	1794.3	1737.2	1529.9	1818.7
CD46	1781.3	1906.8	1597	1431.1	1244.3	1287.1	755.4	4301.5	3278
RASSF7	1410.6	1928.1	2081	2815.9	2464	1507.6	1412.6	1906	2023.5
RPP14	1772.9	1968	1969.2	1831.2	1969.5	1834.5	2041.1	2111.4	2045.2
YWHAE	1093.1	1700.3	1497.8	2057.1	1355.4	1901.8	1923.9	2277.7	3722.9
SRSF10	1567.9	2241.8	2171.1	1543.5	1422.3	1858.7	2027.3	2492.5	2194.5
RFK	1995.7	1588.1	1607.3	1956.9	2174.4	2277	1699.5	2264.1	1900.3
TRIM44	1471.3	2054.3	1736.4	1532	1855.1	1887.9	1800.6	1987.8	3062.2
CDC6	1996.9	3249.2	2187.7	1150.7	1058.6	2238.6	2461.3	1376.6	1643.7
TROVE2	1789.7	2003	1778.8	1930.9	1991	1537.4	1869.3	2556.1	1896
RRP1B	1720.3	1923.6	1776.4	2161.2	1773.5	1841	1591	1841.8	2709.3
DDX46	1303.3	2237.5	1841.6	1708.5	1459.7	2088.6	2464	1977.3	2246.7
RBM8A	1025.3	1697.5	1630.7	2171.6	1726.6	1806.6	2098.9	1868.3	3245.4
ZNF692	2164.8	1664.9	1891.1	1787.6	1744.7	1591.3	1507.2	2705.1	2122.1
DUT	1739.9	2256	2467.6	1568.8	993.3	1801.8	1920.2	2034.6	2307.5
ORC6	1258.2	1871.4	1634.9	1474.5	1881.9	1609.7	2938.1	2252.4	2090.5
ING4	1892.1	1710.7	1797.6	1921.6	2295.5	1993.6	1506.3	2079.1	1784.4
DNAJC8	2007.5	2123.9	1850.9	1060.3	1746.8	2001.3	1686.2	2755.2	1634.1
ING3	1547.7	1792.3	2069.7	1444.5	1629	2605.1	1522.2	2730.1	1456
RAD23A	2330.9	1857.8	2166	2068.3	2062.3	1278.2	2024.4	1106.4	1839.2
DYNC1LI2	1294.3	1493.1	1348.7	2311.2	1937.2	1711.8	1994.4	2379.2	2256.6
PRKAR1A	2018.4	2579	2016	1318.7	1216	1615.4	1417.5	1977.2	2488
TMSB15B	1448.6	2492.6	1748.2	1447.4	1960.8	2351.8	2453.5	1123.1	1602.2
INO80C	1372.6	2920.8	3124.6	1304.2	1220.8	1242.8	1890.3	2264	1279.2
COPZ1	1479.4	1835.2	1970.2	2192.5	1795.5	1567	1866.5	1727.4	2156.8
ARGLU1	1832.6	2127.6	2065.7	1481	1037.7	1706.9	1613	2098	2620.6
AP3M1	1709.6	1770.9	1659.2	2301.9	1721.5	1863.7	1393.8	1852.6	2265.1
DYNC1LI1	1807.3	1797.6	1473.4	1959.6	1489.2	1843.5	1698.3	1676.7	2754.5
NSD1	1819.4	2024.8	2081.1	1695.2	1756.6	2007.1	1576	1712.8	1814.4
CENPH	1114	2115.1	2193.5	1495.6	1417.9	1604.1	2813.1	1685.3	1999.8
NSRP1	1599.8	1682.6	1767.2	1852.6	1557.8	1765.4	1769.7	2286.8	2066.6
ENSA	2217.5	1889.9	1959.7	1718.5	1930.5	1415.5	2150.7	1799.4	1251
POLA2	1751.4	2124.9	2021.6	1828.5	1963.3	1189.4	2438.4	1461.4	1535.8
HOXB5	1969.3	2263.8	17.2	804.3	678.4	2234.5	2655.7	4131.8	1545.7
PCYOX1	1656.8	1749.6	1620.3	1602.6	1986.9	1792.7	1220.3	2281.8	2366.2
PSMC3IP	1284.8	1788.7	1976.1	1569.3	1486.6	1296.6	2473	2298.1	2056.7
TMEM97	3629.6	3057.6	1563.4	669.8	908.5	1526.4	712.8	2256.9	1890.7
GDE1	2143.2	1321.6	1559.4	2332.2	1690.3	1767.1	1752.3	1329.4	2283.7
NSMCE4A	1411.5	2176.5	1892.4	1605.5	1763.5	1828.8	1785.5	1880.1	1594.6
TDG	1939.9	1791.1	1670.5	2117.1	1891.1	1807.1	2245.5	667.3	1705
NUSAP1	1131.8	2573.7	2063.4	1437.4	1382.4	1364.9	2089.1	1344.9	2444.1
IL17RD	1177.1	3340.3	462.1	511.6	708.8	3638	3284.6	250.9	2443.7
COMMD4	1901.3	1971	2132.7	1186.3	1317.7	1728.6	1783.2	2196.8	1593.9
EHMT2	1920.9	1845.4	1708	1682.4	1760.8	1527.4	1804	1855.7	1698.9
RFC1	2130.3	1977.5	2293.8	1662.4	1791.6	1610	2143.3	828.1	1348.9
WASF3	1996.6	1525.2	1484.9	2013.8	1828.9	1543.8	1320.3	1709.8	2301.2
SRSF10	1218.6	1685	1721.1	1301.1	1402.9	1461.6	2414.3	2377.8	2138.4
NUDT11	937.3	1545.2	2077.5	1574.8	1428.7	1728.8	1884.9	2694.6	1820.1
BZW1	1135.1	2212.3	2335.5	1481.8	1274.5	1382.9	1379.4	2486.1	1946.1
SUPV3L1	1588.1	1815.6	1813.9	1649.5	1313.7	1814.5	1533.3	2076.2	1994.9
ANP32A	1059.1	2010.6	1681.1	1501.3	1652.6	1762.5	2349	1557.6	1939.2
ZKSCAN1	2126.3	1728.6	1547.1	1965.3	1406.6	1466.1	1429.7	1535.3	2225.5
ZNF428	2129.9	2249.7	1914.3	1257.1	1628	1939.4	1570.8	1625.3	1078.8
RFC2	1247.2	1788.8	1539.4	1692.2	1513.3	1416.3	2437.8	1702.4	1998.6
CREB3L4	1379.6	1996	2289.1	1193.6	1588.2	1965.3	1471.1	2235.6	1210.8
HOXA10	1247.4	2244.3	2204.7	2016.8	2496.1	1226.2	1837.5	158.7	1861.1
FANCF	1275.7	1455.5	1422.8	1553.4	1914.4	2109.7	1433.2	1821.5	2187.9
ORC4	1427.1	1864.4	1920.6	1310.2	1274.4	1991.2	1864.6	1886	1634.2
VAMP3	1409.1	1687.9	1640.7	1905.1	1772.1	1636.9	1178.9	1809.3	2122.7
WDR33	1782.2	1746.3	1829.7	1840.7	1967.5	1270.7	1476	1663	1553.4
METTL3	1848.5	1830.9	1813.6	1622.6	1605.1	1192.2	1700.1	1873.3	1624.6
TFAM	1164.9	1793.9	1622.6	1318.4	1578.4	1723	1713.2	2498.8	1646.3
CYHR1	1658.6	2052.5	1913.7	1403.4	1587.3	1516	1627.1	1978.5	1314.1
CBX5	1593.3	1832.3	2423.4	1137.8	1132.5	1474.1	2224.8	1666.6	1532.2
CNDP2	1649.2	1519.9	1765.9	1688.4	1971.2	1763.3	2208.6	1244.5	1174
CAPRIN1	1078.6	1905.4	1336.2	1341.9	1712.5	1342.8	1278.1	1938.5	2928.4
NUDT3	1632.8	1817.7	1735.6	1362.2	1525.6	1651.6	1245.3	2256.8	1599.9
ASF1B	1451.1	2099.6	1842.7	1438.8	1397.5	1231.6	2188.6	1193.8	1801.1
PRPF4B	1319.4	1450.1	1464.8	1323.2	1574.5	1922.2	1765.6	2038	1774.8
SEPT2	1404.1	1785.1	1667.1	1533.6	1061.5	1088.9	1609.3	2320.1	2024.6
GNPDA1	2514.7	1555.5	1273.1	1449	1403.7	1680.2	1035.1	2145.5	1388
DHX9	1169.4	1415.4	1274	2053.7	1610.3	1277.9	1469.9	1734.1	2398
WDHD1	1225.7	1975.4	1851.4	1161.9	1408.4	1599.6	2146.8	1570.9	1437.6
DHPS	1717.9	1784.1	1774.8	1481.8	1375.2	1523.9	1826.5	1375.5	1503.2
FTSJ2	1610.5	1691.6	1639.3	1498	1397.8	1126.9	2043.1	1868.2	1426.9
FBXO28	1328.9	1537.7	1377.5	1878.8	1351.7	1962.2	1434.8	1616.1	1755
ZNF146	1002.4	1480.2	1245.8	1746.8	1206.7	1660.8	1767.7	1795	2327.1
TMEM107	1703.3	1541.5	2292.2	1244	1670.5	1173.1	1816.7	1601.6	1181.7
BRD3	1378.1	1697.3	1798.5	1962	2322	820.2	2130.8	788	1234.9
IMMT	1181.2	1514	1349.9	2037.1	1561.9	1233.6	1491.5	1499.2	2231.6
ATXN7L3B	1017.1	1532.5	1233.7	2331.1	1614	1498.5	1290.2	1121.2	2371.5
VDAC1	1402.5	1590.7	1404.2	1670.7	1420.2	1462.2	1524.4	1594.2	1924.6
SMARCB1	1082.8	1581.3	1045	1784.5	1490.4	1665.9	1806.8	1143.4	2352.6
PPAPDC1B	1300.8	1531.9	1753	1952.5	1750.5	2093.4	1020.8	1138.2	1313.9
GTF2I	1341.6	1537.6	1390.6	1727.7	1421.6	1385.3	1002.5	1877.8	2155.5
MPHOSPH6	2389.6	1696.4	1465.5	802.6	1228.3	1773.4	1905.3	1420.2	1105.4
SCD	3024.8	2390.1	1391.3	551	859.7	2346.3	704.9	1296.9	1157.7
SFXN1	1718.1	1959.5	2031.4	1289.1	1126.2	997.1	1322.3	1814	1451.1
USP14	935.1	1347.1	1382.6	1591.7	1379.1	1546.5	1544.7	2001.3	1977.1
HMGCS1	2348.3	2339.9	849.1	854.7	938	1526.2	663.7	2570.9	1562.6
PRDX2	2084.6	1916.1	1979.4	1059.1	1348.7	1491.5	1411.2	1255.1	1058.9
ACSL3	1477.5	1690	1275.1	1246.7	1088.4	2254.1	1817.5	1120.7	1566
NUCKS1	1951.9	880.8	1514.2	1935.8	1594.4	1755	1260.8	1199.9	1339.6
UBL7	1586.9	1542.8	1647.7	1605.1	1284.8	1319.6	1402.4	1438.5	1575.7
ZMYM2	987.7	1282.4	1187.1	1934.9	1341	1538.3	1452.8	1511.9	2153.9
SLC39A6	1123.5	1345.6	1471.2	1870.4	1333.1	1466.9	1034.4	1211.1	2529.3
NT5DC1	1494.3	703	1521.1	1392.8	1865.9	1791.3	1079.1	2011.4	1526.5
PPT1	1602.1	1650.6	1338.6	1391.3	1400.6	1207.5	1080.9	1889	1771.2
DERL1	1841.3	1436.4	1571.4	1176	1592.6	1380.1	1339.1	1591.7	1389
NLN	1068.5	1292.7	1463.5	1040.8	1614.5	1702.4	1296.7	1873.1	1927.4
NDFIP1	1617.3	1455.7	1532.6	1643.5	1501.3	1220.1	1403.7	1295.7	1571.2
RAN	1058.4	1459.2	1300.3	1249.6	1089.5	1430.9	1403.2	2157.2	2050.7
C12orf65	1870.6	1366.3	1983.3	1098.8	1066.6	1862.4	1713	956.9	1220
MIS12	959.1	1348.1	1352.8	1387	1422.4	2525.5	1504.6	1220	1408.3
SECISBP2	1630.6	1520.9	1654.3	1150.9	1057.2	2075.4	1630.6	1087.6	1312.9
ZCCHC11	913.9	1265.1	1323.3	1154.8	1156.1	1684.4	1467.9	2297.7	1779.5
PSIP1	900	1701.6	1907.3	1467.5	931.9	1418	1276.1	1679.7	1738.5
TMEM128	1231.8	1366.5	1472.2	1200.4	1370	1927.5	1585.1	1525.9	1339.9
CEP78	1172.4	1529.7	1426	1132.4	1424.6	1530.9	2239.2	1237.3	1309
SLC39A10	915.9	1163.1	1800.3	1631.9	1366.2	913.5	846.3	3033.5	1303.6
NARG2	980.5	1501.7	1340.7	1534.2	1335.5	1861.4	1382.5	1260.5	1705.8
LYRM2	1671.9	1549.1	1575.2	1053.3	1313.8	1507.4	1677	1335.3	1192.5
PHLDA1	1604.1	1784.6	2016.5	878.7	1365.7	1250.2	1492.6	1500.2	959
GFRA1	3521.4	1115.8	1215.4	976	924.7	628.1	1086.4	779.4	2556.5
C1orf109	994.2	1052.2	1352.7	1404.5	1283.6	1533.4	1262	1771.6	2106
HIPK2	642.1	1281.1	1970.2	1572.4	1509.5	835.9	1793.9	2071.4	1024.2
EWSR1	1094.7	1521.6	1348.4	1316.6	1169.9	866.7	1766.3	1808.6	1789.9
DDX52	1258.3	1331.9	1073.2	1569.4	1800.5	1604.5	1415.4	1234.9	1379.7
SLC37A4	1536.6	1216.7	1595.8	1126.4	1503.4	1524.8	1479.5	1416	1252.4
UPF3B	838.5	1271.3	1274.1	1207.9	1339.4	1174.6	1917.3	2234.3	1361.2
DYNC1LI1	1026.6	1152	1045.4	1387	901.3	1342.7	1525.8	1380.2	2812.4
RFK	1456	1215.4	1123.4	1307.3	1137	1648.4	1301.2	1765.6	1610.6
HSDL2	1224.9	1091.9	1584.5	1011.5	1305.4	1171.3	1212	2439.7	1488.8
TMPO	764.2	1847	1428.9	1586.9	1050.1	1210.2	1612.3	1001.7	1962
TSR1	912.1	1297.1	1216.3	1831.6	1241.4	1313.3	1259.5	1264.7	2094.6
ZADH2	2116.8	1367.5	953.8	465.9	547	1627.2	1957.2	849	2479.6
RIOK3	942.5	1158.3	1596.2	1687.6	1205.5	1239.2	1050.1	1519.1	1946
RBM4B	1178.9	1614.7	1353.5	1476.8	1179.3	1461.6	1136.2	1283.7	1659.6
HOXA10	1068.4	1585.7	1548.9	1374.4	1731.5	1085.5	1874.4	138.2	1907.1
DHFR	1518	1256.8	2023.7	764.1	759.3	1401.4	1062.8	1713.5	1701.8
COL18A1	1550.1	1404.3	686.4	2522.7	1434.6	903.4	857.1	2135.1	625.9
PTPLAD1	475	796.6	594.6	888.9	6661.7	525.9	463.8	671.1	948.5
E2F6	1102	1191.7	1103.3	1498.7	1438	1480.4	1365.7	1271.6	1547.6
RAD51AP1	946.2	1569.4	1361.6	1079.4	1037.7	1136.4	1914.3	1241.7	1695.1
MYO10	1584.6	1129.3	1090.3	1436.1	1333.5	709.6	1795.2	2008	887.4
YWHAE	951.3	1381.1	1235.3	1224.1	990.3	1309.5	1162	1617.1	2085
CYHR1	1517.7	1243.6	1504	1391.7	1578.6	987.4	735.1	1772.3	1151.6
C2orf43	1272.7	1130.5	1386.4	1318.3	1381.2	1405.9	944.3	1515.4	1522.3
SRFBP1	1045.4	1430.3	1261.1	1394.4	1081.6	1669.5	1419.9	1085.5	1463.6
FNTB	1262.5	1244.9	1250.3	1500	1363.4	1071.4	1469.9	1039.3	1595.6
RTN3	1067.2	1415.6	1379.5	1643.3	1384.5	1262.6	980	1274.7	1380.7
RUVBL1	1338.3	1497.2	1397.7	1277.3	1108.8	853.6	1429.7	1604.3	1263.9
FAM204A	1320.3	1307.5	1226.9	1084.6	1242	1363.1	1141.2	1989.3	1078.6
HNRNPU	1121.9	1146.5	1267.9	988.8	966.9	1643.2	1626.4	1485	1470.7
DSTYK	1468.9	1126	1259.1	1054.7	1002.2	1068	1360.6	1793.7	1575.8
BAZ1A	1124.8	1163.7	939.6	1372.1	1230	1462.9	1456.4	987	1957.7
MKRN1	1463.6	1409	1283.4	1353.8	1330.1	1114.7	1050.5	1660.9	991.9
BMS1	977.2	1241.4	1165.7	1727	1586.1	954	1391.4	911.4	1689.3
TUBB2B	503	726.2	83.2	414.5	121.3	2558.5	1815.3	1225.4	4138.9
ENAH	485.1	1755.8	1363.8	1033.9	918.9	2101.5	1893.3	964.2	1049.8
PPP1CB	901.6	1576.1	1084.4	990.4	997	1079.2	780	2333.8	1787.9
MMD	1443.7	1495.1	2037.3	767.1	838.1	1482.2	1314.5	1362.3	781.3
GOLM1	1190.7	1831.5	1280.2	1179.3	1244.7	1018.9	1593.9	1015	1141.3
ENOSF1	1145.2	1302.3	2265.4	1145.7	1308.9	1263.1	746.8	1355.6	923.9
TMEM170A	1430.1	940.3	1143.2	1004.9	1017.9	2036.3	1178.8	1422.7	1275.6
MCM4	961	1221.2	1270.2	1239.7	1298.4	1096.2	1692.9	1003.2	1643.8
H2AFY2	403.8	1613.2	957.9	1668.3	1509.3	1399	1082.9	993	1790.6
LUC7L3	1143.7	1041.1	990.9	1846.7	1406.8	933.7	908.4	1391.6	1705.5
TSPAN6	1069	1355.2	1257.2	926.5	1207	1536.4	1168.6	1370.2	1454.4
WDR43	1351.5	1386.7	1187.5	1081.7	1106.9	1309.7	1300.3	1513.5	1101.8
SYNCRIP	830.3	1076.6	968.9	1321.3	971.1	1175.5	1382.2	1035.8	2542.9
CBX1	1573.4	1383.3	1310.3	1286.5	1333.6	1277.4	1922.8	366.7	847.6
AP3M1	1202.6	1384.1	1260.8	1199.5	1003.9	1101	994.1	1539.5	1612.5
ZNF738	783.3	1234.4	1105.7	1472.5	851.4	1104.9	1046.9	1316.3	2331.2
JARID2	1111.9	1078.3	1348.8	1036.3	1244.5	1451.5	2041	1098.6	783.4
ERAL1	1175.6	1380.8	1247.4	1254.2	1109	1248.8	1180.2	982.4	1599.4
PSIP1	1252.2	1690.7	1921.6	935.4	967.9	1206	1267.4	1068.7	833.7
PRPF19	1617.1	225.4	1536.3	1455.1	1425.9	1344	1572.8	897	972.6
GPRC5C	613.6	502.9	121.6	673.8	5230.7	747.4	1851.4	316.3	962
EFHC1	1112.2	1222.6	1406.9	939.3	1152.3	1488.1	902.4	1643.5	1113.8
EIF4E	767.5	1011.3	1102.5	759.5	875.4	1200	1544.7	1858.9	1859.1
NDUFA5	1137.5	1311.7	1427.2	1035.8	1103.3	1288.5	1490	1138.8	1024
SMARCA4	885.3	1166.8	912.4	1671.5	1565.5	602.9	1863.1	1045.6	1184.5
TMTC4	986.4	1137.6	942.1	999.2	891.5	1644.1	973.1	1833.8	1487.2
RPP14	998.3	1277.3	1241	1092	1164.5	907.1	1343.1	1452.2	1417.7
CAPZA2	1162.2	1355.7	1541	1022.4	1022.1	646.4	1427	1756.5	914.1
NSD1	1175.3	1242.9	1316.7	1160.1	1140.2	1365.6	929.8	1144.8	1349.9
PRKCI	1321.3	1268.4	1187.7	907.6	1130.7	1122.8	1051.9	1374.2	1449.6
KIF3A	1497.4	1205.1	1406.7	1286.6	1341.3	1212.2	926.6	850.7	1082.8
KLHL7	1204.5	1510.9	1456.4	712.1	902.2	1429	1389.1	1327.4	859.2
HNRNPUL1	1009	1156.7	1083.6	1618.1	1285.1	1335.7	948.6	750.2	1400.7
N4BP2L2	1020.3	922.1	1034.9	1716.5	1586.4	1233.2	812.8	1225	1034.4
PCSK5	1702.1	605.5	217.8	879.8	1034.1	2683	1857.6	545	1022.2
RIOK3	693.3	867.7	1153.5	1565.9	1055.6	1173.5	905.4	1254	1874.4
SMARCA5	802.6	1160.4	1048.9	1185.4	689.2	953.2	1415.9	1121.9	2116.3
FAM60A	1114	1260.6	696.2	1085.4	1124.4	1543.7	1695.4	679.2	1237.2
ZFR	984	1315.5	1143.5	1741.1	1207	736.4	873.4	931.1	1494.2
BMS1	1212.2	1153.6	1107	1241.4	1160.9	1100	1329.7	895	1183.1
SEPT6	1207.3	1647.8	937.3	871.8	1317.8	1151.1	1048.6	653.6	1546.6
RBM27	1370.4	1480.6	1820.8	780.9	992.1	969	1076.5	824.2	1037.3
RPP14	1289.2	933.9	1175	1071.1	1275	962.2	1274.1	1204.1	1137.3
TIMM17B	1282.7	1229	1381.5	906.9	866.7	1372.8	1264.6	890.5	1105.1
DNMT3A	1128.8	1530.9	1279	939.8	1045.5	1405.4	843.6	1107.3	1013.5
EZR	603.2	1187.9	1097	1772.6	1528.8	800.1	1225.9	673.5	1393.3
E2F6	897.1	988.3	935.8	1282.7	1222.6	1257.9	1098.9	1161.6	1429.3
TTF1	887.2	1155.3	1037.8	1345.1	1294.3	1036.5	1542.3	946.1	1008
BCCIP	921	1166.1	1238.6	950.7	1102.9	1136.8	1217.5	1315.8	1178.6
ZDHHC12	1389	1068.8	1416.8	1192.2	1230.1	763.3	1405.8	875.4	885.9
AP3M2	980.6	927.2	895.7	1327.5	1092.4	1325.7	986.9	1212.2	1415.5
ABI2	793.3	1296.6	1028.1	1273.8	1212.6	1265.6	960.2	1035.3	1289.7
RCC1	1285.7	1282.6	1018.3	1282.1	1190.5	965.8	966.4	1100.3	1042.8
TMPO	526.6	1453.1	1066.2	1214.6	789.5	942	1150.2	981.4	1893.4
ZFPL1	1122.6	1211.6	1158.1	1194.8	1118	978.9	1014.2	999	1188.3
E2F6	862.1	1161.6	966.5	1210.8	1171.8	1074.8	1033.2	1187	1295.4
UBE2V2	937.5	1258.9	1263.7	788.3	928.9	1030.6	1670.4	1182.5	880.2
UBE2N	785.3	1073.5	944.1	1199.2	1084	1148.4	1021.8	1045.8	1637.9
CTNNB1	1030.6	1294.6	1185.8	1231.6	1042.6	1241.6	1098.8	1027.3	708.5
DSTYK	1177.2	760.3	802.5	1346.3	1320.8	1197.2	1172.6	828.6	1212.9
C1orf131	885.8	1253.9	1112.6	798.8	587.2	1233.2	1235.9	1279.5	1411
TRMT11	899.7	939.2	1047.5	1115.2	1132.9	1182.3	891.8	1333.9	1245
YWHAE	640.2	967.7	866.5	1112.5	781.5	1005.9	1074.2	1276.2	2045.1
C12orf65	1326.9	1111.6	1446.4	837.2	815.4	1225.5	1275.6	784.8	912.4
DDR1	686.9	687.7	835.4	1647.8	2235.5	824.4	637.3	984.5	1156.7
RTN3	878.9	1139.3	1169.8	1301.8	1017.3	1110.7	824.2	1088.6	1153.9
ZNF516	1490.9	1252.3	1187.4	492.3	875.8	1196.3	1313.7	1010.3	859.5
G3BP2	783.3	1032.1	1052.6	1399.4	1053.5	968.9	1004.8	1088	1293.2
TIA1	771.3	1745.1	1234.1	536.3	510.9	919.7	640	1885.8	1395.8
PHF5A	1073.1	1100.7	1207.3	895.4	903.7	1046.6	1192.9	1048.7	1121.6
KLHL7	751.4	1088.7	849.4	1492.5	913.1	962.4	585.1	1262.9	1648.4
BCL7A	957.7	1124.7	700.7	864.4	690	1288	1072.2	1764.8	1067.1
CYHR1	1244.1	1176.7	1139.3	998.3	1230.9	688	1197.6	990.6	825.1
HP1BP3	1020.1	1211.7	1129.6	916.4	1019.3	783.5	903.4	1301.3	1170.2
HSD17B12	382	587	1218.9	1018.4	971.4	395.9	930.4	2024.2	1918.9
STRBP	931.3	1251	938.2	1058.6	967.4	1308.9	855.1	1325.2	774.8
NHLRC3	1228.5	950.1	1033	889.9	1072.4	1202.4	598.7	1384.1	872.7
C11orf58	972	876.7	862.3	858	1243.5	1448.6	1094.1	1103.2	758.2
TIA1	905	1072.3	1098.4	825.4	918.7	1224.4	961.6	1103.7	1080.9
SUPT16H	943.2	912.8	1054.6	1302.2	1350.5	1066.4	1245	457.6	841.2
PEG10	365.1	1125.2	2285.3	465.1	624.9	873.8	1049.2	362.3	1991.4
MSI2	1207.7	1201.2	897.1	764.6	1098	1071.9	1095	625.3	1160.3
ZNF3	655	813.5	729.4	1313.4	1018.4	1003.5	1094.4	950.6	1505.5
SRRM1	1049.9	790.3	942.4	1017.6	1047.7	1077.9	1961.1	348.6	838.7
CNBP	1046.4	899.4	960.5	1189.6	1001.4	1072.5	838.7	1055.5	985.3
ITGB3BP	801.2	1104.4	1190.7	777.5	979.5	1206.1	1495.7	781	706.5
PRKCI	1077.5	1027.6	989	820.5	964.9	920.4	881.2	1086.2	1267.4
UBXN4	993.4	1070.5	957.4	1147.4	1165.5	876.1	808.6	982.4	1026.5
GMDS	724.3	1587.9	955.3	912.7	847.9	1126.4	997.3	1081.1	793.3
BRCA1	850	960.3	1059.5	685.5	906.8	1174.2	1293.1	992.3	993.8
RNPC3	942.8	944.5	1039.3	907.4	1132.4	1039.1	1119.1	923.3	824.3
ZNF24	976.1	841.3	978.4	997.9	1066	1046.2	1194	677.2	1092.4
SNRNP40	772.3	1376.7	1190.9	769.3	693.5	842	830.8	1428.2	956
CSTF3	1887.2	1664.4	1594.9	272.3	747.4	655.7	1252.7	448.3	300.1
NUCKS1	924.2	1088.5	1054.4	791	878.4	964.9	1270.4	849.4	934.6
PPAT	948.5	934.5	1004.5	851.4	1004.9	961.3	1030.7	1021.1	996.3
CETN3	818.5	879.7	1076.3	683.1	598	1022.9	1374.7	1229.8	1000.8
CEP78	1009.7	1009.5	1001.7	932.9	890.2	819.6	856.1	951.8	1185
KLHL7	716.8	870	778	1239.9	986.5	1014.3	705.9	1008.1	1327.4
KDM2B	1030.2	1002.2	727.7	1122.6	849.2	951.2	975.3	838.4	1131.5
PDCD4	578.5	991.9	999.9	1204.5	981.6	682.6	635.3	1854	678.5
DCAF7	1077.3	1037.4	932.8	853.3	910.8	987.2	1233.8	702.8	870.3
TCEA1	634.2	1179.8	950.6	1120.5	744.3	1048.9	691.6	1205.1	1027.7
SMC2	620.2	1066.2	1122.1	979.5	605.4	662.6	1106.8	882.8	1535
ANKRD32	825.9	1054.3	896.5	672.1	740.4	949.1	1432.7	882	1125.1
GMCL1	804.4	1057	1008.1	1030.7	824.3	1089.2	704.9	1017.1	1041.6
CLGN	608.6	311.7	3161.9	232.8	500.2	889.9	569.4	2206.6	54.2
ANP32E	764	1020.3	1223.2	766.4	891	616.5	1661.4	703.8	792.1
SPAG16	972.7	833.3	1083.4	585.8	740.1	1049.9	925.4	1241	1002.3
SCG5	506.6	369	828.7	742.3	1911.6	1416.9	774.4	1342.4	525.1
ANP32A	625.1	1076.1	1085	1064.4	1284.1	674.3	1140.8	741.7	713
DCAF7	1023.2	1009	908.2	816.1	785.1	995.8	1198.7	711.4	941.6
PPP1R16A	1057.5	867	908.9	973.8	1104.3	772.5	978.4	914.6	785.4
TARDBP	735.4	1022.7	907.5	788.7	669.1	846.8	1048.7	1052.7	1224.2
GPATCH8	629.2	817.4	727.4	1098	829	905	926.4	957.7	1356.7
YAF2	636.5	923.6	867.9	834.2	760.3	874.4	1277.2	958.4	1106.4
GNB5	999.1	944.4	758.9	933.5	910.8	949.4	679.9	991.3	1019.9
C12orf76	718.3	792.9	899	807.8	1086.6	825.2	846.1	1374.3	826.3
ADSS	803.5	861	870.5	1281	861.2	714.1	755.2	791.5	1228.4
WDR73	769.5	865.6	860.1	997.1	1064.9	1024.9	876	859.8	837.6
PTPMT1	1119	1060	906.8	780.8	867.5	936.1	598.5	1040.9	841.9
PTBP1	496	816.1	699.7	1085.3	759.7	629.3	1230.5	904.7	1515.8
TFAM	594.2	717.5	921.9	674.5	886.1	1161.2	1130.7	1202.9	841.9
TMEM237	829.1	1056.7	869	794.9	909.6	954.1	729.6	810.5	1158.6
CDH6	92.1	742.8	289.9	478.5	463.9	299.8	1354.4	4328.8	57.6
HMGA2	648	679.2	1649.8	442.8	716.4	383.2	1463.2	1561	550.9
G3BP2	727.9	916.6	929.4	1085	960.5	820	816.4	773.2	1022.4
CADM1	220.3	456.5	169.6	946	1318.3	1546.9	678.1	1041.6	1642.6
PA2G4	922	853.5	1072.1	1031.8	878.9	620	1209.2	544.5	853.1
DHFR	799.8	723.2	1194.4	568.9	596.2	735.6	752.3	1226.1	1310.3
RPRD1A	579.5	912.4	1005	865.7	668.5	767.8	547.2	1129	1392
METTL2A	811.9	1068.5	986	720.5	581.3	741.8	864.8	1196	889.7
BAG5	726.2	820.8	753	1274.9	1015.6	674	686.5	881.7	1015.4
HELZ	925.5	849.1	804	824.4	730.5	677.9	829.1	1099.8	1090.2
CHRAC1	713.1	913.5	976	1087.9	837.5	909.2	707.2	681.4	990
POU2F1	516.1	672.7	767.1	784.2	857.5	945.1	1194.8	1115.5	945.3
CENPM	1069	1264.6	1249.2	496.7	552	687.7	999.1	618.5	754.7
LYRM2	1020.4	960.2	1064.4	642.7	776.2	828.2	947.8	748.6	699.3
TMEM170A	1132.2	995.3	1016.6	599.1	647.5	907.3	763.1	850.7	770.8
ETV5	782.8	854.7	578	1174.5	918	1067.5	805.7	521.8	954.3
PTPN14	870.4	861	840.5	1140.6	1018.7	684.1	612.8	635.4	924.9
PISD	761.3	623.6	677.8	1011.2	1266.9	699.1	1011.2	784.6	725.4
CAPRIN1	658.4	1403.8	989.8	530.9	437.1	543.5	819.7	846.3	1282.5
C8orf33	746.3	790	698.2	1035.9	1035.3	715.5	964.4	605.8	846.2
HELLS	649.1	962.2	920.9	699.7	625.7	683.8	799.4	873.6	1137.7
SMARCE1	388.9	714.1	834.2	524.1	670.7	1085.9	874.1	1481.2	768.2
COX11	758.4	968.6	1009.8	649.5	642.4	680.7	714.8	1061.3	847.6
PLXNA2	1060.3	976.7	1228.5	1076.9	467.9	493.1	929.2	568.5	525.7
SOX11	522.2	1073	1103.3	536.6	554.7	747	1127.9	848.1	665.1
CD46	700.6	789.2	675.6	551.6	495.4	529.8	316.8	1667.2	1385.4
SNRPB2	661.1	820.8	648	576.3	697.2	735.9	783.4	1126.8	1006.2
FBXO28	506.6	595.4	750.8	667.6	599.9	792.4	923.9	1031.4	1101.1
BST2	2510	383.3	137.7	431.5	604.2	1334.7	182.1	605.2	666.7
PCM1	572.5	781.5	715.5	476.2	536.6	1331.9	830.9	1005.8	565.1
ID4	207.5	388	1349.4	1168	404.8	213.3	1012.2	806.7	1035.1
FAM60A	306.3	532.6	267.9	732.3	749.6	1011.8	999.9	664.4	1309
PAX8	222.8	141.6	1723.4	220.4	2999	214	559.5	314.3	128
SHISA2	10.5	1725.2	566.4	1499.4	945.9	396.6	805.6	47.7	469.7
TOPBP1	460.5	659.7	674.8	844.3	580.7	585.4	1100.1	515.5	1024
VPS4B	502.9	692.2	803.4	650.8	550.5	541.2	559.4	1019.5	1119.7
OSBPL6	864.7	505.4	438	612.9	562.6	1228.7	630.2	304.9	1185.1
ORMDL1	1177.2	458.3	460.7	380	339.6	899	845.6	540.4	597.3
CPXM1	296.5	1057.4	855	178.4	303.4	1096.7	813.5	196	535.6
CDH6	45.3	566.7	315.1	385.2	262.5	185.8	1006	2409.7	43.7
ANK3	158.7	549.9	646	1024	1001.9	285.8	360.4	275	194.2
ANK3	132.4	463.5	566.1	1072.1	1124.8	317.2	312	193.9	187.7

## Sheet: cluster5
GeneSymbol	Wilms1.mean	Wilms2.mean	Wilms3.mean	Wilms4.mean	Wilms5.mean	Wilms6.mean	Wilms8.mean	Wilms10-M.mean	Wilms10-T.mean
BCAM	266238	239491	214608	274554	267478	133321	223842	76409.5	135408
UCHL1	155240	150166	143124	183559	233160	186438	195036	100272	127787
MIF	120243	124502	132346	124250	129258	123000	145491	134851	118128
XRCC6	107572	120461	117997	111348	135573	112388	103083	124098	102784
IER2	124383	145266	144638	87352.8	101859	74527	95599.9	107548	69741.6
HINT1	89218	101143	86710.5	106079	121507	114290	83853.1	96013.3	103982
HN1	86210.4	110975	94966.2	81749.6	102699	88903.6	135660	82941	110114
LDHB	94493.4	95924.4	87258.7	84851	91758.3	107989	89458.4	103721	82088
FHIT	128188	96221.5	100387	141951	121299	54152.7	127021	18029.2	48057.5
STMN1	84886.3	105358	97830	56574.2	72409.5	114750	118679	75671.9	84811
RAN	75787.3	81446	87943.8	73978.8	94924.3	103759	109989	84090.4	74264.1
RPS21	82037	87230.9	86642.6	79268.8	79362.3	107872	92152	76686.1	79055.8
QSOX1	53168.7	78159.4	91201.6	86185.6	99563.2	55726.8	54646.6	133208	50324.4
ENO1	67418.9	71011.7	81779.3	89049.2	66599.1	50750.7	93953.5	63523.2	77625.6
IER2	79359	92786.9	96584.3	49396.6	54461.9	54919.4	70476.3	79977.5	53705.8
DSTN	49204.6	56762.8	59184.2	97112.3	86466.3	66456.5	61298.5	56659.3	95145.2
DBI	91878.9	77157.8	61513.6	42832	60372.7	79779.8	61286.9	76789.5	53543.4
TMBIM6	64843.2	61409.9	60687.1	64635.9	79185.7	61284.1	62440	51154.8	55490.9
CCT2	45740	65109.7	57401.3	59213.6	74718.5	69622	71419.5	57450	54501.4
PEBP1	73468.2	64881.3	52959.5	44555.5	59995.2	58347.8	45452.5	93735	58940.1
TXN	66832.6	67644.4	66033.6	47410.9	59000.4	76713.1	67452.8	42114.9	43112.3
CUTA	79714.4	57143	65199.6	40737.6	51085.4	63156.7	46694.3	67955.2	60028.3
S100A13	74316.6	46135.7	66190.8	32370	64467.3	50691.1	49992.2	65796.9	39078.2
TKT	69214.3	63899.4	51702.5	38237	35253.7	58341.5	47507.6	62946.4	59937.8
RTN3	73285.3	49491	57429.9	94083.2	75675.2	35287.8	61473.6	7239.3	20256
TNFRSF12A	46354	45601.2	54738.5	55106.1	58627.4	42967.5	51352.5	39780.2	56784.1
PPDPF	47847.4	48316.4	57833.2	45684.7	39660.6	53310.3	50898.2	57674.2	48403.6
ATPIF1	51937	48906.4	53659.4	38425	54227.7	43851.4	47084.4	60448.9	34025.1
AMOTL2	48539.3	51152.9	44632.8	36968.1	42161.5	38974.4	43765.6	66642.4	44923.2
HMGN1	31568	50038.9	45840.1	41749.3	44602.1	41064	46945.6	56091.2	54644.1
CCT5	34716.1	36264	46188.4	45538.9	35893.3	53426.6	61867	39832	57114.8
PHB2	40606.2	26463.3	45758.8	49721.1	47049.3	50855.4	45855.8	46810.9	52712.7
ENO1	41811.7	45180.2	51562.3	49459.8	40314.3	31091.7	59398.8	34271.2	42180.5
RPS21	42815.7	46302.9	49650.5	39507.5	35497.3	47876.6	50253.9	42615.4	39421.7
YWHAG	35109.8	36849.9	40680.5	40497.8	51461.8	45881.8	58222.9	39081.8	43321.8
PRR13	45105.9	44057.4	43241.2	35087.2	46700	43350	37980.5	56340.3	35763
HNRNPC	39172.3	48452.6	41576.9	40900	40745.6	42087.6	39332.9	43420.2	48804.5
NDUFB9	44307.3	45026.1	44129.9	33094.3	40795.1	50127.4	43526.3	45461.4	36299.1
PRDX6	77744.9	38717.2	28472.6	26848.4	34387.4	42698.3	35290.3	43386.2	50158.4
NDUFA8	42940.4	48995.9	47642.2	29397.2	39650.3	38440.1	37524.1	59625.2	32400.1
LRPAP1	42987.4	47516	38463.4	37633.4	50063.3	32786.2	32961.6	48150.3	42936.2
BCAP31	43551.3	39280.1	41824.2	45347.7	56079.8	31679.4	37678.7	33435.7	35382.5
TCEAL4	42770.7	35693.3	38098.3	33749.9	44710.9	38196.4	26022.5	55664.7	44335.6
COX7C	38730.9	38693.6	41981.9	29976.7	33474.6	48956.6	32920	48779.5	37385.8
CCT7	32260.6	40690.1	38214.7	41946.4	40134.1	34691.1	32902.2	42162.4	41077.2
TARDBP	31475.3	36180.3	34838	31018.2	38339.9	36326.4	46608.5	40758.2	37875
TXN	35898.6	40494.8	40407.9	30677.7	32915.7	47785.6	39932.1	26249.3	34601.9
KRT18	3175	13665.1	17901.4	79191.2	125802	29080.9	31779	3795.5	23479.3
PTTG1IP	24625.9	31297.1	31798.3	41395.4	40863.8	33328.7	30255.5	40136	38085.8
CCT3	36879.5	36477.5	35033.6	35042.7	36137.9	29472.9	34834.8	31302.3	36562.4
EIF3A	36188.1	28946.8	29472.2	37751.5	39253.7	37435	39882.8	28665.3	32198.1
FDPS	52931.7	42386	28669.2	23900.9	33970.5	34709.8	22143.8	30055.8	30530
GTF2I	28045.1	33616	30585.1	26188.4	33854.5	33886.9	26771.5	47390.8	34880.3
HINT1	29970.4	33106.2	29044.5	30983.9	35650.6	36699.5	29502.6	33005.1	35149.9
MRPS34	35350.3	34371.3	38274.4	22957.7	30303	25546.9	33833.3	37226.3	33439.8
CKB	50160.1	37225.9	39884.2	45659.1	37359.5	18057.5	40331.8	9309	6982.3
COL18A1	26276.7	33101.3	15045.5	61162.9	27945.9	25755.7	11888.6	67522.5	14479.2
NDUFB9	33929.2	34786.7	34566.4	23410.2	27161.4	35809.1	33519.3	31341.2	28520.8
HNRNPA3	26198.9	34325	28437	22715.2	26554.4	37884.6	42188.2	26380.3	36007.7
GSTO1	35966.6	27317.2	31373.7	21763.1	26639.3	28579.9	29789.8	47988.5	27499.8
LSM7	34055.9	33280.1	31037.9	27420.2	32417.2	28103.6	30615.2	29008	29893.5
DDX1	27334.9	27520.8	25670.9	30468.3	31749.9	30384.4	31661.8	29089.4	31383.3
DDOST	26822.3	26713.5	24711.9	32350	37125	26167.5	34839.3	25011.1	26926
EIF3L	24321.2	27154.8	24008.7	33504.3	25171.8	32137.5	26297.7	27736.1	38559.6
PSAT1	16556.2	32882.7	14315.8	47945.9	25595.6	37484.7	28152.7	12135.3	40766.5
MCM7	24778.4	31825.7	32020.6	24907	23756.9	24140.7	40163.1	24037	30199.3
COX5B	31679.9	31463	29930.7	24805.1	24830.6	31287.9	24026.6	28548	28888.4
IRF2BP2	35802.9	36475.8	29284.7	24695.6	31611.8	22176.4	29257.2	26424.3	17823.1
NDRG1	28290.4	33390.1	26620.1	30001.1	30585.3	32776.5	29414	22983.2	18141
TUFM	30547.4	28325.4	27632.8	26287.6	26893.4	20744.6	30755	27736.3	26343.7
CMTM6	23003.7	23753.3	25494.2	24616.6	33656.7	27178.3	27885.4	31220.7	26730.5
VDAC1	30579.3	25651.4	24334.3	27787.5	27242.2	26675.7	22157.6	22614.2	30617.4
KRT19	33047.6	14880.7	6344.5	4369.4	5719.1	37289.4	18645	77891.8	27898.4
HNRNPC	18377.9	26711.7	26296.1	21020.8	19448.3	21653.5	23776.2	34579.2	32678.3
ATP5B	23355.9	26453.5	24009.9	24521.8	22299.5	20920.2	23027.2	27697.6	31235.3
OCIAD2	17156.7	15469.5	17522.1	26151.4	60592.5	30768.4	24011.6	16322.1	15145.8
USP39	24073.4	26277.8	22881.2	21090.3	26079.7	23687.9	24342.5	27489	21427.4
HNRNPA3	23921.1	29505.3	25677.1	16201.5	18383.2	31445.6	28573.2	19153.3	24449.6
CSTB	31934.9	29278.4	24882.2	20558.6	19272.1	22750.7	19406.1	23515.4	21851.5
CTNNAL1	18381.9	23536.3	25278.5	22200.4	19500.1	22341.5	24726.9	28355.1	26162.7
HMGN1	17147.8	27639.8	25280.7	20817.3	19985.4	20947.5	20527	30063.1	27453
JTB	23326.9	26487.6	23771.9	29497.3	16029.5	18954.1	18828.9	20397.8	27018.7
YWHAZ	16269.2	22470	21412.7	19684.1	21456.4	22269.2	18003.7	34919.6	26994.2
HEBP2	22170.4	20004	30342.5	23539.8	18139.3	24445	18436.4	25353.2	17021.1
YWHAZ	15874.5	22707.8	18764.3	29777.3	20459.5	20858.7	14073.1	24127.4	31599.1
GSTO1	25350.8	20147.6	22918.3	16281.5	19276.7	20202.3	20577.5	32451.3	20471.6
ANXA11	31472.2	14378.3	17559	18867.7	13775.3	20110.2	16402.1	44019.2	20753.6
DAZAP2	20975.3	21927.3	20464.9	18732.7	21025.3	23998.7	20511.2	24930.2	23086.4
TMBIM6	28261.9	22133.9	22206.6	19259.1	22144.5	20658.4	20733.2	15987.3	19776.6
PHGDH	15796	17211.9	13672.1	26374.5	21121.2	29223.5	30994.4	11258	24499.9
PSAP	19874.5	15859.3	13074	37861.1	33078.3	16502.4	17264.1	17005.7	18966.6
HMGA1	15453.8	16674.5	25346	24093.1	25219.8	21098.3	22845.2	18425.7	18069.5
MFF	17855.9	19557.8	19206.4	18244.3	20664.4	24581	23378.2	24213.4	18208.3
UHMK1	19292	17709.7	18842.7	17103.5	23821.7	22503	24206.3	25525.9	16690.6
CCT8	16596.3	19618.1	18501.5	24081.3	19289.7	20056.6	20640.9	22482.1	24359.8
HIGD1A	19327.5	22137.2	21074.1	18593.4	18050.2	19404.2	22454	22757.8	19700.2
ECHS1	22629.5	22091.6	21166.4	17580.8	22606.8	16691.8	18705.1	22247.5	19112.1
COX7A2L	17943.2	20560.9	17331.9	21159.3	21462.4	26224.6	16598.7	22420.6	18967.6
MTCH2	18691.5	16250	15718.6	13043.5	15569.5	32166.1	30687.5	20748.2	17173
DHCR7	28643.3	25430.9	13492.7	16367.1	20159.9	26101.2	9467.5	21567	18083.4
ARL6IP1	16524.5	25614.1	25125.7	14818	22355.7	15825.6	25809.2	12734.8	16055.7
POLR2G	16733.4	20616.2	21798.1	18122	20405.3	21152.3	17900.2	19297.2	18256.1
SMS	12406.1	19428.7	20332.4	18218.9	12739.5	15879.3	16499.8	32982.2	20758.1
TMED10	19598	20378.9	18440	19300.1	18851.2	20190.9	19301.4	14845.2	18168.7
XRCC6	16210.6	18987.1	18316.3	20400.4	17083.4	14828.8	19935.3	21478.2	19974
EBP	26971.4	24197.2	19629.3	12084.3	20102.4	17270.7	12897	20917.9	12970.9
VPS35	19965.3	16687.7	16682.8	15432.6	18857.4	23229.7	18464.6	20306	16824.8
ENAH	8817.7	23160.1	19065.4	20618.6	17361.2	18326.1	25515.5	11382.5	21956.1
CBX1	12987.3	17922.8	14157.3	17733.4	20886.2	21008.1	24016.2	16480.4	17270.4
PNKD	20903.1	22956.9	22209	15017.5	14075.1	14107.2	15907.8	19319.8	17003.1
KRT18	1265	5614.8	7080.4	37888.7	73095.7	11118.5	14384.8	1673.5	8966.7
DECR1	19095.8	16494.3	17315.1	13390.4	19468.7	20769.2	17311.8	18569	16569.2
SRSF5	21800.4	21159.1	20028.9	15146.9	18616.8	14998.1	14834.3	19688.3	12315.6
APLP2	26690.5	11494.1	16070.8	20143.7	19461.1	13652.5	15490.4	20047.4	15144.9
YWHAZ	12388.8	17439.5	14935.7	22664.8	18054.1	16863.2	11897.8	19293.7	23493.1
HMGN1	12750.7	22299.5	20448.6	13637.3	11734.7	15864.7	17409.9	24000.7	17975.2
SCP2	16092.6	16580.3	16634.6	14125.6	14098.4	13353.1	11504	35886.4	17142.7
ATP1A1	16804.8	12661.7	18071.1	26108.6	23440.8	14051.5	17346.7	13054.1	13450.5
UQCRC1	20461.9	16615.5	13253.3	15263.4	15278.3	17464.3	19310.2	13518.4	22374.7
ATP6AP1	20736	16603.3	14177.7	18644.3	22545.1	14711.6	12930.8	15246	17754.7
ITM2C	11695	15719.2	10359.6	17367.5	20798.6	23771.4	17674.4	13391.7	21504.1
SOX4	8033.9	25045.5	6900.4	18317.4	17195	19942.9	26469.3	12428.3	17915.3
MRPL32	19233.6	16368.6	15690.3	12511.1	13826.1	21248.8	19075.3	18206.1	16000.5
PDIA4	17260.8	19884.9	17328.5	14817.7	13429.5	17541.4	15022.3	15395	21234
RAN	13875.8	19080.9	18840.3	13436.2	13437.4	16122.1	20065.9	16853.1	17226.7
NONO	13570.1	17189.2	14720.9	22720.2	17745.5	15567.9	11667.9	13022.7	22586.7
SPG21	19182.9	15681.8	14069.4	17281.4	16940.5	18991.9	12394.3	16121.5	18070.9
PTPRF	14332.9	10112.4	18099.1	16006.9	19172.2	12626.5	12728.1	28301.6	14589.5
EZR	8509.4	18466.9	16107	17458.2	19431.6	13000.7	15151.4	20233.2	17130.3
DARS	14737	13667.2	13948.1	17240	14999.2	18776	15867.6	16050.8	18048.7
MCM3	15077.3	17417.2	16154.5	11838.7	15009.7	14919.6	19576.9	16822.4	14833.1
CAMTA1	18910	16236.1	17976.8	12720.6	12393.7	15079.9	18409.8	16039.5	13683.2
MED4	14134.5	15843.2	15232.5	13895.4	17485.2	12252.1	18755.3	19010.5	13769.4
GMPR2	14884.5	14677	17002	13791.5	17434.6	16449	11512.9	19986.8	13835.7
HOXB2	18328.7	22758.9	4762.1	8572.5	7782.3	18277	16359.7	19228	21863.4
PHLDB2	8523	13087.9	8329.1	19539.7	14592.2	20579	23088.5	6227.1	23404.9
TMEM123	14204.6	13941.6	12730.3	16260.3	14104.1	15651.7	13551.6	14689.3	21073
ATP6V1G1	16435.2	13050.7	10361.9	14930.7	16423.5	18203.1	10360.1	19105.5	16445.5
ERP29	20520.5	18799.7	17007.2	12440.4	12302.6	15595	14624	11805.2	11019.1
CANX	13615.7	13370.2	11515.7	15133.9	15271.7	17910.7	12603.3	14349.5	18129.4
MGLL	24763.4	11137	17219.3	17413.2	17911.9	12319.1	9254.1	14058.4	7772.7
HNRNPA3	15472.5	16818.7	14249.7	10652.9	13435	18637.3	21391.5	8598.4	12336.9
SNX2	15355.9	13908.5	13475.1	11544.4	12839.5	16257.1	12425.6	20580.6	13764.7
RGS10	19684.8	14279.7	12868.2	8220.1	10244.1	18916.4	12097.6	20979.3	12332.5
SYNGR2	17806.4	11609.2	14503.8	10944.1	12214.1	11241.9	12335.1	29357.6	8981
AMD1	14746.8	14425.1	13712.2	11543.8	11503	17079.8	17323.3	15147.3	13436.5
AKR1B1	14596.5	17214.2	15859.8	13128.1	15965.6	15180.2	11718.8	12397.7	11946.3
SPCS2	12594.4	14653.4	13895.3	12914.5	13298	16358.4	14895.4	14514.7	13065.5
ATP6V0B	15105.5	14544.4	13919.1	15630.3	15125.1	10882.8	13729.4	10281.4	15331.5
HMGN1	13093	19033.5	18004.1	10394.2	10545.7	12147.4	12493.4	15717.8	12520.2
ELP2	12798	12893.4	16454.8	11356.1	11937	16551.3	12517.1	16040.6	12944.7
TCEAL5	18860.8	13634.9	16448.5	12038	15173.1	10979.6	9409	17743.6	8919.9
CAPRIN1	12212.3	12315.2	14936.6	8713	14666.5	11443.2	18182.5	14342.6	15301.6
ZNF24	15103.8	14636.7	19369.4	10844.4	12950.5	11114.1	14529.4	11730.3	11407.7
MRP63	18996.1	13743.4	14715.7	9095.9	10535.1	13091.5	13371.2	17514.6	10583.4
CXXC5	10286.1	13836.9	14787.6	19701.9	16908.7	8484.1	21234.7	4904.7	11498.5
CHCHD1	14925.3	14956.6	15783.3	10887.6	11274.3	13536.6	12013.9	16838.2	10885.3
GLB1	15950.9	14563.3	12979.1	10661.8	16716.6	15917.7	10695.2	12973.4	10615.4
KRT18	932	4029.2	5264.7	30192.1	49370	8449	11897.7	1542.9	6986.8
COMT	16248.6	13617.1	10811.4	12535.4	22046.1	13272.1	10822	8243.8	9926.3
CCNDBP1	15433.1	12322.4	14258.8	11915.2	14565.7	11452.8	10289	16710.2	8901.1
SRSF1	9986	12991	10876	13449	13388	12299.8	16006.6	12055.5	14094.3
DHX15	9042.9	12828.8	10826.4	14988.7	10077.7	10706.6	12177.7	15220.1	19041.8
PSMA3	10487.3	12554	10707.9	10345.9	11228.7	19002.6	15991.2	11484.1	12573.2
LBR	8988.2	12278	13162.1	8765.1	11153.7	17346.3	17307.3	13347.4	11989.6
ALDH7A1	10567.7	16508.2	14671.6	9948	11451.1	13552.3	14803.8	10387.4	11061.3
APEX1	10416.6	12828.1	10454.9	14900.4	11789.8	13376.2	11423	11152.7	16111.8
ANAPC16	12676.4	11889.4	10954.6	11874.9	11175.6	13578.6	8619.2	17298.1	14049.3
TSFM	13902.2	15328	14430.9	8965.8	10212.5	13004.2	13206.4	13010.2	9803.9
MRPL19	11457.6	12880	14601.9	10979.7	11764.4	12832.4	12594.9	13698.4	10791.4
MGST1	11351.4	7413.5	13755.2	16235.9	20494.7	19388.9	12371.4	7536	2964.7
RPN2	12155.1	13539.3	12051	14481.3	14057.3	9077.1	13414	8636.2	13558.1
DSP	1037.5	3418.7	5296.4	48109.5	26228.1	4549.1	14500.4	3090.8	4479.8
PNP	13518	7562	16944	10144.3	14292.6	9349.7	17801.2	11294.9	9308.3
ETFB	15185.1	12605.7	15928.1	9922.7	11775.3	10481.3	11868.5	13264.1	9101.4
SNHG8	11929.6	8104.5	16220.3	11597.1	15077.2	10750.1	7470.9	20583.1	8348.8
YWHAZ	8630.5	12005.2	10984.2	14977.3	10100.5	10027.6	7481.5	16805.8	18348.6
CCND1	14332	8309.1	8136.6	17040.3	16715.8	7017	9998.2	13261.8	13229.3
SQLE	10131.7	12834.1	7391.1	7461.7	9767.2	15522.4	10245.4	20133.1	14402.2
ANXA4	15598	11188.2	10555.5	10834.3	12529.1	13592.8	6703.6	15891.9	10915.5
PA2G4	10653.1	12740.4	13919.7	9819.1	10648	12346.2	12758.8	14080.3	10485.7
PERP	10991.7	4945.9	9985.6	14075	16201.6	11022.8	9741.9	23529.6	6285
PTP4A1	7983.4	9094.6	13025.1	11525.2	10470.4	9559.7	16788.6	14335.5	13789.6
MRPS35	9196.5	11363.5	10944.8	10595.7	11729.7	14722.1	14197.8	11541.8	11688.8
ARMCX2	8077.8	10022.8	14073	9752.9	16732.9	11855	8923.9	16530.6	8780.8
MKRN1	10063.3	10884.4	10459.9	13213	13885.5	13064	11568.7	11057.4	10234.3
MRPS2	11136.1	11479.8	11499.3	11125.2	11451.6	10030.9	14330.6	11250.6	12103.8
PDHA1	10244.7	11314.8	11295.9	8215.4	11620.6	12141	12386.3	14627.5	12507
SLC38A1	8532.1	10970.7	6608.9	15268.8	11015.4	19474.3	11213.7	9044.7	11444.3
CNOT7	9384.1	12480.4	12294.7	11175.1	14065	11375.6	10277.2	11930.3	10455.4
PLEKHB2	10794.5	10336	8690.8	14332.7	13517.3	10493.6	9700.7	12072.6	13434.5
EIF3L	9659.4	10678.7	9676.9	14359.3	9733.8	12793.4	10004	11043.5	15406.4
LAMC1	7570.6	7935.8	8818.5	19052	14320.6	10414.4	11739.8	9115.5	13152.4
XRCC5	8533	12033.9	11651.8	12042.1	9552.6	9621.8	12754.6	10518.4	14988.4
RABGGTB	11267	8993.4	9183.5	12676.8	13996.4	12609.2	11411.3	11117.6	9020.4
TMED10	10287	10784.8	8829.3	14128.9	11397.2	12655.6	8700.4	9663.9	13511.5
KIAA0020	10986.8	10716.1	10404.3	9886.9	11057.5	10953.5	12902.4	11953.8	10128.1
PMPCB	9834	11132.1	11786	9415.2	9514.1	12869.4	11481.1	13030.2	9884.4
SRP9	7763.6	14665.7	12658	8520.8	8697.4	11167.2	9313.2	15336	10537.4
GTPBP4	9565.7	9747.3	8942.3	12065.4	11974.7	9507.1	13296.8	10343.4	12990
APEH	11969	12362.6	11580.6	10497.9	7115.7	9702.1	9253.5	12817.7	12562.5
GTF2I	8577.5	10655.2	9315.7	10776.3	12013.2	11021.4	9880.8	12690.8	12609.5
COPZ1	11240.2	10066.6	10848.2	8585.5	10065.1	12537.4	9183.8	13329.1	11604.9
UQCRC2	10254.8	10631.3	11140.9	9636.9	10403.3	11546.3	11331.5	12480.3	9951.5
NARS	8905	11119.9	10458.3	11536.6	8506.9	12836.7	10839.2	8367.6	14620.3
TM9SF2	8798.8	9418.9	9674.2	13282.2	12409.2	10673.1	10108	8846.5	13333.3
SYPL1	8905.1	9844.2	10659.4	10501.1	10237.3	11233.7	9795.3	12720.3	12624.1
AK2	10987.9	10306.6	11633.6	8382.2	9593.6	13532.7	11312	10840.9	9119.7
HNRNPC	10249.3	12917.1	11567.6	9959.8	9098.2	8344.9	11340.7	11238.1	10951.4
PRDX2	11235.5	11037.4	10344.2	10561.1	9343.7	12371.1	8232.2	9758	12592.8
CYCS	11614.9	11710.3	12592.2	9417.3	8772.9	8471.5	12614.2	10264.4	9705.9
AAGAB	11336	11659.3	11452.9	9973	10441.5	10338.4	9454	11146.5	9319.1
ATP1B1	6596.8	7200.6	10363.9	15733.7	18337.9	7601.9	8419	16041.8	4188.9
ZNHIT3	7994	11541.6	9934.3	8700.5	11521.9	12192.7	11590.4	11945.3	8317.2
SRPK1	7831.8	10439.2	10560.3	11433.7	10267.8	10491.3	11255.6	12263.1	9010.3
YTHDF2	9683.3	11050.3	10037.3	10785.6	10382	12077.1	8811.8	9175.2	11286.6
SRP9	7084.9	13429.2	11205.4	8318	9346.9	10029.6	8479.1	14208.5	10197.1
ATP6V1D	10272	9451	9090.3	9561.3	10112	10011.6	8497.5	13838.8	11317.2
HDAC1	11148	10830	8882.8	10882.5	12442.4	9990.7	8686.6	9538.8	9179.4
ATP6AP2	7500.9	9565.2	8817.2	11250.1	8125.2	11112.9	8811.7	11741.5	13948.7
PPA1	8044.2	10742.3	8435.5	9396	6617.6	10957.5	9955.7	15329	11172.5
GLRX	10806.8	8750.5	11742.2	5428.8	7401.3	14183.2	9110.8	18676.7	4327.6
COX5A	9655.8	9778.2	10273.9	7785.6	8661.7	9205.6	12555.3	12474	9422.1
PGD	10917.9	8154.3	7996.9	10022.1	13679	10197	11051.7	9298.6	8466
BRD7	8682.9	10517.3	8914.9	8169.7	9197.6	10505.1	9991.2	12110.1	10237.3
MRPS9	8994.2	10200.7	9895.6	7246.8	8140.3	10397.8	9048.3	13951.8	9183.8
SLIT2	19942.1	9304.4	12970.8	3960.1	2016.5	7180.9	9649.5	2584.6	18978
GGH	8546	12839.7	11660.1	7255.4	8026	9964.2	10692.6	8443.4	9099.6
PTPLAD1	11661.1	12631.4	12885.7	6974.8	9167	8096.8	9756.9	6261.8	8581.3
NUP107	6206.5	10086.8	9352.6	7779.2	8815.2	11107.2	14357.8	9464.9	8695.1
MRPS26	10071.1	10106.8	9413.4	8652.4	9435.9	9434	7906.4	10125.4	9925.4
NET1	13742.8	7405.9	6026.7	4061.4	8032.2	13945	9180.4	6786.8	15871.4
CDK7	10818.5	9285.5	8618.6	7924.3	9210.4	9524.3	9772	11787.4	7736
MRP63	10826.9	9681.6	10106.7	6565.2	7659.4	9393.2	8614	12313.7	7782.6
PSAP	8343.2	6963.4	5582	17058.1	14291.3	6414.3	7992.1	7919.3	8063.4
ECHDC2	9702.9	8880.6	5703.2	8578.6	7909.3	8038.9	5491.1	20489.7	7324
SLC44A2	11401.7	8461	9830.8	11065.2	8503.6	7446.8	5389.5	11307.5	8676.9
FAM104A	7936.4	9112.4	10060.2	7887.1	9443.9	8994.4	8304	12866.4	7366.5
MRPL28	8591.3	9884.8	9689	8560.1	9466.7	8650.7	8371.5	9393.4	9098.2
DNAJC7	8279.6	8563.4	8663.5	10256.6	10565.5	6761.1	10663.4	9940.7	7528.3
ACTL6A	6717.6	9589.6	8848.1	9005.1	8181.1	10295.5	10164.8	7230	9741.2
YWHAE	6215.3	8501.4	7607.7	11149.1	7653	9726.2	6897.2	7976.8	13520.7
CAPRIN1	6605	12349.7	7925	6000	8410.4	7770.3	9472.4	7966.4	12499.9
THOC3	10284.5	14640.7	11332.2	4846.3	7363.8	7292.2	9422.1	5694	7917.7
PRDX3	9132	9227.8	9426.5	8426.9	7580.2	9277.8	6769.6	11590.7	7239.6
HDHD2	7369.6	7619.9	14122.8	5946.2	8506.2	7321.2	7729.6	12489.2	7387.2
CYCS	6332.9	7164	7726.1	8029.5	8736.7	9041.5	11722.1	8571.1	10817.3
FAM136A	6501.1	8125.2	8552.7	8114.3	9736.9	7082.7	10071.2	10777.1	8852.2
HN1L	7006.7	8829.9	8119.4	6984.9	10006.4	8058.8	9736.2	9002.4	9984.4
PAPOLA	10826.9	10016.8	10203.3	6333.9	8350.9	7055.2	7215.6	10440	6964.3
YTHDF2	9257.4	9308	9389.6	7745.6	7642.4	8150.2	8843.1	7636.7	9208.2
TDG	6078.8	8608.8	7045.9	9526.6	9574.2	9698.3	11167.8	6228.7	9170.3
DLG1	6037	8951.5	6085.4	12062.4	8922.8	11366.9	7701.7	4762.5	11128.7
ATP6V1A	10108.6	7287.5	7088.4	8558.2	10311.6	9264.1	7457.6	8498.7	8290.6
BSG	6331.3	8490.6	5980.1	11668.1	9437.6	12764.2	6919.8	5971.3	9299.6
ILF3	7470.7	8844.2	7553.5	9023.4	7886.6	7731.5	8865.5	8572.6	9915.7
BEX2	25164.5	1889.4	718.1	1429.5	3210.7	3012.4	1966.1	383.1	38077
SLC38A1	4761.2	6766.8	4741.4	13596.7	8087.3	10119.6	6975.1	7629.6	12073
MAPK1IP1L	6884.8	9013	7730.9	9085.1	8134.9	7857.6	6881.8	7695.5	10941.7
NAE1	6525.6	6776.7	5999.6	7075.6	8138.7	9169.3	12629.3	8233.4	9624.6
ZFHX3	6412.2	9659.1	8166	9431.4	6979.5	8708.2	10683.5	6264.2	7783.4
CD47	9483.9	10698.9	12240.2	5354.6	6503.5	8812.1	6670.7	8890.6	4728.7
CA12	7277.3	4594.8	11111.8	9674.8	9688.5	3866.8	14939.7	7740.9	4268.8
TOMM20	9645.9	7887.4	7988.9	7616.2	6769.7	9503	7612.5	9486.9	5774
PTS	8192.3	7233.1	8385.4	7207.9	7822.2	9191.2	8941.8	7084.8	8102.8
BCAP31	8331	7450.6	8254.4	7966.7	8991	5507.8	10295.2	6692.3	7362.3
CYB5A	13864.3	5037.5	14245.6	3629.3	5619.9	7571.1	4895.6	9937.3	4903.6
GTF2F2	5964.8	6566.2	7630.4	6150.9	10226.8	8605.5	8255.4	9230.8	6972.1
AMIGO2	2839.7	4734.4	2412.3	23859.8	12450.7	3789.1	6430.4	1047.8	11886.7
PPCS	7252.1	6629.9	7666.5	6795	8361.9	8629.1	6855.3	10044.3	7044.3
SRP9	5638.2	9260.3	8114.6	6296.7	7372.3	8596.8	8605.4	8151.4	7167.3
MFAP1	6613.3	7901.8	7863.9	7673.1	7547.9	6196.2	5953.4	9823.8	8423.8
NONO	6254.8	7893	6895.9	8701	7691.1	6622.8	7080.1	7599.6	9231.3
MTX2	7453.4	7917.1	8296.2	7435.6	7672.4	9363.3	6867.3	6080	6787.9
GGCT	5146.2	7139.4	6816.9	7241.5	7267.2	7579.8	9881.5	7229.1	9259.9
DPY30	7710	8461.8	8699.8	6288.6	7341.1	8516.9	6863.6	8257.8	5397.1
EPB41L4A-AS1	6551.9	6042	5782.9	8942.4	7608.6	12285.6	7813.2	6846.1	5628.6
HEXA	7860	5959.4	5530.6	11871	10639.6	6035.7	8617.4	5076.3	5902
SDC4	6278.2	6585.1	12784.5	6929.9	7498.9	5346.9	5384	11865.9	4447.8
TSN	6472	7883.7	6975	7514.7	7318.2	8094.3	7268.5	6936.4	8658.2
ATIC	9377.3	7889.9	8308.6	6196	6525	7713.9	7249.6	6968.9	6726.1
CLU	4965	4194.3	4902.7	7867.6	4095.2	5335.2	3604.3	29099.7	2466.9
SELT	6469.5	7755.9	7753.7	8317.4	7713.5	7224.7	7008.7	8337.4	5802.7
HEXA	7872.8	5567.9	5675.6	9359.1	10807.1	7657.9	6125.3	6727.2	5868.6
INTS10	8091.7	6931.3	7183.5	8200.3	7829.7	7136.1	5667.4	8620	5949.1
TARDBP	5860.1	7088.2	6597.6	7728.7	7572.6	5877.8	8097.2	7542.2	8895.3
HSPBP1	6939	7721.6	8007.9	7221.2	6655	7999.4	7469.3	5172.8	7731.5
PTGR1	7962.7	9466.5	10735.3	7787.5	7875.4	6586.7	6605.3	5651.9	2005.7
GOT1	7700.3	7063.9	5851.8	7703.1	6834.3	8993	7215.7	5520.2	6827.8
HOXB6	4939.9	6591.3	127.1	2879.2	2868.2	7408.2	14758.7	15184.1	8775.9
RABL5	7501.1	7877.2	7635.5	5649.6	6981.9	7734.6	7981.9	6398.9	5331.6
CCND1	16873.2	5835.4	6742.8	5893.5	6963.6	3703.5	6975.4	5497.1	4448.5
MYC	7740.3	8515.5	6598.6	7813.6	5147.6	7180	5159.1	7195.8	7492.3
METAP1	6731	6669.3	6665.8	7535.1	6673	7418.7	6858	6633.1	7603.5
SEPHS2	6773.6	7046.4	5705.3	9189.8	7699.7	8000.7	5370.1	4904.8	7761.6
CMTM6	5515.6	6567.4	6374.3	7563.6	7963.7	6906.3	7653.8	6173.5	7686.6
G3BP1	6715.5	6516.3	6806.1	8872.2	5245.6	5277.7	6546.3	6794.1	9473.7
ALG8	7033.1	7682.6	8297.9	5627.6	7543.1	7907	6511.1	5288.6	6074.1
PRPSAP1	5626.3	7430.7	5569.6	8512.7	6586.8	8037.2	6923.8	4898.8	8214.7
ARL6IP1	3462.3	7572.5	6711.8	6557.5	7449.8	5479.3	9670.9	6053.8	8831.5
AK2	6656.8	6587.5	7197.9	6102.6	6635.9	7017.9	6958.8	6654	7331.9
ZCCHC17	5076.4	6343.3	7732.2	6773.1	6138.3	7978.8	7942.9	7226.8	5908.2
HSD17B12	5601	5576	6507.8	6342.9	7056.2	6152.3	7398.2	7706	8393.3
PUM1	4923.3	5937.8	5147.8	7990.6	7244.7	6970.3	6900.8	7442.5	8099.6
MRPS36	7658.1	6861.4	7478.2	5043.8	6072.9	8877.3	6430.8	6846.2	5077.8
ALG3	6644.5	6137.2	8125.6	5910.7	7112.5	6574.1	6275.9	7184.1	6351
VEZF1	5813.7	7583	5902.2	5622.7	5201.5	8710.8	6051.7	8400.6	6679
MRPL23	6880.9	6571.4	8707.9	4606	4954	5316	7049.5	9012.9	6859.9
WDR34	9019.8	8360.9	8327.1	5563.8	4803.7	5269.5	7215.5	4904.6	6483.7
METTL9	4725.1	6532.9	6588.5	7000.1	5132.2	6282.2	6346.4	7334.7	9963.7
NAA20	6722	6688.6	6571.3	6188.4	6528.6	6590.3	8774.5	6227.9	5540.1
MTR	6701.6	5160.5	5745.1	5127.8	7067.5	7062.8	7466.6	8433	6779.4
CD151	4232.2	7456.4	8456.8	5972.7	10686.2	6031.4	5530.9	6114.6	5009
TM9SF2	4948.3	6154.4	5815.5	8720.7	6876.9	6055.4	6168	5274.7	9234.5
E2F3	6943.6	6231.5	4945.9	4566.7	4153.5	6205.1	8431	10447.4	6921.2
MRPL10	6332.9	7121.8	6223	7178.1	6899.9	6099.3	4896.6	6527.1	7118.3
SH3RF1	6107.1	5686.9	7907.2	6506.6	6695.7	5757.9	5239.2	8614.7	5527.8
FBXO21	5172.5	6176	6104.2	6425.8	7170.5	6838.3	6219.3	7686	6217.5
FAM162A	7665.6	5365.6	7420.9	6610.5	6841	6970.6	4710.9	7423.6	4984.9
PSMC4	6230.2	6521.6	6240.1	6987.8	6284.5	6017.1	6148.4	5764.1	7754
CD9	8757.8	5130.4	7294.7	3680.9	3627.8	2592.4	2602.4	21924.8	1411.4
POLR2H	6930.9	6546.8	7365.7	5962.7	6004.6	5881.6	5910.9	7082.8	5197
MAGEF1	4784.7	6444.1	5873.9	6443.2	4877.5	7810.5	5956.3	7634.2	7048
APOA1BP	7373.5	6758	6760.2	5856.2	6708.7	5872.3	5691.1	5736.8	5771
MRPS28	6331	6053.6	7680.1	5018.2	6228.1	6670.3	7289.5	6136.6	4557.6
BRD8	5067.5	6835.5	7074.6	5452.6	6274.4	5185.4	6766.5	7665.2	5635.7
LRPAP1	6286.1	7434.6	5349.5	6145.7	7740	3783.1	6062.6	6282.7	6084.7
PPID	4497.1	5848.2	5581.6	7005.5	6430.7	6087.3	5069.3	7328.2	7245.1
CAPZA2	4230.2	5633.5	6607.3	5652.3	4119.3	4730.7	5703.5	10496.7	7878.2
ATP6V1H	5702.3	4895.4	4729.3	6477.1	7200.7	6638.3	5214.6	7003.1	7189.1
TDG	4340.8	6363.9	4943.6	7733	6470.8	6491.1	7188.9	4166.4	7249.7
MARCKSL1	2215.1	8649.7	3540.1	9440.4	6760.5	5527.7	5195.5	3575.4	9749.7
TNFRSF11B	19027.8	771.8	1201.6	3596.6	1297.7	655.2	324.5	26823.5	810.1
HMGCS1	9258	8208.5	3461.3	3441	5058.5	7774.9	3043.6	8186.2	5805.9
TPST1	7563.7	6424.3	5119.9	3711.4	5872.2	5706.3	6604.6	8744.1	4465.1
C21orf59	5803.1	6726.3	6326.9	5448.7	4636.8	6164.6	6820.4	6166.7	5981.1
YWHAZ	5598.2	7212.9	6837.7	6059.6	4131.4	3995.3	4839.1	7632.7	7663.4
ACOT13	7061.2	6805.7	7195.6	4814.2	6040.5	6487.6	5695.2	5874.4	3887.8
AP2A2	7381.9	7188.7	7483.9	4890.6	4092.4	5137.4	5639.8	6752.8	5138.3
MRPL33	5916.2	5523	7008.4	4601.7	5546.2	7358.4	5693.3	6239.4	5604.6
LCMT1	6108.6	6358.4	6713.1	5434.2	5253.6	6264.1	5879.7	5994.8	5362.2
RDH11	6539.4	6847	5678.6	4321.7	4999.6	6319.3	5969.9	6830.7	5641.7
PDXDC1	5646.4	5345.3	4318.2	7483.7	6761.6	5438.1	4590.3	5460.5	8002.4
COX7A2L	6306.9	6991	5777.8	5258.1	5279.3	6482.1	5219.2	6165.5	4777.9
ZMAT2	5563.6	6747.9	6795.4	6698.4	6823.4	5446.9	4795.6	4546.8	4534.4
GTF2F2	4414.2	4852.8	5039.3	5831.1	8893.1	6001.9	5170.7	6034.9	5647.1
TMEM11	6303.2	6155.4	5871.2	5692.2	5457	5545.4	6063.1	4943.5	5582.8
SRP9	3642.4	5980.4	5960.4	4660.8	5101.5	6270.8	8291.6	5882.3	5748.8
RPAIN	5381	6700.1	5764.7	4354.9	5085	7289.8	4670	7641.4	4610.3
ABLIM1	5458.4	5578.6	6009.6	7435.3	10099.4	6537.8	5245	3582.9	1478.3
AATF	4841	4573.1	4592	6653.9	5936	5398.3	6156.4	5763.6	6686.3
AATF	5192.7	4970.2	4925.7	6324.9	5227.5	5279.3	6508.1	5762.6	6099
ITM2C	4721.2	5163.7	3359.1	7313.4	11046.9	4870.5	6366.4	3467.2	3681.1
PFKL	5343.5	5187	4775.1	3682.8	3914.5	2846	17889.3	2442.3	3564
BRCC3	5427.1	5753.6	6080.9	4307	5227.7	4938.1	6374.8	6085.1	5401.6
MAPK1IP1L	4568.8	5356.7	5520.5	5028.2	4796.6	5638.4	6414.1	5803.9	6428.6
CAPZA2	4590.3	5869.9	6317.4	5269.4	4560.5	4333.6	3249.4	9016	6086.2
NAA50	4874.8	5405.3	5402.6	5556.3	5086.5	5452.3	5123.9	5937.8	6401
CELF1	5499.7	5350.1	5507.5	5225.5	5188	5387.4	5064.8	6650.5	5184.6
RRS1	4819.8	4192.6	4418.9	4648.3	5521	4763.7	7266.4	8772.2	4522.7
ZNF24	6167.8	6256.1	8107	4192.9	4623.1	4187.8	5615.5	5201.2	4446
NSUN5	5186.6	5018.2	5055.2	6221.1	6017	5258	4216.7	5605.8	6214.9
COX5A	5120.7	5689	5395.3	4783.1	4340.4	6136.8	5296.1	5238.3	6773.2
ETHE1	13001.6	4488.6	4469.7	3635.6	3336.2	3656	2916.7	7761.4	5451.4
PUM1	5036.3	4895.5	4861.5	7056.9	6684	5307	5636.1	3650.3	5545.1
AASDHPPT	3885.1	4490.6	4984.8	3787.4	4249.9	5771.6	6260.3	8595	6613.3
ZMAT2	5133	6367.7	6975.9	6890.6	6369.7	4592.9	4487.7	4102.9	3640.6
SAT1	6363.7	3479.6	3323.4	6887.5	7661	5285	5171.8	6832.6	3492.7
POU3F3	6651.4	5428.5	6861.4	3634.1	1858.9	5385.6	14928.2	1311	2338.5
VPS25	4785.1	4953.4	6073.1	5009.5	5263.2	5982.1	5685.9	4916.6	5496
YPEL5	4742.1	4676.2	4231.7	5716.1	6663.1	6290.2	4407.8	5457.1	5869.5
TJP2	3870.1	4004.3	6044.2	6297	5060.8	3948.5	3488.9	12164.1	3005.5
DHX30	5587	5426.4	5180.1	5443	5424.5	3843.6	5897.3	5182.7	5810.9
HNRNPH2	4582.2	5560.7	5519.5	5169.2	4882.1	4635.8	4323.3	6635.2	6240.3
ARL4C	6849.4	6892.7	1502.4	9790	7600.6	3407.2	6883.8	2026.3	2532.2
UBR4	8236.2	4405.8	3363.1	5282.9	6543.8	4854.5	6096.4	3997.6	4575.3
ILF3	5379.1	4563.8	4678.7	5192.3	5469.2	4578.4	6946.1	5596	4938.5
EI24	5606.8	5210.4	4537.6	6672.5	6142.3	4626.3	5372.1	4016.9	5146.5
HN1	3818.1	6524.6	4681.8	6110	5517.8	3993	5250.4	4195.7	7142
TEX10	4774.8	4767	5324.2	4701.9	4912.2	5271	5124.5	6902.4	5376.6
PAIP1	4260.3	4993.3	3932.8	5879	5219.2	5902.4	5684.8	4750.3	6513.9
COX11	5188.6	5919.6	5206.8	4014.6	4323.9	5805.4	5441.7	6652.1	4397.8
YIPF6	5878.4	4798.2	5217.6	5521.7	5440.3	5141.5	4708.6	5183.1	4805.1
BPGM	3078.7	4572.1	4916.6	6435.8	6352	4421.3	6455.6	6184.7	3771
MESDC2	5336.4	5410.5	5146.7	4274.2	4964	7051.4	5048.5	4389.3	4414.4
YWHAZ	4473	6269.6	5815.9	5033.3	3472.2	3125.8	4058.1	6906.3	6827.2
ATP6AP1	6752.2	5146.4	4693.1	5363.4	7142.6	3641.9	5063.1	4385.3	3602.4
WBSCR22	5492	5444.4	5219.6	4875.1	5081.9	4811.1	4967.5	5051.8	4312.4
KRCC1	3865.8	4469	4661.9	5124.9	4658.8	5601.6	4148.5	6494.6	6161
OLA1	6089.2	4070.3	4768.5	5920.9	4927.3	5531.7	5279.6	4352.5	4235.1
IVNS1ABP	4212.9	3535	3908.2	5973	5398.7	4547.1	4300.3	3698.9	9597.9
ACP1	4128.7	5294.1	4907.8	4702	4486.8	5901.3	5242.4	4557.9	5644.4
CAMK2N1	11420.2	3585.7	1944.9	3446.3	1996.5	5987.3	4278.9	6864.8	5304.5
APEH	5165.1	5246	4942.4	5641	5139.3	3655.7	4368	5096.7	5438.2
NSUN5	4739.9	4514.3	4834.1	5478.6	5270	4541.4	4365.3	5029	5729.3
SAT1	6009.3	3400.3	3285.9	6387	7291.6	4989.3	3069.9	6967.3	2704.6
NDUFA5	3642.6	3898.8	4157	4575.5	5426.7	6003.6	6346	5657	3928.1
LMBRD1	4552.1	4293.1	4703.8	5972.8	5108.3	5408.8	3737.1	5100.5	4674.1
CROCCP2	1858.9	6068.3	3086.9	4464.4	4732.6	4088.2	5818.5	7978.5	5347
TSN	4657.3	5646.2	5032.6	4119.2	4040.3	4839.8	4724.8	5408.3	4898.2
PRPSAP2	3876.8	5867.7	5154.1	5442	4351.5	4300.4	3603	5485.5	4943.6
PCBD1	7788.6	5577.1	3705.5	5019.8	3944.8	5021.3	2637.7	4782.5	4324.6
TM7SF2	6943.9	5989.9	4225.2	1930.6	2625.3	4781.4	1454.5	12429.3	2363.9
CHCHD7	4156.8	4396.9	5457	3473.4	4666.8	5182.9	4893.5	7063.9	3429.3
CRYZ	4517.4	5016	2119.5	5653.2	4935	4754.9	3056.7	6839.3	5728.9
VPS35	4495.4	4385.5	4167.7	5172.6	4110.4	4551.4	4255.6	5037.7	6088.8
RNF146	4546.5	4769.6	3902.9	5858.6	4872.9	4323.3	3283	5619.3	5071.9
CXXC5	3294.3	4674.7	4760.6	7711.7	6617.2	2582.1	7131.6	1841	3634
HIPK2	2789	4904.2	7747.7	3418.6	5373	3952.8	3894.1	8466.5	1633.2
CNOT7	3553	4791.1	4680.6	4882.4	4598.3	4547	4648.3	4826.3	5612.9
SUCLG1	4629.1	4300.8	4437.3	4198	4863	4165.6	5175.2	5382.4	4834.4
IRF2BP2	5279.9	6285.2	4622.5	5393.1	4341.7	3793.1	3940.4	3672.6	4503.6
KLHDC10	3588.8	4597.9	4004.8	3837.4	4892	7277	5688.3	4315.2	3550.8
FAM171A1	3135.5	4626.8	3699.3	6016.4	4623.4	3722	4237.7	4595.4	6678.6
SLC25A4	2801.6	4911.4	4104.9	7316.6	6521.2	3655.3	4131.8	4547.3	3329
CNKSR3	2711.4	4961.2	7464.3	3346.5	3465.3	4237.4	4958.1	6779.6	3304.5
PA2G4	3625.7	3785.5	4376.4	5316	4293.6	3878.5	6744.6	3015.7	6158.9
HIPK2	2733.7	4858.4	7632.6	3346.2	4997.3	4044.6	3951.3	7796.4	1720.1
SLC44A2	5229.2	3791.9	4874.3	5674.3	5220	3730.7	2954	5670.3	3842.5
PTCD3	3582.2	4196	3989.2	3579.3	4146.2	5033.8	5229.1	6418.5	4720.3
DECR1	4629.1	4554.9	4924.4	3262.2	4272.4	4935.3	4639.9	4599.6	4746.7
HILPDA	3884.7	4539.9	4348.8	3567.2	4546.4	4281.6	6296.4	5222.7	3699.3
NSMCE1	4627	4354.4	5785.5	3501.6	3883.9	4275.6	3874.7	6207.6	3726.4
CADM1	1406.7	2400.3	741.1	3827.6	6924.2	8105.9	4513	6495.6	5683.6
MRPS27	4094.9	4509	4591.5	5164.8	4116.6	4729.1	3017.4	4395.7	5196.4
MNAT1	3694.1	4796.5	5198.8	3214.3	4269.9	5091.2	5023.8	5090.5	3343.4
EEF1E1	3921.8	5046.7	5148.6	3662	3810.6	5078.8	5212.2	4280.9	3491.1
DCAF11	4784.6	4183.4	4557.2	4335.9	4206	4207.1	4049.1	4180.2	5136
AP2A2	4508	4113.9	4003.1	4701.6	4691.7	3638.7	4415.8	4083	5402.6
CCNB1IP1	4008.9	3824.7	2814.1	6023.5	4703	6818.5	3891.5	3115.2	4303.7
SOX4	1644.3	6863	1460.7	4260.3	4786.2	5719.3	4921.1	5412	4394.7
GGPS1	4559.3	4865.5	4548.4	3961.4	4002.2	5094.3	3253.4	4648.4	4466.5
C6orf211	3427.5	3708.7	3916.2	4126.2	4247	5249.7	4366.5	5436.2	4864
BEX1	12181.6	998.7	307.1	240.6	538.5	968	1103.8	57.1	22830.7
FAM120A	6056.4	4633.6	4705.3	5332.2	4236.7	3338.3	3774	2528.2	4551.8
PAPOLA	3764	4480	3882.8	4335.7	3790.8	4724.8	4611.9	4272.1	5258.9
WTAP	3902	4908.7	5445.6	2902.5	4113.9	5219.9	2968.2	6607	2963.5
BSG	4047.4	4857.6	3477.3	4586	4221.7	5048.2	4873.3	3333.2	4534.8
PPA2	3973.4	3879.3	4349.5	4055.8	3602.9	4848.9	4842.3	4404.6	5012.7
SNAPIN	4112.7	4841.1	5116.6	3949.6	4261.2	4082.2	3524.9	5017.2	3925.3
MRPS31	3820.1	5103.3	4682.1	3304.8	3575.6	5400.6	4695.2	4797	3357.8
PRKRA	3406.1	3795.2	4339.2	3632.7	4114.7	4958.2	4962.5	5082.7	4425.4
SLTM	3622.3	4572.9	3806	3957.1	4042.2	4865.5	3524.9	5439.3	4761.7
RPF1	2922.1	4437.2	4597.8	3739.9	3568.1	4428.7	5454.8	4653.4	4500.2
AMD1	5072.4	5078.6	4900.9	3378.9	3485.9	4361.9	3716.3	3564.3	4740.4
FAM120A	3407.9	3638.3	3299.2	5799.1	3410.7	4898.3	4019.4	3071.8	6740.1
FAM49B	2427.7	3808.5	3390.4	3401.2	4590.8	4925.5	4865.1	5376.6	5233.8
MRPL33	4495.4	3765.2	5431.7	3192.4	4146.4	4742.6	4487.3	4260.8	3378.8
TPD52L1	1573.5	2387.6	1388.9	4562.7	5825.2	4160	3073.9	9828.5	5099.9
CBX5	2517.2	3928.9	3763.6	4189	3960.1	5072.6	5204.5	2958.8	6087
EIF2AK1	4606.2	4354.2	3315.2	5245.2	5489	3966.6	3348.6	3374	3800.8
ERGIC2	3831.9	4212.6	5093	3791.8	4668	4265	3806.5	4307.6	3286
NCBP2	4511.4	4125.3	4759.7	2951.6	3633.4	4387.1	4389.5	4919.5	3469.3
CISD1	4607.9	3529.8	4433	4172	4354.1	4895	3889.1	3553.4	3636.5
LARP7	3625.3	4359.3	4370.4	4136.7	3887.6	3933.4	4148.5	4133.4	4218.5
AASDHPPT	2843.4	3465.2	3365.1	4722.2	4121	3785	2980.7	5549.2	5871.7
AIG1	3561.4	4339.9	5346	3856.4	3991.6	4712.8	2557.3	4456.7	3865.9
BEX4	4866.9	3238.7	3310.3	5144.7	4568	5097.9	2522.4	1949.8	5937.8
NOB1	4611.5	3994.7	4096.6	3731.5	3688.3	3977.3	4436.8	3720.1	4235.4
MRPL42	3681.3	4042.5	3759.9	3645.2	3950.2	4142.3	4592.7	4697.1	3955
HOXB3	3120.8	4826.8	174.5	3287.6	1649.9	4341	6754.9	6341.8	5835.7
TNFRSF11B	10471.6	474.3	665.9	2189.9	676.2	359.7	129.9	20744.3	547.7
ADK	5314.8	3597.9	4752.3	3049.5	2814.4	3990.6	4223.2	4318.3	4102
RHOT2	4288.1	3497.7	3443.7	4145.3	5559.5	2927.1	5976.4	3403.6	2910.8
APEX1	3550.3	4742.4	3866.7	4261.1	3493.7	3874.8	3746.9	3953	4314.4
C9orf3	6509.4	5071.2	4139.1	4459	3045.7	1835.5	3008	3870.8	3669.5
SOAT1	5284	3701.4	3526.9	3043.7	4603.7	4495	3944.8	4001.9	2994.5
RABGGTB	3741.2	3253.1	3430.9	4529.2	4405	4405.3	4171.3	3948	3624.9
SMARCC1	3305.3	4081.7	3410.7	4261.6	4281.2	3735.3	3932.5	2951.8	5316.2
CCDC25	4118.2	3381.4	3784	2445.9	4007.3	3385.7	4502.4	6334.2	3272.9
PTPN13	4694.4	4457.1	3389.9	3787.8	2096.7	5437.1	3156.8	3181.8	4950.4
APP	4702.3	3667.5	2655.9	7026	4626	3496.8	2533.4	1869.3	4305.4
LRRFIP1	3814.8	3503.4	3836.1	4343.6	4012.8	4491.7	2723.5	4287.3	3827.6
PNN	2810.9	3800.6	3324.4	3994.3	3772.2	3486.3	4112	4227.7	4836.1
ZCCHC17	3420.2	3911	4232.3	3920.2	3675.1	4073.5	5046.4	2630.2	3420.9
GLB1	3813.6	4342.9	3605	3832.4	3672.1	3858.4	3451.8	3077.8	4601.1
PA2G4	3154.5	3215.3	3617.1	4824.8	4315.8	3602.3	4776.5	2104.7	4588.2
ABI2	4099.1	3979.8	3933.3	2965.3	3454.6	4058.3	3299.8	4357.2	4051.8
SLTM	3329.9	4012.6	3277.4	4930.1	3642.5	3637.9	2451.4	4129.1	4756.3
CNOT7	3380.1	4233.5	3823.6	3553.1	3634.6	3672.7	3060.6	4687.4	4080.8
TOMM20	2614.8	3274.2	3039.5	3664.2	3340.9	3732.2	3681.6	5817	4955.8
SLC25A39	4961.1	3411	3426.5	3936.9	4006.7	3398.9	3411.6	3391.6	3971.5
SERINC2	5687.5	3788.2	2158.4	2980	878.4	4172.5	4353	4859.8	4978.6
CD320	3050.3	4951.3	5417.9	3742.5	2358.8	3514.6	4554.7	3491.4	2683.3
ADSS	3639.9	3252.3	3446.3	5293.4	4138.8	3461	3875.9	2460	4182.5
YWHAZ	3629.5	5226	4820.1	2776.7	1999.7	1994.4	2852.5	5342.8	4889.9
MITD1	3054.3	3368.6	3528.3	2667.2	3649.4	5228	3573.2	4783.5	3438.1
FAM195A	5861.3	3166.2	3965.1	3089.4	3267.4	2910.9	2708.1	5210.6	3007.3
NAA10	3626.6	3421.9	3324.8	3324.5	3226.8	3455.6	3365.2	4238.9	5187.2
WDR73	2953.7	3726.6	3774.5	3378.4	3680.7	3905	3047	4555.5	3772.9
RPAIN	3455	4064	3724.8	2739.2	3046.9	4398.8	2955.9	5097	3097.8
PTP4A1	3494.3	2639.9	4233.4	4535.5	4284.6	3675.2	3766.2	3000.4	2917
TMEM80	3572	3818.2	2823.9	2831.7	7486.4	3716.2	2523.7	3246.5	2522.1
PNPLA4	1706.2	2671.8	4620.4	4281.8	5140.1	3002.4	3292.2	5997.6	1817.4
DNAJA2	2886.9	3644.1	3196.8	4290.6	3782.8	3321.8	2871.4	4500.9	3994
UTRN	4134.2	3139	3488.5	2754	3045.2	4272.1	2948.6	4712.7	3987.1
QDPR	4347.6	3354.8	3592.2	2220.8	3249.5	3680.8	3893.1	5061.1	2948
INSIG1	5857.6	4923.1	3187.3	2132.8	2505.5	5022.7	2165.3	2554.9	3761.7
JAG1	802	3413.1	2469.8	15134.8	3384.7	864	1094.3	3330.1	1525.3
DUSP6	4035	5591.4	3383.7	3198.1	2597.6	4088.5	4027.1	2328.5	2553.7
PNISR	4643.7	3966.6	3611.9	3357.5	3132.6	3607.5	4394.9	1781.5	3279.4
C9orf3	4894.6	3750.5	3232.8	4484.7	3000.5	1859	3288.9	3395.4	3866.2
ANXA11	4074.2	2343.1	2924	2484.7	2212.5	3632.3	2437.1	8960.8	2656.9
BCAM	3535.1	2607.5	2804.6	6740.9	4861.3	3436.3	3773.7	1454.8	2504
PAIP1	2277.8	3946.5	2955.8	2447.9	3733.2	4914.2	4395.5	3859.9	3102.5
ZCCHC17	3354.3	3974.4	4222.6	2938.5	2621.1	3836.7	5014.8	2488	3180.3
CSTF3	2495.1	3303.4	4080	2299	3811.5	3309.3	4384.1	5067.9	2780
SPINT2	790.8	2044.4	1068.4	7543.1	10366.5	2250.7	1912.4	4433.4	1043.3
GALNT11	4995.1	2899.2	3007.6	3315.6	4492	3525.6	2611.7	3560.9	3001.3
PTBP3	3167	3158.9	2920.8	4014.4	3766.4	4084.3	3727.8	2545	3927
AKAP1	4103.3	3003.7	3037.9	3913.9	4032.9	3659.5	2921.8	3678.4	2959.6
AKAP9	2879.4	3284.9	3306.3	2741	3234	4046.9	3402.2	4782.9	3611
UGDH	1877.2	3234.6	3307.9	6108.6	3118.8	3209	3497.9	2929.9	3958.7
WTAP	2179.3	3359.8	3050.6	3566.7	2965.3	4254	3595.1	3851.5	4379.6
KRR1	4263.8	3858.9	4456.3	2270.4	2538.6	2980.6	3806.7	4188.8	2803.5
ITM2B	2848.2	3439.3	3192.7	3392.4	3664.8	4006.7	4027.5	3620.2	2920
SMARCD1	3088.5	3504.9	3168.9	3172.5	3070.7	4348.5	3310.6	2689.5	4534.1
SMS	1703.8	3536.7	3572	2675.2	1521.4	2244.7	3290.2	7682.5	4652.4
ZFAND1	3269.2	2844.3	2732.6	3073.5	3389.9	4125.8	3163.5	4901	3272
HSPBP1	3330.3	3908.1	3926.7	3586.4	3308.8	3141.4	3911	2401.6	3253.5
COQ9	3844.1	3762.2	3694.8	3641.7	3888.4	3172.5	2468.7	3227.4	3007.3
C11orf49	3554.7	3786.2	3239.7	3579.5	3386	3481.8	3234.1	2453.9	3665.3
TES	2722.8	3038.8	1740.7	4500.2	3658.6	3675.6	3363.5	2930.5	4570.2
DHX30	3559.5	3325.8	3251.9	3342.4	3521.8	2423.1	3936.5	3089.1	3673.7
GPR56	593.8	2033.1	2057.8	1222.8	2862.1	2952	1968.4	15727.1	657.2
PDGFA	1970.2	4127.9	1591.2	3373.6	6199.2	3719.5	4232.5	1228.8	3525.2
NCOR1	3260.7	3747.6	3426.7	3563.8	3395.5	3336.8	2927.2	2616.4	3688.7
ATG5	2448.8	2806.6	3157.4	2852.2	3558.8	4058.2	3956.3	3381.3	3604.8
ABHD11	3006.4	2885.3	4795	2217.7	3229.9	2716.4	3162.7	5002	2560
APLP2	5259.7	2740.8	3557.6	3615.4	2803.2	2303	2316.6	4238	2588.9
CCAR1	1835.3	2973.9	2886.5	2864	2791.9	2992.6	5115.9	3451.6	4452.4
COX7B	3323.5	3226	3594.3	2778.9	2704.8	4957.9	3197.7	2186	3111.4
NEDD4L	1304.5	2609.5	6665.3	3215.9	4888.1	3272	1752.1	2202.3	2931.5
WWTR1	3820.5	3220.5	3555.1	2245.7	2494.6	3490.2	4470.3	3234.7	2101
ANP32A	1762	3876.5	3199.9	3166.5	2692.4	2895.6	3850.4	2843.8	4258.5
DPCD	3240.4	3847.2	3586.7	2696.1	2790.6	3152.4	2903.7	3710.8	2617.1
OTUB1	3293	3421.2	3311	3676.9	3154.3	2877.7	3143.3	2370.9	3285
GPBP1L1	2820.8	3205.2	2930.2	3500.8	2971.1	3165.6	2590.3	3825.5	3492
XRN2	2153.2	2957.4	2602	4961	3357.9	2332	2635.1	2992.9	4453.7
TGIF1	2652	4186.2	3709.9	3659.1	2556.7	3652.5	2089.3	2437	3394.2
TRIM2	5185.7	2646.4	2274.7	1745.5	3575.5	5399.4	2669.9	2306	2505.3
STX18	3667.1	3357.6	3004.8	3157.4	3320.3	3448.1	2969.9	2702.4	2668.3
CRYL1	3935	2680.2	2815.8	3531.5	3675.1	3671.7	2383.1	3312.4	2105.9
GOLGA4	3460.2	2648.6	2441.4	2884.1	2563.6	3650.3	2806.4	3743.5	3787.8
FNBP1L	1626.4	3725.8	2022.5	3385	2285.4	3345.1	3914.2	2658.4	4847.9
HIGD2A	3830.1	3291.6	3396.2	2822.3	2727.1	3042.9	3072.6	2199.2	3211.1
CKB	1624.4	6106	4404.8	2554.8	1675.3	1546.9	2804.5	5100.9	1571.9
CAMK2N1	8078.2	2298.7	1320.6	2040.5	1062.1	3470.3	2561.3	3092.1	3452.2
PTTG1IP	2724.8	2864.1	3120.8	3981.8	4560.6	2271.7	2512.4	2859.4	2468.2
CLINT1	3165.5	3168.8	3047.6	3652	3004.6	2866.4	2478.9	2550.6	3338.1
MORN2	3441.1	3347.2	3339.9	2646.2	2604.8	3533.6	3186.3	2559.1	2455.3
IVNS1ABP	2894.3	2369	2615.2	3471.5	3119.9	2663.4	1958.7	2519.1	5429.3
HOXA9	1144.4	2173	3127.2	3729.3	4051.5	3299.2	5066.4	354.5	3995.2
NAA35	2661.6	2765.5	2917.4	3328	3517.4	3091.2	3692.9	2019.9	2885.2
ZNF462	2891.1	3241.3	3354.2	2412.5	4275.8	2976.3	3454.5	2264.3	1992.5
LARS	1771.6	3092.8	2498.2	4698.7	2153.6	2630.6	2640.5	2334.7	4940.4
CCND1	4363.5	2134.4	2150.9	4648.8	3343.2	1711.2	1863	2906.4	3618.4
TYW1	2353.8	3405	3281.8	3247.7	2952.6	2760.9	2927.2	3001.2	2794.2
ILF3	2236.6	3389.5	2524.1	4253.3	2928.2	2429.7	2465.5	2219.6	4202.7
CLINT1	2234.9	2869.7	2369.1	3641.3	2960.2	3264.9	2362.8	3389.9	3420.2
GOT1	2611.7	3013.7	2501.4	3156.3	2485.4	3748	3278.8	2256.4	3428.3
HNRNPA3	1996	3303.6	2734.8	1568.2	1797.8	4341.8	3560.8	2989.9	4108.5
TNRC6B	5103.6	3322.9	3928.3	1736	2569.1	2686.9	3540.5	2237.3	1238.2
HMGA2	1818.9	1851.6	4780.2	2066.6	3013.1	2284	4560.2	3090.7	2889
ALDH4A1	4141.1	2734.1	2866.9	2741.5	3078.5	2412.6	2476.1	2948.5	2847.1
MAGOH	2636.6	3362	3167.4	1786.7	2851.8	4837.7	2618.4	2822.9	2148.9
NCOA7	1941.4	2752.8	2576.4	5780	2324.1	3122.6	1528.2	3351.8	2780.3
HINT2	3081.9	3280.1	4266.6	2528.7	2271	2893.1	2948.1	2585.6	2261
FKBP4	3246.9	3166.9	3163.6	2494	2844	1864.5	2916	2904.3	3467
RTN3	2533.9	3294.4	3408.5	3596.8	2399.7	2495.9	2060.1	2988.3	3274.9
CPSF6	2379.6	3068.4	3022.1	2766.1	2465.1	2915.2	3049.7	2871.4	3367.2
BACH1	1699.7	2450	2443.6	4041.9	2985.4	3487.6	2742.6	2580.3	3463.7
MFF	2646.2	2855	2588.5	3532.3	2453.1	2977.8	2273.4	3411.6	2938.2
PRR14	3163.9	2817.8	2488.6	3315.7	2321.1	2264.4	2569.8	3152.2	3460
SNX29	3381	2388.8	2046.7	2529.2	2300.5	3355.9	2176.3	4018.1	3306.9
UBAC2	2600.2	2549.6	2403.7	4019.9	4245.2	2494.8	2823.3	2028.8	2303.2
RNF13	2762.8	2697.9	2432.2	3790.5	2988.2	3203.8	2105.6	2620.6	2709.6
NIPSNAP1	2709.1	2977.3	3133	2651.3	3496.6	2413.1	2296.7	2769.5	2823.2
IGF2BP3	3698.6	2940.1	633	1323	1734.3	3223.6	3570.7	2703.2	5280
NCBP2	1879.5	2411.9	3198.5	2687.9	2070.6	2939.1	3144.2	3760.9	2971.1
POGK	2515.7	2818	2866.4	2318.5	2314.1	3611.5	2213.3	3731.8	2650.4
COX11	2844.2	3174	2832.5	1974.4	2121.5	2860.2	3319.3	3606.4	2192.5
CBR4	2398.6	3066.5	3584.7	2094.4	3115.5	2265.6	2356.7	4046.3	1985.8
HNRNPA3	2137.3	3081	2754.8	2119	2194	3186.6	3409.1	2604.8	3375.1
MFSD10	3434	2956.1	2881	2752.7	3375	2153.3	2904.4	2200.9	2080.7
BAG5	2251.5	2727.6	2645.5	3364.7	2679.6	2621.7	2635.6	2449.7	3269.8
C7orf55	3281.9	3436.3	3085.7	1847	2131.5	3272.3	2296.9	2997.7	2244.1
FAM120A	3442.4	2732.3	2751.8	3566.5	2876.7	2018.4	2567.8	1621.7	2940.3
NAP1L4	2176.3	2422.6	2358.8	3868.9	3799.2	1529.7	2733.7	2443.2	2980.1
GTF2I	1980.4	2607.7	2120.5	3359.8	2739.5	2167	2209.3	2785	4263.5
SCOC	1891.1	2310.7	2752	2460.1	2593.7	2259.6	2966.4	4306.7	2616.2
DCXR	3313.9	2942.8	2323	2228.6	1816.6	2622.8	2687	2569.2	3598.5
KAT5	3008.9	2659.4	2740.3	2716.7	3013.7	2194.1	2619	2910.2	2225.1
TAF1D	2079.5	2250	2569.6	2389.5	2341.6	3221.3	2577.4	3598.1	3052.1
MID1	2213.8	3519.3	3699	2116.2	1759.9	2231.8	3187.4	2617.5	2702.6
GOLGA4	3609.2	2428.6	2300.1	2097.3	2099.6	2474	3003.1	2259.2	3620
LIMCH1	3447.5	773.9	239.4	2224.7	2685.8	1772.9	1166.5	4764.2	6742.6
SRSF6	2630.7	3326.8	3591.4	1560.2	2367.4	2016	1361.1	4745.8	2176.6
GTF2I	2074.2	2732.8	2140	3534.7	2492.7	2187.3	1817.8	2689.6	3918.9
TBC1D9	2082.6	2306.8	2525	2227.8	2110.4	2990.6	2491.8	3264.3	3376.1
HOXA7	2429.6	2490.6	3456.7	3283.8	2437	2888.5	4266.3	723.9	1384
TPMT	2167.1	2041.1	3683.6	1904	1936.9	1857.2	2098.2	5071.4	2580.4
PPIG	2938.5	2894.7	2925.4	1752.5	1894.7	2180.3	3326	2830.6	2545.6
PLEKHB2	2311.8	2269.6	1972.7	4445.1	2206.1	2802.5	3300.6	1775.3	2181.8
API5	1607.3	2393	1868.6	4093.4	1995.1	2235.9	1960.9	2047.4	4965.6
TMEM123	2908.8	2724.1	2797.4	2391.1	2599.6	2293.2	2511.3	2214.5	2629.5
HNRNPA3	1955.6	2770.9	2192.7	2178.4	1658	3567.1	2451.8	2304.8	3963.4
LARP7	2668	2662.5	3011.5	2421	2500.6	2790.8	2691.6	1811.3	2451.6
SORD	2588.5	2181.2	2333.8	1636.6	2124.3	2512.7	2636.3	3843.5	3116.7
PPCS	2560.2	2337.7	2592.4	2421.5	2887	2504.2	1794.1	3418.4	2410.7
RBBP8	2060	2452.6	3620.8	2152.9	1601.5	2748.2	2861.1	2836	2466.9
RPRD1A	2028.2	2341.8	3199.6	2246.9	2232.3	2672.7	2339.2	2929.7	2766.9
TSPAN6	2359.4	2711.9	2479.3	1763.5	2809.6	3266.1	2373.3	2504.4	2379.4
CLN5	2399.2	2333.7	2391.4	3185.8	3240.2	2359.7	2146.9	2607.4	1979.1
DNAJC19	2726.9	2575.8	2827.1	2002.1	2168	3155.3	2375.7	2606.2	2070.3
MAP9	2281.4	1646.6	2066.2	2467.1	3209.6	3057.5	2338.5	3039.8	2397.4
DDX20	1832.7	2157.9	2002.7	2511.3	2271.6	2265.7	2327.4	3013.5	4078.7
ATP1B1	1943.2	2222.2	3456.9	3809.1	3360.2	1383.5	1782.9	3082.6	1388.8
SRSF1	1419.8	2464.1	1963.1	2569.3	2215.7	1815.2	2253.4	3609.6	4092
ANP32E	1497.2	2647.5	2691	2372.3	1725.5	2161.4	3958	1905.6	3440
CNOT7	2072.5	2538.3	2430.6	2528.3	2407.7	2256.4	2264.7	3064.8	2661.3
MRPL42	2628.2	2406.3	2534.6	1965.1	2381.9	3199.2	2968.7	2189.8	1872.2
HES1	1644.7	5077.9	1094.4	6545.5	3139.5	840.4	1068.7	1338	1332.1
AP1S1	3360.8	2209.3	2270.7	2690.8	3753.4	1408	2915.8	1781.6	1681.9
ASAH1	2995.8	2150.1	2075.5	2299.3	1956.9	2032.2	985.4	4173.9	3145.4
TLK2	2100.2	2729	2483.2	2332.4	1828.8	2268	2257.4	2803.8	2999.2
GTPBP4	2183	2200.1	2232.3	2417.3	2456.6	2339.4	1813.5	3091.2	2969.9
BCL2L13	2473.8	1974.8	1839	3240.3	3142.3	2205.8	1632.4	2695.9	2470.6
PLEKHB2	2502	2399.2	2283.4	3292.2	2193	2477.8	2844.1	1960.3	1626.7
DLG1	1438.5	2649.1	1490.9	4209.7	2028.8	3048.6	1554.3	1129	4021.8
YWHAE	1522.4	2300.9	1968.7	2590.7	1894.3	2500.8	1970.1	2592.6	4156.5
CNDP2	2153.3	2055.3	2541.2	2451.7	2473.5	2712.4	2990.6	1657.4	2194.7
ZC3H14	2226.3	2300.7	2017.6	2648	2606.4	2464.7	2070.5	1995.2	2860.9
MED28	2891.9	2488.1	2733.9	1509.9	1578.6	2689.7	2699.7	2748.8	1825.9
SLC12A2	2268.2	3254.4	2260.5	2506.4	2291.6	2429.9	1781.5	2851.6	1474.2
UGDH	1467.3	2443.9	2544	3791.6	2100.1	2143.1	2236.3	2069.1	2306.5
DDX52	1820.8	2389.8	2384.5	2077.4	2176.6	2220.2	2694.6	2803.8	2488.5
EXOC6	2197.8	1734.5	1846.3	1650	1554.2	2543	1426.3	6028.9	2020
GALNT7	1386.6	2743	2385.3	1908.3	3597.2	3303	1983.6	2506.9	1185.2
VEZF1	1911.8	2854.4	2240.2	2499.8	1860.1	2289.7	2152.8	2205	2885.1
ENSA	2866.8	2710.7	2710.2	1669	1803	2012.9	2604.6	2745.5	1775.1
LGR4	1352.9	1460.1	2011.1	3038.5	2289.3	2064.4	3750.5	1668.8	3202.9
MTIF2	1736.2	2037.9	2142.6	2210.2	1880.7	2660.2	2344.5	2833.6	2874
LARS	3281.4	2632.8	2203.3	1905.2	2553.5	3317.4	2113	952.7	1670
VEZF1	2399.5	2931.1	3092.1	2263.8	2623.1	2164.4	2304.6	1073.8	1775.8
SNAPC1	1100.6	1958	2344.5	3025.6	1645.9	2465.4	2974.6	2820.6	2282.8
KITLG	3208.2	1113.7	1796	1836.4	1356.8	3502	2467.2	2059.1	3226.4
COX11	2057.5	2579.5	2506.6	1919.3	1894.1	1991.9	2151.2	2989.4	2264.7
THOC2	1871.1	1976.5	1799.2	1696.4	2078.5	2905.6	2371.2	3175.3	2473.5
KIF13B	2657.8	1830.8	1750.3	1592.4	2153.6	4164.7	1623.3	2961.2	1540.5
POP5	2389.7	2736.6	2975.7	2014.6	1718.5	1898.9	2050.6	2237.1	2040.1
C14orf1	3162.9	2411.7	1905.5	1813.6	2481.2	2434.1	1761.1	2203	1812.4
PRKAG2	2201.9	2365	3023.6	2023.5	2512.7	1606.4	1763	2534.7	1902.5
DCAF6	1985.8	1995.4	1974.7	2656.8	1963.7	2089.1	2026.1	2401.5	2776.9
DDX52	1910.5	2294.9	2153.6	2525.9	1915.1	2428	2342.3	1586.8	2597.4
SUDS3	2013.5	2256.6	2011.8	1858	1931.4	2403.8	1498.8	2631.1	2999.9
MSMO1	2162.2	2082.6	1102.8	2026.3	2629.4	2537.7	1292.9	3246.3	2521
SRSF6	1867.5	2166.9	2471.7	1667.6	3226.8	2252.6	835.3	3153.9	1957.8
CBX1	2760.3	2602.6	2552.4	2068.6	2098.2	2070	3070.9	671.3	1649.2
CCNC	1482.7	2196.3	1912.1	2089.5	1551	2214.9	2543.9	2573.1	2898.6
ZMAT2	2095.5	2347	2376.7	2060.5	2426.5	1826.2	2245.4	2421.7	1621.7
RBM23	1849.4	2141.7	2115.4	2785.7	2680.3	1910.3	1727.4	1656.8	2313.5
AASDHPPT	1768.2	2102.1	2206.1	1981.5	2213.8	1842.6	1873.2	2753.6	2314.7
DNAAF2	1394.9	2346.1	1759.2	2192.4	1995.3	2439.2	1749.6	2624.7	2402.9
NAA35	1989.4	2118.5	2170.1	2365.2	2540.1	2007.1	2012.5	1638.8	2057.7
MRPL10	2413.9	2035.5	2318.9	1661.6	2278.7	2400.1	2354.1	1788	1631.3
MIS18A	1460.3	2338.7	2251.2	1701.5	1776.5	2083.9	3666.9	1475.2	2043.2
MYO6	1809.5	1427	1547.1	2933.7	1698.7	2148.3	1753.6	2837.4	2607.7
TMED4	2755	2441	2816.2	1940.2	1446.1	1798.3	1598.9	2272.5	1652.1
ELP2	1867.5	1949	2371.1	2218	2200.7	2079.6	1545.3	2122.4	2322.9
APCDD1L	303.8	165	2695.1	3416.3	6710.4	567.7	4399.6	282.7	109.8
TRIT1	2185.9	2417.8	2303.3	1808.9	1491.9	2549.4	2274.1	1777.8	1837.8
HNRNPA3	2697.1	3037.1	3012.6	1061.4	1346.1	2210.3	1945	1249.8	1761.1
GPBP1L1	1830.3	2045	1876.1	2369.6	1955.1	1881.3	1623.6	2236.9	2500.1
TSC22D1	1950.4	2082	1843.2	2668.6	2525.2	1615.9	1728.2	1977.2	1905.6
LRRFIP1	1058.9	1574.5	1306.8	4143	2262.2	1506.2	2464.2	1368.1	2482.5
AK2	1668.4	2033	2257	1653	1979.7	2166.3	1698.9	2301.4	2375
RBM23	1700.3	1976.5	1854.5	2776.7	2468.8	1680.6	1791.4	1657.2	2180.6
SCRN2	2876.6	1832.7	2319.5	1080.7	2260.1	1626.4	1884.1	2488.4	1558.1
DCAF11	2032.6	1759.5	1861.4	2147.3	2327.6	1659.2	1926.9	1890.8	2302.5
HOXB9	112.5	326.5	26	348.9	210.6	675.9	10677.7	54.9	5463
NARS2	2157.8	2350.5	2253	1799	1615.7	2862	1282.2	1609.7	1928.6
MKRN1	2355.2	2052.8	2013.5	1535.1	1597.9	2513.1	1480.2	2730.5	1579.9
PRKAG2	1883.3	2089.5	2726.6	2113.4	2415	1247.5	1539.8	2216.7	1594.5
MTCH2	2349.2	1935.5	1773.1	1809.9	2013.5	1884.9	1387.7	2516.7	2134.9
FUNDC1	2026.7	1924.3	2552.7	1507.8	2119.6	1900.5	1620.2	2625	1479.6
KRT8	1288.7	1466.3	2209.1	2597	3008	2582.1	2093.3	1107.4	1404.2
CTSD	1912.6	1910.4	1659.3	3101.1	2254.8	1794.3	1737.2	1529.9	1818.7
CD46	1781.3	1906.8	1597	1431.1	1244.3	1287.1	755.4	4301.5	3278
RASSF7	1410.6	1928.1	2081	2815.9	2464	1507.6	1412.6	1906	2023.5
YWHAE	1093.1	1700.3	1497.8	2057.1	1355.4	1901.8	1923.9	2277.7	3722.9
COMMD9	2227.4	1863.3	1786.1	931.9	2687.7	2125.8	2011.3	1680.8	2158.7
TRIB2	1658.6	2738.5	1757.6	2588.7	1241	1810.7	1758.5	934.7	2880.9
MYO6	1847.6	1421.3	1532.2	2582.2	1771.6	2140.7	1517.6	2040.4	2282.8
RHBDD2	2264.8	1680	1682.3	1859.9	2186.6	1902.1	2178.6	1361.5	2002.6
ING4	1892.1	1710.7	1797.6	1921.6	2295.5	1993.6	1506.3	2079.1	1784.4
ELAC1	1495.2	1827.1	2939.4	1372	1664.1	1919.3	1503.7	2581.3	1633.2
PLEKHA1	1592.6	1368.7	1592.2	2463.8	2118.8	1936.2	1893.4	2284.6	1597.4
FBXO8	1870.1	1944	1918	2053.9	1774.6	1849.3	1484.3	1978.1	1863.8
WWTR1	992	2487.9	1756.5	2493	1521.3	2068.9	1615.9	1696.7	2062.3
SDSL	1533.2	2503.1	1867.8	1729.6	2436.2	1693.1	1264.5	2669.4	960.3
COPZ1	1479.4	1835.2	1970.2	2192.5	1795.5	1567	1866.5	1727.4	2156.8
PRKAG1	1792	1546.9	1778.6	2107.5	2500.2	1691	1732.9	1780.9	1648.8
IRF2BP2	1717.2	1706.9	1485.4	1964.8	1843.8	2117.2	1816	2061.2	1783.1
NSD1	1819.4	2024.8	2081.1	1695.2	1756.6	2007.1	1576	1712.8	1814.4
HRSP12	1702.4	1548.8	1635.5	1041.3	1155.6	1819.8	1658.3	3778.5	2107.1
SUCLG2	1533.1	1939.5	2225.5	1426.5	1312.8	1334.9	993.3	3092.8	2486.5
ENSA	2217.5	1889.9	1959.7	1718.5	1930.5	1415.5	2150.7	1799.4	1251
TPMT	1690.8	1404.8	2698.1	1426.2	1545.5	1156.2	1204.2	3550.2	1625.2
HOXB5	1969.3	2263.8	17.2	804.3	678.4	2234.5	2655.7	4131.8	1545.7
KIF9	2207.3	1943.4	1821.6	1447.3	1548.5	2086	2175.9	1393.1	1660.6
LYPLAL1	1888.7	2036.5	1889.2	1634.2	1892	2382.8	1528.7	1792	1203.3
TMEM97	3629.6	3057.6	1563.4	669.8	908.5	1526.4	712.8	2256.9	1890.7
GDE1	2143.2	1321.6	1559.4	2332.2	1690.3	1767.1	1752.3	1329.4	2283.7
DEDD2	1828.7	1518.2	1701.5	1578.7	2220.3	1885.7	1728.4	2121.3	1478.5
PRR13	1822.1	1604.7	1629.7	1936.6	1930.2	1875.7	1674.2	1797.7	1628.2
TDG	1939.9	1791.1	1670.5	2117.1	1891.1	1807.1	2245.5	667.3	1705
PUM1	1448.5	1787.2	1476.9	2640.5	1757.7	1269.8	1452.9	1375.4	2437.8
ANP32A	1059.1	2010.6	1681.1	1501.3	1652.6	1762.5	2349	1557.6	1939.2
SOAT1	1495.7	1576.5	1421.5	1355.1	1982.1	2130.5	1888	1809.1	1768.5
MAPK1IP1L	1382.3	1846.9	1725.6	1886.1	1465	1536.7	1550	1503.7	2517.8
CHCHD7	1901.9	1568.8	2822.3	1281.4	1598.9	1351.9	1262.5	2262.5	1291.2
CREB3L4	1379.6	1996	2289.1	1193.6	1588.2	1965.3	1471.1	2235.6	1210.8
HOXA10	1247.4	2244.3	2204.7	2016.8	2496.1	1226.2	1837.5	158.7	1861.1
ORC4	1427.1	1864.4	1920.6	1310.2	1274.4	1991.2	1864.6	1886	1634.2
METAP1	1320.8	1837.9	1718.9	1896.2	1509.3	1427.6	1116.9	2148	2139.8
EYA3	1595.2	1632.9	1782.2	1451.1	1858.2	1806	1341.1	1864.3	1765.9
TFAM	1164.9	1793.9	1622.6	1318.4	1578.4	1723	1713.2	2498.8	1646.3
ALDH9A1	1874.9	1769.4	1843.7	1729	1357	1653	1936.5	1389.8	1473
CBX5	1593.3	1832.3	2423.4	1137.8	1132.5	1474.1	2224.8	1666.6	1532.2
CNDP2	1649.2	1519.9	1765.9	1688.4	1971.2	1763.3	2208.6	1244.5	1174
CAPRIN1	1078.6	1905.4	1336.2	1341.9	1712.5	1342.8	1278.1	1938.5	2928.4
ALDH4A1	2261.8	1485.3	1442.5	1789.6	1919.3	1337.2	1173.2	1665.3	1675.8
RIPK4	105.9	904.3	439.6	5885	6111	123.3	523.1	79.4	547
OTUB1	1774.9	1855.6	1809.4	1753.3	1546.9	1431.3	1693.2	1251.2	1581.6
PRPF4B	1319.4	1450.1	1464.8	1323.2	1574.5	1922.2	1765.6	2038	1774.8
CPNE3	1821.5	1414	2442.9	1187.9	1424.1	1387.5	1253.7	2419.9	1271.7
DLG1	1013	2000.6	1012.9	2595.6	1137.9	2016.6	945.4	793.5	2885.4
DYNC2LI1	1829.8	1446.5	1602	1468.5	1633.8	1673.7	1057.3	2182.6	1478
JUP	730.8	852.5	264.1	2570.7	2956.8	1508.8	1368.7	2024.2	1880.7
INSIG2	1311	1696	1605.2	1740.9	1707.1	1521.2	1188.9	1670.8	1624.8
BTG2	1563.8	1152	703.6	1935	1654.3	1321.6	945.7	2905.1	1815
VDAC1	1402.5	1590.7	1404.2	1670.7	1420.2	1462.2	1524.4	1594.2	1924.6
MLF1	1328	1662	2134.9	1818.9	1935.9	1983.3	1628.1	720	732.8
POGK	1408.6	1566.8	1387.5	2080.9	1330.9	1659.3	1107.9	1450.8	1936.1
DNALI1	2037.2	2879	1494.7	960.5	794.7	1726.2	1119.8	1765.6	1141
OFD1	1548.6	1236.6	1107.8	1272.1	1207.7	1549.2	1398.9	2538.7	2040.8
PPAPDC1B	1300.8	1531.9	1753	1952.5	1750.5	2093.4	1020.8	1138.2	1313.9
GTF2I	1341.6	1537.6	1390.6	1727.7	1421.6	1385.3	1002.5	1877.8	2155.5
CCDC91	1218.6	1468.2	1407.9	1446.9	1450.8	1799.4	1656	1549.8	1782.4
NDUFB5	1433.5	1694.9	1799.7	1405.3	1392.2	1592.4	1415.2	1465.3	1541.3
HNRNPA3	2194.2	2364.1	2325.9	693.5	1002.5	1597.5	1488.7	868.5	1198.3
HMGCS1	2348.3	2339.9	849.1	854.7	938	1526.2	663.7	2570.9	1562.6
CTDSPL	1597.5	1417.4	1222.4	1125.7	1204.5	1826.8	1513.5	2230.8	1478.1
PRDX2	2084.6	1916.1	1979.4	1059.1	1348.7	1491.5	1411.2	1255.1	1058.9
NFATC3	1239.5	1855.5	1214	1872	2003.9	1203	1483.1	1130	1561
SIRT5	1165.3	1410.4	1729.6	1238	1530.5	1948.6	1138	1971.8	1408
PPID	1590.9	1635.8	1741.5	1600.4	1974.9	1432.7	1097.3	1412.5	1033.1
NT5DC1	1494.3	703	1521.1	1392.8	1865.9	1791.3	1079.1	2011.4	1526.5
B9D1	1899.5	1604.7	2035.9	1064.9	1338.1	1484.9	1035.6	1826.1	1002.7
TNRC6B	1531.2	1597.1	1563.6	1368.1	1462.7	1171.1	1591.8	1438.5	1561.3
IMPA2	2202.5	1347.6	1176.3	929.5	681.4	1802.5	1295.4	2637.2	1172.5
HOOK2	1710.6	1350.8	1516.9	1459.3	1780.7	1227.8	1234.2	1899.9	1032.7
RAN	1058.4	1459.2	1300.3	1249.6	1089.5	1430.9	1403.2	2157.2	2050.7
MIS12	959.1	1348.1	1352.8	1387	1422.4	2525.5	1504.6	1220	1408.3
SECISBP2	1630.6	1520.9	1654.3	1150.9	1057.2	2075.4	1630.6	1087.6	1312.9
HOMER1	1079.4	1298.7	1010.4	1427	1315	1477.1	1816.8	1285.3	2392.5
GCC2	1582.3	1536.2	1521.4	1284.9	954.6	1749	1370.5	1288.4	1768.4
IQCK	1299.4	1736.8	1590.6	1489.2	1552.8	1824.6	1183.8	1097	1274.1
TMEM128	1231.8	1366.5	1472.2	1200.4	1370	1927.5	1585.1	1525.9	1339.9
TJAP1	1708.6	1461.2	1386.3	1455.2	1384.5	1284	1216.7	1462.8	1555.8
STX18	1567.2	1671.3	1455.2	1409.2	1337.9	1338.6	1444.5	1364.6	1304.3
AKIRIN1	1162.4	1409.7	1547.2	1603.7	1580.2	1000.1	1459.4	1287.7	1777.8
HES1	1672	3694.5	940.2	2560.4	1238.3	486.8	774.9	649.1	808.8
FAM104A	1386.1	1733.9	1659.6	1177.6	1258.8	1305.9	1347.1	1800.7	1132.9
HIPK2	642.1	1281.1	1970.2	1572.4	1509.5	835.9	1793.9	2071.4	1024.2
DDX52	1258.3	1331.9	1073.2	1569.4	1800.5	1604.5	1415.4	1234.9	1379.7
SLC37A4	1536.6	1216.7	1595.8	1126.4	1503.4	1524.8	1479.5	1416	1252.4
UPF3B	838.5	1271.3	1274.1	1207.9	1339.4	1174.6	1917.3	2234.3	1361.2
USP3	1062.9	1432.6	1190.3	1534	1186.8	2054.3	1384.7	1033.3	1709
CPNE3	1503.5	1118.4	1765.4	1699.3	1252.3	968.3	1129.6	1604.6	1538.5
HOXB4	2061.5	2582.5	49	512.1	885.2	1369.7	1332.3	2440.5	1341.1
ARRDC3	1298.7	2107.3	1701.3	748.7	834	952.7	1397.1	2441.7	1069.8
HSDL2	1224.9	1091.9	1584.5	1011.5	1305.4	1171.3	1212	2439.7	1488.8
CA12	1204.1	896.4	1994.8	1520.3	1821.8	697.5	2378.7	1375.5	570.8
SLC4A2	823	1477.8	972.9	2299.5	1474.6	1133.7	1509.7	1005.1	1746.9
SNTB1	1877.6	1410.8	1738.6	704.7	862.9	2412.3	1126.8	1225.6	1053.8
PFKL	1246.1	1398.1	897.7	2161.4	1618.2	1050.5	1248.3	1160.4	1569.5
NOB1	1512.1	1347.7	1281.5	1465.1	1346.1	1355.4	1455.6	1220.8	1345.3
HOXA10	1068.4	1585.7	1548.9	1374.4	1731.5	1085.5	1874.4	138.2	1907.1
SERINC2	2131.4	1405.2	794.2	1174.3	333.1	1532.5	1481.4	1752.3	1672.1
TES	539	930.9	445.9	2888.2	1715.3	1490.3	1021.6	1376.3	1777.3
COL18A1	1550.1	1404.3	686.4	2522.7	1434.6	903.4	857.1	2135.1	625.9
DOK5	830.7	2350.7	2191.6	1539.4	1236.5	707.4	1477.7	1724.6	36.5
HBP1	887.8	1245.2	1070.8	1637.4	1376.4	1240.3	1182.3	1635.2	1787.7
PTPLAD1	475	796.6	594.6	888.9	6661.7	525.9	463.8	671.1	948.5
WTAP	756.7	1438.3	1201.4	1299.4	1008.2	1475	1318.9	1647.4	1874.2
YWHAE	951.3	1381.1	1235.3	1224.1	990.3	1309.5	1162	1617.1	2085
CTDSPL	1542.4	1273.7	1086.5	1494.5	1346	1209.1	1285.9	1304.7	1364.1
CCDC112	980.7	1395.4	1179.5	1057.9	971.7	1585.8	1426	2034.1	1274.4
UHMK1	1627.1	1594.7	1658	1392.8	1350.6	987.3	971.2	1217.5	1076.7
RTN3	1067.2	1415.6	1379.5	1643.3	1384.5	1262.6	980	1274.7	1380.7
RUVBL1	1338.3	1497.2	1397.7	1277.3	1108.8	853.6	1429.7	1604.3	1263.9
INSIG2	888.6	1208.5	1065.5	1855.1	1701	1284.8	949.5	1400.5	1320.7
MKRN1	1463.6	1409	1283.4	1353.8	1330.1	1114.7	1050.5	1660.9	991.9
PLA2G12A	1385.3	1211.6	1365.4	1488	1196.1	1329.1	897.6	1394.7	1385.3
METTL9	1107.8	1570.3	1423.6	1146.5	972.6	1505.2	985.2	1170.8	1723.5
TUBB2B	503	726.2	83.2	414.5	121.3	2558.5	1815.3	1225.4	4138.9
ENAH	485.1	1755.8	1363.8	1033.9	918.9	2101.5	1893.3	964.2	1049.8
SCRN2	2034.6	1198.1	1614.7	634.4	1304.1	1179.6	1154	1464.1	922.3
B9D1	1652.5	1370.3	1785.4	876.1	1063.6	1168.8	813	1766.9	967.4
ENOSF1	1145.2	1302.3	2265.4	1145.7	1308.9	1263.1	746.8	1355.6	923.9
NEDD4L	531	962.8	2363.4	2016.2	2331.4	851.4	917.1	470.6	977.4
H2AFY2	403.8	1613.2	957.9	1668.3	1509.3	1399	1082.9	993	1790.6
HDHD1	1708.1	1103.7	1180.9	958.4	808	772.9	1107.9	1903.9	1858
TSPAN6	1069	1355.2	1257.2	926.5	1207	1536.4	1168.6	1370.2	1454.4
WDR43	1351.5	1386.7	1187.5	1081.7	1106.9	1309.7	1300.3	1513.5	1101.8
RICTOR	1030.7	1140.8	1054.7	1188.7	1037.1	1342	1927.8	1050.4	1561.6
ATP6V1A	1664.6	1228.3	1209.7	1243.6	1418.1	1144.9	752.7	1308.7	1347.2
CBX1	1573.4	1383.3	1310.3	1286.5	1333.6	1277.4	1922.8	366.7	847.6
NEDD4L	479.5	936.9	2361.1	2002.7	2067.7	815.4	861	550.8	1215.5
HOXA5	374.3	1737.2	1381.2	1689.6	1768	1262.4	1383.6	1150.7	524.6
FZD6	716.1	843.3	545.9	1410	755	961.2	575.1	3014.6	2394.7
ALG3	1130.2	1014.8	1177.5	1486.2	1297.8	1293.2	1221.7	941.5	1474.3
SYPL1	1080.4	1352.6	1443.3	971.9	1076.2	1241.9	889.8	1626.3	1350.3
GPRC5C	613.6	502.9	121.6	673.8	5230.7	747.4	1851.4	316.3	962
SORD	1333.8	946	1004.1	1178.9	1315.1	1349.8	1284.5	1141.4	1458.2
NDUFA5	1137.5	1311.7	1427.2	1035.8	1103.3	1288.5	1490	1138.8	1024
AP2A2	1263.8	1048	1001.7	1582.2	1719.3	863.3	1231.8	949.4	1280.7
AGGF1	1047.9	1199.2	1019.8	1214.7	1096.3	1302.1	991.9	1421.9	1637.4
ARMC7	1220.9	971.3	1121	1088	1241.9	1056.7	1379	1377.3	1403.4
CAPZA2	1162.2	1355.7	1541	1022.4	1022.1	646.4	1427	1756.5	914.1
NSD1	1175.3	1242.9	1316.7	1160.1	1140.2	1365.6	929.8	1144.8	1349.9
PRKCI	1321.3	1268.4	1187.7	907.6	1130.7	1122.8	1051.9	1374.2	1449.6
CRYZ	1166.3	1521.7	592.9	1520.7	894.4	1017.7	876.8	1259.8	1855.4
AK2	1177.5	1190	1530.4	894	1505.8	1116.3	891.9	1223.4	1076.6
IWS1	1053.9	1146.3	1098.8	1483.4	1218	1009.2	1322.6	1123.3	1132.2
PRKAB1	794.5	914	974.7	1471.3	1498.2	965.4	962.5	1327.4	1595.7
AP1M2	3001	1134.6	1161.7	784.9	1209.9	1016.4	583.2	364.7	1216.2
FAM60A	1114	1260.6	696.2	1085.4	1124.4	1543.7	1695.4	679.2	1237.2
SEPT6	1207.3	1647.8	937.3	871.8	1317.8	1151.1	1048.6	653.6	1546.6
MLLT4	836.6	1176.9	1039.8	954.7	1132.1	1396.1	1154.4	1496.3	1186.8
DNMT3A	1128.8	1530.9	1279	939.8	1045.5	1405.4	843.6	1107.3	1013.5
EZR	603.2	1187.9	1097	1772.6	1528.8	800.1	1225.9	673.5	1393.3
ZDHHC12	1389	1068.8	1416.8	1192.2	1230.1	763.3	1405.8	875.4	885.9
SPTLC2	907.3	1252.4	1224.4	1538.6	1168.7	773.7	938.4	1215.7	1192.4
ABI2	793.3	1296.6	1028.1	1273.8	1212.6	1265.6	960.2	1035.3	1289.7
KCTD1	1363.2	805.7	930.6	1022.8	1025.8	1520.4	1217.9	841.5	1425.8
PATZ1	829.7	1340.2	1210.7	1224	1144.1	1073	825.3	1192.4	1295.7
C11orf54	960.3	1135.1	978.8	950.4	563.9	1761.1	930.3	1512	1232.5
HBP1	790.4	1060.1	923.7	1236.8	1222.3	904.8	868.3	1615.8	1395.6
SORD	1299.6	931	963.9	984	1127.2	1291.2	1124.9	1040.6	1245.4
ZC3H14	1122.8	1178.6	1047.7	985.5	1049.2	1084.6	1092.4	1129.7	1296.8
AGPAT2	1331.1	1069.5	861.4	1144.8	1244.1	855.4	1380.9	1221.4	861
PLEKHA1	1704.8	1344.8	1646.4	1238.7	1003.6	800.9	732.4	589.4	901.5
PHACTR4	834.6	981.8	909	1451.5	1424.3	1066.4	1105.1	766.2	1352.8
PRPS2	757.4	1012	1186.1	972.4	788.4	960.3	873.4	1793.8	1489.4
MST1	1039.1	1047.7	924.3	1448.8	1458.4	1057.5	1031.3	947.2	871
TRIM2	1521.3	965.7	736.2	553.1	930.8	1868.6	947	1205.8	1086.7
PPIL4	878.4	1026.3	1035.1	983.9	899.9	1159.1	1027.5	1350.9	1416.3
YWHAE	640.2	967.7	866.5	1112.5	781.5	1005.9	1074.2	1276.2	2045.1
AGL	937.3	743.3	804.4	1002.5	1129.7	1362.6	1149.1	1217.2	1411.7
GCC2	1049.5	1096.1	928.5	1090.9	876.6	1299	929	952.4	1525.3
TRAPPC9	1205.2	992.2	1148.8	1167.1	898.3	1158.3	719.8	1261.3	1175.7
ZMYND8	1064.4	906.3	862	1305.9	1202.4	732.7	1504.5	1099.5	1043.8
MOAP1	963.2	814.8	913.9	1526.8	1301.1	837.2	975.7	1256.3	1105.5
ZMYND8	695.6	864.1	802.7	989.8	995.9	1040.2	1638.9	1365.2	1301.4
RTN3	878.9	1139.3	1169.8	1301.8	1017.3	1110.7	824.2	1088.6	1153.9
CCDC25	1490	1052.7	1481.6	713.9	770.4	1021.7	978	1126.7	930.5
VMA21	1448.6	1213.4	1539.3	616.2	699.1	1081.5	1127.6	979.2	845.9
BCL7A	957.7	1124.7	700.7	864.4	690	1288	1072.2	1764.8	1067.1
USP53	1218.8	412.2	798.1	2026	1491.4	1380.2	540.3	685.9	933.9
GSDMD	1205.8	1025.8	1031.3	839.7	972.9	1365.4	1132.4	1084.3	803.2
HSD17B12	382	587	1218.9	1018.4	971.4	395.9	930.4	2024.2	1918.9
ANKRD10	1058.4	1121.9	856.7	868.1	1055.3	1334.7	797.9	1289.9	957.5
SLC39A8	607.6	558.1	1503.5	1055.5	1918	1326.5	1042.1	644.2	636.5
LRBA	865.3	677	960.5	1395.6	1059.5	1227.5	959.2	1009.4	1063.1
ALDH7A1	641.5	1062.3	1095.5	1235	1182.3	945.6	1165.8	799.4	1020.1
MSI2	1207.7	1201.2	897.1	764.6	1098	1071.9	1095	625.3	1160.3
GMPR2	1060.7	1046.2	1208	982.9	1183.7	812.4	792.4	1233.8	796.9
FRAS1	834.4	333	323.9	2225	2343.8	1559.7	750.7	241.3	488.6
SLC11A2	1001.9	882.8	1093.4	1120.3	1036.9	1004.2	740.6	1221.7	992
ZNF3	655	813.5	729.4	1313.4	1018.4	1003.5	1094.4	950.6	1505.5
ZNF626	1134.8	1056.8	1120	616.6	939.2	898.9	930.6	1295.4	1077.4
PRKCI	1077.5	1027.6	989	820.5	964.9	920.4	881.2	1086.2	1267.4
GCC2	757.9	756.1	778.7	1275.3	917	1079.5	944	925	1563
NCOR1	801.5	1019.1	804.4	1226.2	1145.9	891.7	1093.7	721.5	1241.7
WWTR1	626.2	1423.7	970.4	940.8	905	900.6	1310	890.8	947.1
RNPC3	942.8	944.5	1039.3	907.4	1132.4	1039.1	1119.1	923.3	824.3
ZNF24	976.1	841.3	978.4	997.9	1066	1046.2	1194	677.2	1092.4
PLXNB1	781.8	826.2	580.7	1106.5	1201.2	805.6	1157.2	1529.5	871.3
CSTF3	1887.2	1664.4	1594.9	272.3	747.4	655.7	1252.7	448.3	300.1
USP53	1316.6	344.8	712.6	1534.7	1558.2	1567.6	503.1	590.3	656.8
HOXB2	1287.1	1416.9	325.4	681.2	509.7	1217.2	1183.7	804.4	1315.5
HNRNPA3	1127.4	1368.4	1370.4	467.1	588.1	962.8	1174.1	676.3	999.8
FBXW9	1103.9	1081.3	1136.5	611.9	1017.6	966.2	1183.3	753.6	864.2
DHTKD1	912.5	935.2	910.9	740	1011.2	1346.3	888.4	935.8	1021.4
CCDC91	888.1	880.7	976.1	943.8	730.7	1104.2	1389.4	572.1	1207
PTPRG	586.9	970.2	866.9	1473.1	699.2	963.7	701.5	1208.4	1220.6
TMEM68	795.7	868.7	867	947.6	867.5	992.2	771.8	1424.7	1120.1
C1orf27	596.5	811.4	837	941	950.4	1110.5	755	1397.8	1233.7
KDM2B	1030.2	1002.2	727.7	1122.6	849.2	951.2	975.3	838.4	1131.5
GOSR1	1107.1	1147.5	1229.5	884.6	991.8	824.4	1082.7	686.3	668.5
GMCL1	804.4	1057	1008.1	1030.7	824.3	1089.2	704.9	1017.1	1041.6
KLHDC10	935.8	731.5	938.5	1068.9	829.1	457	932.4	1002.4	1633.1
RDH10	545.6	541.1	497.1	1087.2	701.6	500.8	511.2	3128.2	986.1
SERINC2	1410.8	1024.9	581.3	770.2	243.2	965.2	1189.8	1183.1	1110.2
ZNRF3	1110.5	1074.1	713.9	784.1	777.2	965	1731.7	403.8	905.9
EGR2	1543.3	1076.4	1249.7	453.7	273.7	1794.7	855.4	135.3	1081.8
ANP32E	764	1020.3	1223.2	766.4	891	616.5	1661.4	703.8	792.1
PHACTR4	628.1	753.6	780.3	1096.8	972	1271.7	937.6	704.9	1278.7
ANP32A	625.1	1076.1	1085	1064.4	1284.1	674.3	1140.8	741.7	713
ISCA1	894.7	1016.6	1046	750.7	844.5	835.5	1008.4	1108.5	889.4
PCMTD2	839.9	929.8	811.9	823.2	883.6	1069.2	795.6	1324.5	843.5
TARDBP	735.4	1022.7	907.5	788.7	669.1	846.8	1048.7	1052.7	1224.2
SOAT1	864.9	1129.6	813.4	1017.4	870.9	830.8	686.7	917.6	1105.9
ADSS	803.5	861	870.5	1281	861.2	714.1	755.2	791.5	1228.4
SYNJ2BP	880.3	910.7	1134	829.1	963.1	954.4	889.8	785	813.2
WDR73	769.5	865.6	860.1	997.1	1064.9	1024.9	876	859.8	837.6
TFAM	594.2	717.5	921.9	674.5	886.1	1161.2	1130.7	1202.9	841.9
TNRC6B	1091.9	799	919.5	634.7	849.5	1154.2	740.5	1255.1	658.9
HMGA2	648	679.2	1649.8	442.8	716.4	383.2	1463.2	1561	550.9
MITF	893.5	321.2	602.9	886.8	1494.3	666.7	570.6	2046	544.4
CADM1	220.3	456.5	169.6	946	1318.3	1546.9	678.1	1041.6	1642.6
PA2G4	922	853.5	1072.1	1031.8	878.9	620	1209.2	544.5	853.1
PTBP3	872.6	799.3	980.7	830.6	916.4	909	825.3	737.8	1113.3
MRPL1	702.2	993.6	1002.3	647.7	757.5	931.1	1173.1	841.6	899.8
TRAPPC6A	1180.8	955.4	764.5	917.2	1032.2	803.4	416.2	1298.5	532.9
RPRD1A	579.5	912.4	1005	865.7	668.5	767.8	547.2	1129	1392
METTL2A	811.9	1068.5	986	720.5	581.3	741.8	864.8	1196	889.7
BAG5	726.2	820.8	753	1274.9	1015.6	674	686.5	881.7	1015.4
MBP	625.6	898	209.9	449.7	989.7	878.5	295.4	2852.7	583.6
NUAK2	902.8	968.4	841.2	761.7	670.7	1194.3	746.9	569.7	1125.2
C1GALT1	586.7	939.1	1527.8	759.6	833.1	815.5	1029.8	584.3	681.6
SLC35F2	458.6	532.4	1098	779	1303	1133.3	1176.8	1021.3	236.3
KIF13B	1101.7	733.7	660.9	812.3	814.8	1261.9	559.7	908.8	870.5
ETV5	782.8	854.7	578	1174.5	918	1067.5	805.7	521.8	954.3
LRP6	1194.4	1223.5	1109.2	559.8	662.7	627.5	973.3	487.4	794.5
COX11	821.9	834.8	712.4	663.5	661.2	775.1	802.9	1463.6	896.1
API5	614.7	907.7	849.8	883.6	670	631.5	719.1	1048.9	1282.4
PTPN14	870.4	861	840.5	1140.6	1018.7	684.1	612.8	635.4	924.9
CAPRIN1	658.4	1403.8	989.8	530.9	437.1	543.5	819.7	846.3	1282.5
STARD10	535.9	660.8	748.1	786	1001.8	972.7	776.8	1038	957.1
HELLS	649.1	962.2	920.9	699.7	625.7	683.8	799.4	873.6	1137.7
NAA15	551.9	911	887.4	833.3	623.2	650.3	589.1	1170.7	1129.3
COX11	758.4	968.6	1009.8	649.5	642.4	680.7	714.8	1061.3	847.6
ITGA2	1395.4	294.6	305	518	1128	1147.6	1563.2	460.4	518.7
PELI2	736.1	588.6	1072.3	910.2	555.5	1067.1	629.1	969	681
FAM110B	483.1	1223.1	902	805.4	466.5	1311.8	690.5	699	622.7
FAR2	455.5	920.7	1267.2	896.6	792.3	844.9	607	240.1	1166.2
CD46	700.6	789.2	675.6	551.6	495.4	529.8	316.8	1667.2	1385.4
EPS8L2	1067.5	852.3	760	547.4	772.9	606.4	589.1	1219.3	616.7
NFATC3	535	721.1	533.1	1253.7	1205.1	625.8	634.8	569.7	839.8
SPTLC3	18.7	1470.5	3766.7	333	266.2	177	321.2	211.7	45.4
FAM60A	306.3	532.6	267.9	732.3	749.6	1011.8	999.9	664.4	1309
PAX8	222.8	141.6	1723.4	220.4	2999	214	559.5	314.3	128
LAMA1	741.3	452.7	690.8	431	778.1	727.2	1025.7	1263.7	284.2
HOXD8	459.3	910.6	1119.2	1033.4	786.2	564.1	694	15.9	717.5
NEFM	96.8	448.8	706.4	93.2	2180.6	438.7	1908.8	35.8	261.2
SCUBE3	26.3	281	1394	1092.6	525.8	128.1	1065.6	120.4	112.1
LIMCH1	540	143.1	25.2	412.3	349.4	288	208.2	1142.2	1567.8
ANK3	158.7	549.9	646	1024	1001.9	285.8	360.4	275	194.2
ANK3	132.4	463.5	566.1	1072.1	1124.8	317.2	312	193.9	187.7
EMX2OS	483.4	133.3	53.8	131.8	1278.6	1316.1	405.5	25	483.4
KCNJ15	178.3	1931.1	1136.6	86	171	114.1	289.9	28.2	65.8

## Sheet: cluster6
GeneSymbol	Wilms1.mean	Wilms2.mean	Wilms3.mean	Wilms4.mean	Wilms5.mean	Wilms6.mean	Wilms8.mean	Wilms10-M.mean	Wilms10-T.mean
BCAM	266238	239491	214608	274554	267478	133321	223842	76409.5	135408
HSP90B1	173459	201071	185342	140008	168506	183515	163027	156505	166430
GSTP1	148432	154572	153824	133073	155357	163206	139488	167274	132732
GPX1	179264	161052	189758	92880.7	124539	145167	108579	204111	114888
TUBB4B	116430	132179	135244	85102.9	101572	105966	150115	118319	102866
IGFBP7	56982.8	100571	62067.7	129712	113597	96910.9	118369	134826	127049
RPS26	114126	81957.1	103353	104391	81290.1	100164	134200	110732	106423
HINT1	89218	101143	86710.5	106079	121507	114290	83853.1	96013.3	103982
LDHB	94493.4	95924.4	87258.7	84851	91758.3	107989	89458.4	103721	82088
EEF1B2	80484.3	83830.5	85977.5	80269.3	97890.6	85975.4	85989.6	93461	83025.2
ATP5G3	75492.9	79905.6	77724.4	57618.8	81687.4	73258	70576.6	84027.8	76957
UQCRQ	82751.3	76493.6	81774.3	50842.3	59845	77604.1	68740.7	63123.2	59196.7
DBI	91878.9	77157.8	61513.6	42832	60372.7	79779.8	61286.9	76789.5	53543.4
PRR5	93383.9	65572.2	73614.2	75160.9	70180.3	37884.1	111274	13039.6	21394.2
TMBIM6	64843.2	61409.9	60687.1	64635.9	79185.7	61284.1	62440	51154.8	55490.9
TXN	66832.6	67644.4	66033.6	47410.9	59000.4	76713.1	67452.8	42114.9	43112.3
CUTA	79714.4	57143	65199.6	40737.6	51085.4	63156.7	46694.3	67955.2	60028.3
CLIC1	55220.8	59546.8	60081	61821.2	65867.2	44070.9	58469.9	49217.2	60026.6
CBS	36065.2	61756.9	21476.7	76460.6	59632.1	61315.5	51670.6	37039.8	76674.4
RTN3	73285.3	49491	57429.9	94083.2	75675.2	35287.8	61473.6	7239.3	20256
ATP5A1	50259.5	53596.5	63629.1	54999.1	56081	47331.2	41525.7	51270.5	53749.7
MT1X	50047	47187.5	72432.7	23048.5	32657.1	40900.1	87368.4	67194.3	48409.6
TALDO1	45442.4	50373.8	45947.4	57004.7	63708.1	46021.9	55442	42855.7	45547.5
TNFRSF12A	46354	45601.2	54738.5	55106.1	58627.4	42967.5	51352.5	39780.2	56784.1
CTSB	48655.4	69549.4	52877.2	52446.2	38756.5	55440	52702.5	35083.8	40164
NDUFB2	56797.7	51884.9	53251	42929.2	45986.6	47541.6	51996	46153.1	49087.7
MT1G	47977.2	42032.3	67277.2	21483.9	31021.3	39190.2	82608.7	60418.4	48106.9
LSMD1	55609.2	49084.2	62947.6	36024.1	42758.6	41059.8	44791.9	59858.1	47280.7
ATPIF1	51937	48906.4	53659.4	38425	54227.7	43851.4	47084.4	60448.9	34025.1
FARP1	67731.2	47437.5	34318.8	45722.6	40969.4	39358.4	43196.7	54580.5	55367.4
EBNA1BP2	42470	39483.4	49582.5	40750.5	45992.1	48464.7	57660.3	52922.2	44770.5
PRDX4	40398.5	50686.8	47054.5	44830	50374.5	43744.6	45342.5	45656.6	45837.4
MDH1	41277.3	42800.2	42955.6	31861.7	41645.5	55939	54154.6	43089.5	45538.4
PSME1	47939.2	52252.8	46828.3	35546.7	30091.8	51082.8	26459.1	61760.2	38272.3
PRR13	45105.9	44057.4	43241.2	35087.2	46700	43350	37980.5	56340.3	35763
TALDO1	42296.4	48058.8	40273.7	50497.9	50432.9	39761.2	45539.1	32257	37206.1
NDUFB9	44307.3	45026.1	44129.9	33094.3	40795.1	50127.4	43526.3	45461.4	36299.1
S100A10	40207.2	58143	58604.3	47163.6	34032.4	35076.2	27413.4	43970.8	36171.6
PRDX6	77744.9	38717.2	28472.6	26848.4	34387.4	42698.3	35290.3	43386.2	50158.4
CNPY2	46194.9	48312.8	46798.8	29779.4	50547.2	38860.4	39798.7	38619.3	34009.4
HSBP1	50480.8	41966.1	48719.3	29971	41809.4	42050.2	41276.3	34837.1	34057.3
SLC25A5	40163.3	42033	41617.3	41387	44257.8	33319.8	49503	33373.7	34422.2
SDF2L1	56407.7	40793.3	39075.3	22244.5	26094.8	78367	43566.2	27526.1	24585
MT1X	36032.5	33799.1	56433.2	18706.1	26356.1	33462.5	69495.5	46950.9	36756.9
COX7C	38730.9	38693.6	41981.9	29976.7	33474.6	48956.6	32920	48779.5	37385.8
SLC25A5	33271.8	37753.6	37871.7	35826.2	41365.2	35079.3	51539.7	33067	34605.4
XBP1	31602.9	40992	30775	46916.9	30763.8	52611.2	35749.4	27860.3	42978.1
SLC25A5	37164.6	39543.6	39736.7	36597.3	40150.7	29082.7	46316.8	32252.9	33657.9
TXN	35898.6	40494.8	40407.9	30677.7	32915.7	47785.6	39932.1	26249.3	34601.9
KRT18	3175	13665.1	17901.4	79191.2	125802	29080.9	31779	3795.5	23479.3
B4GALT1	29611.5	38126.9	45250.7	39606.9	41669.8	38996.1	30808.1	33338.5	29341
PTTG1IP	24625.9	31297.1	31798.3	41395.4	40863.8	33328.7	30255.5	40136	38085.8
AHCY	33937.9	35288.5	33444.7	31228.7	35530.4	31017.4	31279.6	33155.4	34367.7
HINT1	29970.4	33106.2	29044.5	30983.9	35650.6	36699.5	29502.6	33005.1	35149.9
LAMB1	22362.7	31719.6	18904.2	43692.1	34917.6	36028	36526.7	31330.2	36471.6
CSRP2	40615.2	32296.1	18944.2	22397.6	13610.9	54678.7	44012.1	28345.6	32618.9
COL18A1	26276.7	33101.3	15045.5	61162.9	27945.9	25755.7	11888.6	67522.5	14479.2
NDUFB9	33929.2	34786.7	34566.4	23410.2	27161.4	35809.1	33519.3	31341.2	28520.8
ID1	18500.1	30914.3	46267.8	17281.4	16309.5	24079.1	45553.2	28077.9	40786
DDX1	27334.9	27520.8	25670.9	30468.3	31749.9	30384.4	31661.8	29089.4	31383.3
PSAT1	16556.2	32882.7	14315.8	47945.9	25595.6	37484.7	28152.7	12135.3	40766.5
NDRG1	28290.4	33390.1	26620.1	30001.1	30585.3	32776.5	29414	22983.2	18141
MT1E	31717.1	21619.3	32904.1	12542.5	18767.5	26842.6	42013.3	41821.9	22464.2
PSMA5	29618.3	29002.8	30632.6	27778	26640.9	31724.2	23192.3	23326.8	27706.1
SAT2	37255.4	26885.2	24352.7	16557.4	19489.7	31087.3	19786.1	39538.4	25293.4
EEF1B2	22817.2	26032.7	25675.4	24616.5	25975.4	32775.7	26835.8	29974.5	24297.3
VDAC1	30579.3	25651.4	24334.3	27787.5	27242.2	26675.7	22157.6	22614.2	30617.4
BLVRA	33958.1	25032.6	22674.7	19286.7	23800.2	32463.1	22013.1	31173.3	23661.6
RTN4	17839.6	18878.5	20401.4	45910.7	30397	20166.5	18705.4	27650.2	32425.2
PTPN11	23436.3	22070.1	22200.9	21024.4	26433.6	26267.5	27038.8	37700.6	22159.3
KRT19	33047.6	14880.7	6344.5	4369.4	5719.1	37289.4	18645	77891.8	27898.4
ATP5B	23355.9	26453.5	24009.9	24521.8	22299.5	20920.2	23027.2	27697.6	31235.3
OCIAD2	17156.7	15469.5	17522.1	26151.4	60592.5	30768.4	24011.6	16322.1	15145.8
COMMD4	26375	25400.6	28457.7	15523.8	22053.7	23843.4	26829.3	29373.1	22367.7
NDUFC1	24282.4	20985.3	26175.8	20045	26972.9	22281.8	25525.7	29465	23922.1
ODC1	11282.8	24579	27607.6	27201.3	19709	21000.2	26395.9	33035.1	21256
HEBP2	22170.4	20004	30342.5	23539.8	18139.3	24445	18436.4	25353.2	17021.1
NDUFB4	21151	21862	21059.5	17421.4	21884.1	29063	22166.1	18403.7	25089.6
ATP5J	23258	23420.3	25210.1	19273.2	19932	22318	27102.3	15045	17390.4
TMBIM6	28261.9	22133.9	22206.6	19259.1	22144.5	20658.4	20733.2	15987.3	19776.6
PHGDH	15796	17211.9	13672.1	26374.5	21121.2	29223.5	30994.4	11258	24499.9
APRT	24467.3	20429.6	24931.9	18897.4	19348.1	19295.2	21453	20569.1	19952.6
SPATS2L	17234.5	19570.1	16076.1	20882.2	20682.5	27750.6	19330.5	28137	18250.2
HMGA1	15453.8	16674.5	25346	24093.1	25219.8	21098.3	22845.2	18425.7	18069.5
C12orf75	32699.9	17026.4	18436	19241.3	14400.3	13952.1	12010.6	27280.6	31072.5
KLF6	24853.8	25122.7	21565.9	20738.6	21521.4	12051.2	20807.6	11805.8	24982.2
TALDO1	20317.3	22468.2	18837.2	24585.6	27855.1	17954.7	20956.2	13042.3	15574.9
LMO7	14039.6	20861.5	22508.6	24330.1	26238	16178.3	16193.9	17855.9	22635.6
ATP6V1F	26171.1	19062.2	18040.8	16501.7	19299.4	20671.1	16509.8	18167.7	20242.9
GADD45A	19284.2	24837.1	19255.8	22328.3	18201	16197	12464.8	24812.9	15953
DTD1	19427.8	19514.4	20740.7	16274.1	17183.5	20576.7	19252.4	22678.3	16565.9
SMS	12406.1	19428.7	20332.4	18218.9	12739.5	15879.3	16499.8	32982.2	20758.1
TALDO1	16473.3	17862.4	16926.5	20364.6	24251	19989.8	20431	15706	15067.1
EBP	26971.4	24197.2	19629.3	12084.3	20102.4	17270.7	12897	20917.9	12970.9
NFKBIA	9949.8	16361.4	21760.1	16128.3	16380.1	32053.7	15743.4	21239.4	17337.8
CTSB	18581.3	18493.7	14633.9	22904.5	19809.8	20371.6	19972.7	11443.2	16780.4
SLC25A5	14277.9	18227.1	18023.2	20989.1	16540.1	14405.2	24424.5	15061.5	21012
KRT18	1265	5614.8	7080.4	37888.7	73095.7	11118.5	14384.8	1673.5	8966.7
APLP2	26690.5	11494.1	16070.8	20143.7	19461.1	13652.5	15490.4	20047.4	15144.9
PDGFC	12014.1	19171.4	22812.1	8418.7	15097.4	18135.8	24823.6	16358.4	18586.4
SCP2	16092.6	16580.3	16634.6	14125.6	14098.4	13353.1	11504	35886.4	17142.7
UQCRC1	20461.9	16615.5	13253.3	15263.4	15278.3	17464.3	19310.2	13518.4	22374.7
ITM2C	11695	15719.2	10359.6	17367.5	20798.6	23771.4	17674.4	13391.7	21504.1
MRPL32	19233.6	16368.6	15690.3	12511.1	13826.1	21248.8	19075.3	18206.1	16000.5
TUBB4B	17440.9	19047.5	19359.5	13451.2	15684.8	11380.8	27551.5	14975	13138.2
PDIA4	17260.8	19884.9	17328.5	14817.7	13429.5	17541.4	15022.3	15395	21234
C1orf43	18598.7	15928.8	14302	18551.8	20183.5	17913.5	13039.9	18040.4	14940.2
CSNK2B	16084.6	17149.5	16138.5	17439.3	15697.8	18562.9	17262.7	13352.1	18876.8
SURF4	14274.3	15290.8	15328.6	13011.5	15811.6	13826.2	21898.9	22146.1	17166.5
SPG21	19182.9	15681.8	14069.4	17281.4	16940.5	18991.9	12394.3	16121.5	18070.9
PTPRF	14332.9	10112.4	18099.1	16006.9	19172.2	12626.5	12728.1	28301.6	14589.5
EZR	8509.4	18466.9	16107	17458.2	19431.6	13000.7	15151.4	20233.2	17130.3
LAPTM4B	13979.7	12231	12193.9	18647.6	18247.6	19880.5	18544.4	15352.3	16319
VCAN	9122.1	10490.6	5966.9	29939.2	14834.3	16050	19145.1	6843.2	31860.4
DARS	14737	13667.2	13948.1	17240	14999.2	18776	15867.6	16050.8	18048.7
PABPN1	14838.1	17234.8	16539.9	16234.9	14235.8	12608.1	13801.3	14588.5	21560.5
CAMTA1	18910	16236.1	17976.8	12720.6	12393.7	15079.9	18409.8	16039.5	13683.2
HEXB	23867.8	14889.3	13006.1	11570.1	14206.1	17369.9	10917.1	21126.6	14017.5
RNF181	19730.4	15851.4	16843.4	11677.7	14391.4	14992.4	14114.5	18437.8	11433.2
PHLDB2	8523	13087.9	8329.1	19539.7	14592.2	20579	23088.5	6227.1	23404.9
MPST	19057.1	16784.2	12039.2	14281	16457.4	14276.2	14465.8	14097.5	14624.6
ERP29	20520.5	18799.7	17007.2	12440.4	12302.6	15595	14624	11805.2	11019.1
CANX	13615.7	13370.2	11515.7	15133.9	15271.7	17910.7	12603.3	14349.5	18129.4
SNX2	15355.9	13908.5	13475.1	11544.4	12839.5	16257.1	12425.6	20580.6	13764.7
ATP13A3	14165.4	11155.3	14087.7	12239.8	16533.6	19214.9	12263.8	18289.6	11239.8
DRAM1	19751	8523.3	7848.4	11338.6	15487.4	18070.9	8279.9	22471.6	16773.8
AIMP1	18717.5	18397.2	11462.7	10067.9	10821	12902.8	12512.3	17089.2	15807.7
PRPF31	12887.9	15317.9	14642.6	14279.8	13202.9	11625	12826.3	14624.8	16202
DRAM1	22840.7	8034.8	7744	13161.1	18889	12359.6	6565.1	17620.5	17034.3
HCFC1R1	16607.1	15907.3	26381.7	8023.6	6846.9	13475	6486.9	19441.5	10405.2
QPRT	59285.7	7268.6	1821	1464.4	9517.4	16297.4	5081.1	7474.3	15218.8
PEPD	12942.3	13054.8	11601.9	11472.8	12059.6	15406.1	12659.4	18554.6	14679.4
CXXC5	10286.1	13836.9	14787.6	19701.9	16908.7	8484.1	21234.7	4904.7	11498.5
CHCHD1	14925.3	14956.6	15783.3	10887.6	11274.3	13536.6	12013.9	16838.2	10885.3
KRT18	932	4029.2	5264.7	30192.1	49370	8449	11897.7	1542.9	6986.8
TMEM205	17593.6	14116.1	13788	11855.4	11099.9	13108.4	11649.3	15380.8	8839.9
GLRX3	11385.5	14245	12933.8	11948.5	13692.5	11103.1	17656	10193.8	12457.5
TMCO1	12495.2	12850.6	12396.3	14261.3	14422.5	12434.6	11188.7	13802.6	11568.5
C19orf43	11768.5	12838.9	11348.9	15059	11604.4	11368.7	11505.2	13519.5	15017.6
TST	13266.9	12456.9	11691.1	11226.6	16866.8	10736.6	11822.2	14999.1	10278.5
DAB2	18389.1	11634.4	10838.2	12849.6	12727.1	11159.7	8437.7	10713.8	15376.5
ARID5B	8620.9	9828.4	8189.4	14699.7	10404.1	12209.4	10529.4	22337.4	15049.3
BLMH	8916	12534.8	10869	12881.5	12216.5	11869.1	14454.1	12779.5	14995.1
VMP1	9010.8	14914.4	9868.5	15433.9	15799.6	8937	8559	15468.7	13277.8
DSP	1037.5	3418.7	5296.4	48109.5	26228.1	4549.1	14500.4	3090.8	4479.8
ETFB	15185.1	12605.7	15928.1	9922.7	11775.3	10481.3	11868.5	13264.1	9101.4
SNHG8	11929.6	8104.5	16220.3	11597.1	15077.2	10750.1	7470.9	20583.1	8348.8
GPANK1	12197.5	13207.4	16829.1	8736.2	10142.9	10484.5	13691.4	14216.1	8699.8
CCND1	14332	8309.1	8136.6	17040.3	16715.8	7017	9998.2	13261.8	13229.3
RPS26	11070.2	9347	11065.3	14427.7	6954.2	15533.4	14166.1	11493	13920.9
SQLE	10131.7	12834.1	7391.1	7461.7	9767.2	15522.4	10245.4	20133.1	14402.2
ANXA4	15598	11188.2	10555.5	10834.3	12529.1	13592.8	6703.6	15891.9	10915.5
HSP90B1	12439.6	14843.8	15753.6	9296.6	9517.9	11692.2	12648.6	6979.4	13448.7
MRPS35	9196.5	11363.5	10944.8	10595.7	11729.7	14722.1	14197.8	11541.8	11688.8
IGFBP4	8476.5	11275.3	8648.5	15513.4	10386.1	8310.6	13993.6	16492.9	12541.6
TMEM14B	10900.1	12991.9	14950.5	9627.4	10371.6	12688.5	11402.2	11754.6	10767.7
MRPL24	12326.9	10402.8	13727.1	12170.1	11789	10752.5	11292.7	12104.9	10323.1
GNG11	14308.5	12182.4	13414.9	5333.3	11307.7	15527.5	11559.2	14415.3	6561.3
GAA	10677.9	12440.1	5790.1	9028.6	19448.6	13696.1	6183.7	19533	6853
SLC38A1	8532.1	10970.7	6608.9	15268.8	11015.4	19474.3	11213.7	9044.7	11444.3
ARL6IP5	8383.7	11106.1	13454.6	10430.7	11537.9	8966.1	9241.6	18589.3	10852.6
ADH5	12790.3	11938.5	11569.1	11078.9	12704.3	9657.8	9730.5	13554.2	9494.6
POLDIP2	11553.2	10956.1	10943.5	11156.4	10972.9	10167.7	13352.4	10362.9	12893.2
MIEN1	16290.8	11895	11629.7	9386.3	9396.5	13047.5	8770.4	11166.1	10656.1
TMEM147	15063.1	10735.1	11742.7	11216.6	12219.7	11646.8	9826.4	8372.9	9448.8
ZC3H15	8138.9	11035.7	10529.3	11648.4	10613.7	13094.9	10560.4	12013.8	12499.3
RNF126	10680.3	11698.3	11866.6	9032.4	10680.5	9468.3	14150.8	11712.3	9903.4
TOMM22	10347.9	10705.5	10942.9	9379.8	9348.2	9652	9949.6	16412.3	11252.9
SNX7	9251.5	11426.2	13345.9	11984.9	10546.8	9653.4	8822.1	12483.1	9081.8
COX16	12173.6	11419.8	11119.7	6956.5	10408.6	12892.9	12186.8	10912.5	8145.5
PRDX2	11235.5	11037.4	10344.2	10561.1	9343.7	12371.1	8232.2	9758	12592.8
ATP1B1	6596.8	7200.6	10363.9	15733.7	18337.9	7601.9	8419	16041.8	4188.9
PABPN1	9808.1	11274.5	10654.2	11241.2	9609.8	8394.5	9685	9468.3	13657
RPS26	10462.9	8364.2	10264.7	10062.2	5735.1	13824.7	14312.9	10007.6	10612.4
SRPK1	7831.8	10439.2	10560.3	11433.7	10267.8	10491.3	11255.6	12263.1	9010.3
YTHDF2	9683.3	11050.3	10037.3	10785.6	10382	12077.1	8811.8	9175.2	11286.6
NTN4	2121.4	12226.9	8790.6	30024.1	12959.2	3392.6	4305.9	8533.7	10841.3
ATP6V1D	10272	9451	9090.3	9561.3	10112	10011.6	8497.5	13838.8	11317.2
PPA1	8044.2	10742.3	8435.5	9396	6617.6	10957.5	9955.7	15329	11172.5
GLRX	10806.8	8750.5	11742.2	5428.8	7401.3	14183.2	9110.8	18676.7	4327.6
COX5A	9655.8	9778.2	10273.9	7785.6	8661.7	9205.6	12555.3	12474	9422.1
ARF3	9833.1	9542.9	9374.2	12558.4	11828.5	8898.5	9156.9	7317.3	11030.5
GCSH	9096.4	8369.6	8095.3	8052	8630.4	11579.7	13018.1	11273.4	11348.5
PPP1R16A	9196	9080.7	9228.2	10742.3	11368.5	8995.2	8461.1	13529.3	8783.1
CDH2	3345.8	6959.2	10170.6	15118.2	15950.6	7748.4	9263.8	2002.3	17744.7
TMEM42	9670.8	9148.4	11976.8	9368.3	11758.4	9789.9	7650.1	12563.3	6239.4
TMCO1	9361.8	9469.9	9501.4	11024.9	11448.9	9309.9	9460.2	9736.8	8224.4
NDUFB6	9902.1	10829.1	10779.5	7798.6	8506.5	11040.9	10447	9602.3	8026.1
HDGF	9230.5	9762.6	9667.7	11363.3	9837.2	9714	10447.7	6152	10302.4
ATP5G1	12004.4	10841	13440.7	6934.1	8948.7	7355.1	9496.1	10648.7	6605.8
NPEPPS	9999.7	9195.3	9475.6	8056.5	8859.2	11790.4	10490.3	9508.2	8534
NET1	13742.8	7405.9	6026.7	4061.4	8032.2	13945	9180.4	6786.8	15871.4
MRPL13	8556	8533	9561	6784.8	8655.1	10996	13459.6	10545.7	7639.1
FBXO7	9871.7	9097.4	8501.5	10361.5	9283.3	9109.1	8973.1	7715.2	11247.6
AJUBA	5720.8	9675.4	9560.9	10095.4	8802.1	9142.9	7284.3	6809.2	15311.1
ECHDC2	9702.9	8880.6	5703.2	8578.6	7909.3	8038.9	5491.1	20489.7	7324
CAV2	10956.8	8928	11048.6	9082.7	9766.1	6131.4	6802.6	11336.6	7734.1
IFT57	9162.6	11602.7	10350.3	5676.2	6277	10656.6	8513.9	9725.2	9693.3
AKR1A1	9592.5	10035.6	8795.5	9300.9	6920.5	11023.4	6567.1	9538	9749.9
TMCO1	8255.4	8913.1	8496.9	11109	10715.9	8947.1	7260.3	8876.1	8290.8
LMO7	6093.8	8965.4	9081.8	14909.2	11240.1	5884.3	6352.9	5801.9	12151.1
SDHB	10966.4	10060.1	9411.7	7560.3	8335.9	9478.6	7392.6	9195	8063.8
CERS2	7726.2	8193.9	7962.2	12540.1	11497.9	8109.7	6482.9	8483.3	8455.2
FAM136A	6501.1	8125.2	8552.7	8114.3	9736.9	7082.7	10071.2	10777.1	8852.2
ANPEP	16034.6	8990.2	12103.2	6683.5	9635	6055	9654	2013.7	6621.5
CALM3	8185.6	7704.7	10719.5	8063.5	7772.6	6184.3	8249.2	11757.5	9026.6
SNRPG	8074.3	9750.1	10075.9	6755.7	6017.6	11459.2	10398.1	6505	8167.1
YTHDF2	9257.4	9308	9389.6	7745.6	7642.4	8150.2	8843.1	7636.7	9208.2
BSG	6331.3	8490.6	5980.1	11668.1	9437.6	12764.2	6919.8	5971.3	9299.6
HARS	7134.5	7931.9	6993.4	8745.4	8240	6957.6	10389.5	9098.7	10947.1
BEX2	25164.5	1889.4	718.1	1429.5	3210.7	3012.4	1966.1	383.1	38077
SLC38A1	4761.2	6766.8	4741.4	13596.7	8087.3	10119.6	6975.1	7629.6	12073
CYC1	8391.7	9022.2	8256	7936.6	6909.6	6908.7	9305.8	8255.6	9513.1
NAE1	6525.6	6776.7	5999.6	7075.6	8138.7	9169.3	12629.3	8233.4	9624.6
CA12	7277.3	4594.8	11111.8	9674.8	9688.5	3866.8	14939.7	7740.9	4268.8
C21orf33	9097.2	8889	10522.4	7725.6	8467.2	7620.9	4686.7	10022.5	6100.9
FAM96A	9196.9	7684.7	7999.5	6289	8492.8	9549.6	8762	7617	7394
MT1G	8608.7	7818.5	13671.8	3795	5108.1	7165.4	14256.8	7073.4	5445.9
PMM1	10413.5	8061.7	8041.5	6567.7	7589.4	6336.8	8642.5	8821.9	8080.6
BABAM1	8185.2	8088.1	8723.7	9348.1	7954.4	6750.9	7068.2	7241.4	9185.3
DCTPP1	7465.7	8464.1	7288.8	8301.9	9096.8	7278.2	9195.1	6426.5	8958.8
ARF3	8109.2	7965.8	8542	8098.9	6593	10984.7	7881.5	7020.3	6383.6
MRPL3	6267	7528	7220.9	7284.1	7200.4	9945.2	9299	8083.6	8444.7
SURF4	7973.6	8332.4	7898.8	8261.4	8848.4	6434.2	8364.7	7134.5	7710
CYB5A	13864.3	5037.5	14245.6	3629.3	5619.9	7571.1	4895.6	9937.3	4903.6
DDX10	5792.2	7802	7207.8	7680.2	8916.3	6523.9	11109	6474.9	7051.5
AIFM1	6205.3	6314.5	6209.9	6301.9	7477.5	9019.8	8475.9	10452.3	7918.7
MET	3824.7	6567.9	9888.6	7395.8	8542.5	6251.4	6592.9	10057.7	9092.5
LEPROT	10138.2	9183.6	13181.8	10677.4	8809.2	6982.2	2378.7	2501.7	3918.5
DPY30	7710	8461.8	8699.8	6288.6	7341.1	8516.9	6863.6	8257.8	5397.1
C11orf48	7712.1	8557.1	10379.5	5498.7	6249.7	7031.8	8055.1	7471.2	6393.5
COMMD8	8415	5931.8	7826.3	5312.5	7299.4	9009.3	7621.7	8491.1	7285.9
SDC4	6278.2	6585.1	12784.5	6929.9	7498.9	5346.9	5384	11865.9	4447.8
ATIC	9377.3	7889.9	8308.6	6196	6525	7713.9	7249.6	6968.9	6726.1
KLF6	11016	9471.9	8532.8	6469.8	7301.2	4051.8	8757.3	3886.6	7414
CAMK2D	8040.2	8280.1	7563.6	7601.2	5612.8	6679.3	4411.6	10811.4	7714.2
CLU	4965	4194.3	4902.7	7867.6	4095.2	5335.2	3604.3	29099.7	2466.9
PAPSS1	5995.7	9641.1	8427.5	9130.5	6779.3	6550.3	3924	5729.6	9513.4
CBWD5	9668.2	6772.4	6804.5	5927.1	7090.2	7534.6	6701.5	8103.3	6960.7
JAGN1	6678.1	7616.7	8074.3	7143.7	8417.1	8724.5	6058.5	6230	6368.8
SERPINF1	9915	14243.5	7169.9	3039.4	5666.6	14170	7411.1	901.3	2267.3
PTGR1	7962.7	9466.5	10735.3	7787.5	7875.4	6586.7	6605.3	5651.9	2005.7
IFRD2	7357.7	6551.8	6932.6	8024.5	7825.5	5758.9	8397.5	6556.6	7234
HSBP1	8024.1	9256.7	7632.6	6394.9	6822.6	7051.5	6087.5	5859.9	7110.7
C1orf43	7307.4	6758.2	5959.7	8136.6	7703.7	6620.1	6081.4	8289.7	6959.8
GOT1	7700.3	7063.9	5851.8	7703.1	6834.3	8993	7215.7	5520.2	6827.8
STAU1	5821.3	6191.6	5291.8	9537.8	7778.4	7363	5933.4	6451.1	8601.9
DDR1	4574.1	4875	6383.3	7309.3	13210.6	6678.3	4555.9	9398.4	5968.3
CCND1	16873.2	5835.4	6742.8	5893.5	6963.6	3703.5	6975.4	5497.1	4448.5
SYAP1	7924.5	6374.2	6001.9	4745.5	4482.1	5762	7476.4	10804.2	9297.2
ERBB2	8593.2	7490.1	7146.3	5736.5	8487.3	6349.5	3819.5	10026.5	5054.6
SEPHS2	6773.6	7046.4	5705.3	9189.8	7699.7	8000.7	5370.1	4904.8	7761.6
CSNK2B	6166.9	7111.3	6404.1	7593.3	5756.3	7942.7	7097.3	5421.2	8203
ASPH	7752.6	4989	5717	8545.8	6998.8	6085.3	6993.4	7014.3	7522.6
ATOX1	8520.3	7405.3	6474.8	5666.1	5457.4	8579.8	5920.9	5484.4	7752.4
CBWD5	5261.3	7389.4	5532.7	6033.4	8661.6	6138.3	6185.1	8276.9	7536.5
HSD17B12	5601	5576	6507.8	6342.9	7056.2	6152.3	7398.2	7706	8393.3
MRPS36	7658.1	6861.4	7478.2	5043.8	6072.9	8877.3	6430.8	6846.2	5077.8
DUSP23	10143	5355.5	3155.1	7914.1	6947.2	6356	6090.8	7591.4	6783
ALG3	6644.5	6137.2	8125.6	5910.7	7112.5	6574.1	6275.9	7184.1	6351
EIF5A	4176.3	7083.5	7672.5	6532.9	7778.1	2993.6	9063.5	5538.7	9201.1
KDELR1	7078.1	6273.2	6460.2	9153.1	7545.2	5072.1	6580.1	3948.8	7897.1
MRPL23	6880.9	6571.4	8707.9	4606	4954	5316	7049.5	9012.9	6859.9
METTL9	4725.1	6532.9	6588.5	7000.1	5132.2	6282.2	6346.4	7334.7	9963.7
CD151	4232.2	7456.4	8456.8	5972.7	10686.2	6031.4	5530.9	6114.6	5009
ZRANB2	5852.3	6296.3	6702.9	6610.7	7632.7	7457.5	5719.9	6500.6	6635.8
GART	6004.5	6206.1	6495.2	6634	6157	6876.8	6043.1	7193.6	7612.2
PTAR1	5583	4640.7	4955.1	5893.9	7136.9	9857.8	7618.4	7028	5687
AGPAT3	7348.7	6011.1	6125.7	5743.5	5989	6804.3	4683.9	8853.7	6567.3
FBXO21	5172.5	6176	6104.2	6425.8	7170.5	6838.3	6219.3	7686	6217.5
FAM162A	7665.6	5365.6	7420.9	6610.5	6841	6970.6	4710.9	7423.6	4984.9
TECR	7212.2	7706.5	6480.3	6295.7	4936.6	6527.9	6309.7	5321.8	6967.2
AIMP2	5660	7232.4	6159.9	7681.3	5787.8	7365.1	6051.1	4548.8	6949.2
CETN2	8211.1	6388.5	6776.5	5416.6	6934.8	6186.3	5307.7	6719.8	5470
SPHK2	7185	7430.2	6550.9	4384.7	5733.8	7905.8	6028.4	5908.8	6115.6
CD9	8757.8	5130.4	7294.7	3680.9	3627.8	2592.4	2602.4	21924.8	1411.4
FAM107B	3342.1	6562.9	5695.7	7019.6	5400	5762.8	4901.2	13635	4562.3
HIBCH	5289.5	6132.2	7381.7	4893.7	6023.5	6241.3	5557.4	9995.5	5327.3
CD164	4807.5	5619.2	5801.7	6462	5028.6	6684	6523.6	6569.5	9302
NIT2	7108.1	4897.3	5905.2	6174	7875.6	6380.1	5594.8	7349.3	5265.3
KDELR1	6320.1	5772.5	5580.1	7365	6817.6	5751.7	5748.3	4738.9	7870.3
DECR2	7163.1	6369.8	4620.1	4451	6399.3	6055.7	5556.4	7783.6	7128.6
NUP93	4756.4	6454.2	5371	7619	6914.7	4129.5	6330.7	6760	7117.1
C5orf15	5483.6	5313.6	5522.3	8161.5	6888.2	5327.7	5956.6	5305.3	7395.3
DDX42	5650.8	5106.4	5009.3	7031.9	6210.2	6179.7	5351.3	7251.1	7435.2
CDK5RAP3	7130.4	6055.6	7348.4	6083.5	5374.2	4712.1	4654.9	7372.1	6243.5
FAM120AOS	4359.9	5510.3	6083	5318.9	5669	6259.6	5479.2	9961.5	5727.5
HMGCS1	9258	8208.5	3461.3	3441	5058.5	7774.9	3043.6	8186.2	5805.9
ARL6IP5	4355.4	5670.8	7076.8	6572.1	5389.3	5091.5	5586.6	7920.1	6549.8
C21orf59	5803.1	6726.3	6326.9	5448.7	4636.8	6164.6	6820.4	6166.7	5981.1
RNF130	3924.7	5491.9	5125	5095.1	5858.1	8750.7	5268.8	7261.8	6842
GOT2	5661.3	4920.5	4652.9	7407.8	7184	5493.3	5278	5062.1	7687.3
RDH11	6539.4	6847	5678.6	4321.7	4999.6	6319.3	5969.9	6830.7	5641.7
PDXDC1	5646.4	5345.3	4318.2	7483.7	6761.6	5438.1	4590.3	5460.5	8002.4
PTPN11	5049.4	5505.1	5038.4	6975.9	4818.7	6579.3	4026.1	6675.7	8220
GTF2H5	6000.1	5861.2	6975.9	5168	5552.3	7081.5	5917.8	5670.9	4607.3
RNF5	4566.6	5961.1	5759	7383	4805.9	6271.9	4625.1	4711.5	8064
FBXO17	7185.9	5212.1	5295.2	8054.2	6337.4	5225.8	7443.9	2150.2	4753.8
HARS	4899.6	5587.6	4771.8	5598.2	5586.9	4557.5	7666.6	5997.1	6638.4
SSNA1	6557.7	5940.4	6073.3	5148.4	5406.1	4880.7	6622.2	4905.2	5540.8
TBCC	6299.1	5621.3	5716	4916.6	5517.6	5370.3	5886.1	6593.6	4973.9
PPFIBP1	5557.1	4724	5635.4	4893.9	5639.8	5756.7	5883.7	4885	7408.2
ITM2C	4721.2	5163.7	3359.1	7313.4	11046.9	4870.5	6366.4	3467.2	3681.1
CTSB	5993.6	6499.5	5620.2	5252	4991.6	7147.8	5749.2	4374.8	4339.1
IMP3	6976.9	5105.4	6521.3	4601.3	5330.9	5185.5	6350	5858.2	3982.5
C5orf30	10034.9	4838.2	4413	3187.5	5287.3	5541.3	6541.8	2090.8	7347
NSUN5	5186.6	5018.2	5055.2	6221.1	6017	5258	4216.7	5605.8	6214.9
COX5A	5120.7	5689	5395.3	4783.1	4340.4	6136.8	5296.1	5238.3	6773.2
ESRRA	6128.6	4045.4	4157.2	5217.1	6135	5244.7	5040.8	7154.9	5483.1
PLOD2	6044.7	4617.8	6453.7	8258.3	2985.3	4308	5131.2	2664.9	7794
D2HGDH	5348.5	3498.6	3777.4	5420.6	5246.1	5375.5	4452.5	9645.4	5432.7
ARID5B	4529.4	5456.6	5509	4683.4	4199.4	4447.2	5661.8	8417.4	5153.9
DPP3	6491.1	4744	4609.6	5603.9	6978.4	3949.7	6014	5100.8	4407.3
GLS	5179.7	3453.6	3548.4	6398.7	4562.1	6395.3	5084.3	4280.3	8790.1
ARL4C	6849.4	6892.7	1502.4	9790	7600.6	3407.2	6883.8	2026.3	2532.2
COASY	6999.3	5108.9	6130	4533.9	5177.2	4170.8	5179.3	5202.8	4660.8
ACAA1	5378.5	4763.7	4968.1	5747.2	5448	3745.4	5081.6	5219.9	6709.6
HIBADH	6455.4	5449.8	5880.4	4465	3911	4557.2	3102.3	8846.1	3970.8
FBXL5	4747.4	5558	4788.1	6856.8	5576.8	4627.2	3731.8	4771.9	5630.7
SEC11C	4407.2	4120.3	7159	4382.4	5644	7514.4	5114	3697	4094.7
RNF5	3996.8	5481.5	4907.7	6713.9	4219.2	5774.6	3943.3	3934.9	6929.1
OLA1	6089.2	4070.3	4768.5	5920.9	4927.3	5531.7	5279.6	4352.5	4235.1
WRB	3854.9	5578.9	5559.5	5069.7	4926.7	4557.6	3966.7	6632.1	4849.7
FARP1	6712.9	4956.9	3323.9	7107.8	4520.8	4986.8	4155.8	3104.5	6097
CAMK2N1	11420.2	3585.7	1944.9	3446.3	1996.5	5987.3	4278.9	6864.8	5304.5
NSUN5	4739.9	4514.3	4834.1	5478.6	5270	4541.4	4365.3	5029	5729.3
ADH5	4746.5	4542.1	3668.2	4013.3	4157.2	5409.9	4338.4	7778.8	5385.8
CDK5RAP3	5578.3	4496.4	5443.6	5175.5	4652.8	3200.7	4513.8	5894	4921.8
NDUFA5	3642.6	3898.8	4157	4575.5	5426.7	6003.6	6346	5657	3928.1
LMBRD1	4552.1	4293.1	4703.8	5972.8	5108.3	5408.8	3737.1	5100.5	4674.1
FYN	3430.9	5378.1	3948.2	7411.5	5109.7	5907.6	3244.8	3664.5	5103.6
PCBD1	7788.6	5577.1	3705.5	5019.8	3944.8	5021.3	2637.7	4782.5	4324.6
TM7SF2	6943.9	5989.9	4225.2	1930.6	2625.3	4781.4	1454.5	12429.3	2363.9
ASPH	6711	4268.6	4928.3	4283.3	4769.9	4028	3222.7	6081.1	4423.6
CCNG1	5220.7	4366.5	4225.3	3905.7	3844.9	5225.6	3143.9	6976.9	5723.8
CRYZ	4517.4	5016	2119.5	5653.2	4935	4754.9	3056.7	6839.3	5728.9
SIPA1L1	4616.1	4002.6	4983.1	4110.5	4097.9	4603.2	6002	4106.2	6012.7
CXXC5	3294.3	4674.7	4760.6	7711.7	6617.2	2582.1	7131.6	1841	3634
HIPK2	2789	4904.2	7747.7	3418.6	5373	3952.8	3894.1	8466.5	1633.2
PFDN6	5375	5396.2	6294.2	4283.7	4983.7	3608.4	4986.1	3866.7	3245.6
SUCLG1	4629.1	4300.8	4437.3	4198	4863	4165.6	5175.2	5382.4	4834.4
SSNA1	5545.1	5080.4	5325.5	3331.6	3798	4124	5778.8	4420.6	4437.9
SLC25A4	2801.6	4911.4	4104.9	7316.6	6521.2	3655.3	4131.8	4547.3	3329
HIPK2	2733.7	4858.4	7632.6	3346.2	4997.3	4044.6	3951.3	7796.4	1720.1
TMEM218	4337.1	5207.8	5182.2	4152.2	4378.6	4549.5	3547.9	4671.7	4371.5
LRRC8D	2927.4	5852.3	6832.7	6334.6	5597.6	4369	3356.3	2499.6	2427.6
CADM1	1406.7	2400.3	741.1	3827.6	6924.2	8105.9	4513	6495.6	5683.6
AKR1C3	17883.7	6006.2	3955.3	2135.2	3490.8	3133.8	1943	936.1	435.9
MRPS33	5150.8	4658	6155.6	3392.4	4017	4426.9	4971.9	4255.4	2852.9
MNAT1	3694.1	4796.5	5198.8	3214.3	4269.9	5091.2	5023.8	5090.5	3343.4
DCAF11	4784.6	4183.4	4557.2	4335.9	4206	4207.1	4049.1	4180.2	5136
CCNB1IP1	4008.9	3824.7	2814.1	6023.5	4703	6818.5	3891.5	3115.2	4303.7
C6orf211	3427.5	3708.7	3916.2	4126.2	4247	5249.7	4366.5	5436.2	4864
BEX1	12181.6	998.7	307.1	240.6	538.5	968	1103.8	57.1	22830.7
MRPL3	3862.6	5172.3	4906.7	3855.3	3728.6	4154.6	3717.3	5473.4	4205
BSG	4047.4	4857.6	3477.3	4586	4221.7	5048.2	4873.3	3333.2	4534.8
SLTM	3622.3	4572.9	3806	3957.1	4042.2	4865.5	3524.9	5439.3	4761.7
BIN1	3645.5	6875	3105.5	5685.7	5045.9	3545.6	3841.4	3251.9	3557.2
PRPF31	4187.1	4884.7	4641.5	4080.2	4333.5	2871.2	4579.6	4989	3943.7
HIBCH	3133.3	4078.8	4820.4	3589.3	3742	4293.4	3746.6	6936.2	4026.9
BLMH	2825.3	4145.4	3424.3	5621.6	4332	3628.5	4666.5	3660.2	5841.2
ADH5	3984.1	4215.6	3423.3	4432.3	3637.8	4911.3	2618.1	6093.8	4797.4
FAM49B	2427.7	3808.5	3390.4	3401.2	4590.8	4925.5	4865.1	5376.6	5233.8
TCEA3	5280.4	5237.2	5498.9	2290.4	4705.7	2721.6	3989.1	6090.5	2177.2
CALM3	6408.4	4387.5	5858	2245.2	2545.3	2767.2	4494.4	5255.4	3113.3
CISD1	4607.9	3529.8	4433	4172	4354.1	4895	3889.1	3553.4	3636.5
LARP7	3625.3	4359.3	4370.4	4136.7	3887.6	3933.4	4148.5	4133.4	4218.5
AIG1	3561.4	4339.9	5346	3856.4	3991.6	4712.8	2557.3	4456.7	3865.9
BEX4	4866.9	3238.7	3310.3	5144.7	4568	5097.9	2522.4	1949.8	5937.8
C19orf43	3513.2	3990.4	3636.2	4286.6	3220.9	3691.3	3953.1	4485.7	5291.8
CST3	4353.8	4188.9	4005.4	5194.3	3436.2	4552.3	3688.6	2971.3	3427.6
C12orf10	4318.8	3695.2	4110.2	3364.6	4136.8	4170.1	4560.2	3648.9	3656.9
HAGH	4738	3955.3	3760	4247.6	4954.1	2964.3	3729	4776.7	2492.9
CBS	2928.8	4316.7	1560.3	6309.2	4514.9	3767.1	4877.5	1942.9	5361.2
BIN1	3367.1	7286	3177.5	4348.7	3368.5	2963.1	4077.2	3449.7	3452.6
CCDC25	4118.2	3381.4	3784	2445.9	4007.3	3385.7	4502.4	6334.2	3272.9
PTPN13	4694.4	4457.1	3389.9	3787.8	2096.7	5437.1	3156.8	3181.8	4950.4
LAPTM4B	3045	3762.6	3495	4405.2	4306	3904.2	3855.3	3715.5	4477.4
AGRN	2066.3	2880.1	2740.5	5510	6216.9	4415.3	3745.6	2550	4829.6
ACAA2	2342.3	4164.4	4613.7	3091.6	2573.3	4111.7	5194.5	3842	4723.7
SLTM	3329.9	4012.6	3277.4	4930.1	3642.5	3637.9	2451.4	4129.1	4756.3
WDR12	3456.3	3779.1	3978.2	3294.1	3809.6	3977.7	3830.7	3860.9	3934.8
SREK1IP1	3853.9	3784.9	3990.8	2841.1	3102.9	4099.3	5093.3	3293.2	3776.8
EIF5A	2497.8	4568.4	4837.2	3737.8	4172.5	1536.3	5600.8	2751.1	4113.7
NQO2	4293.2	3615	5461.9	2245.3	4195.9	2737.1	5046.8	3452.2	2703.4
KLHL25	2694.2	3147.1	3505.8	2866.9	3574.3	4240.1	4519.3	6323.6	2799.8
SLC25A11	4047.5	3994.5	4259.3	3673.4	3618.7	2674.8	4571.5	3627.7	2950.7
BTBD7	2970.2	3093.4	3226.1	2932	3912.5	4569	3733.7	4770.6	3530
RNF5	3015.4	4037.9	3729.6	4735	3056.8	4016.3	3400.4	2615.3	4056.2
TMEM80	3572	3818.2	2823.9	2831.7	7486.4	3716.2	2523.7	3246.5	2522.1
BICC1	4074.2	2366.6	2533.6	4193.7	3585.1	3740.3	4579.8	2358.5	4923.2
QDPR	4347.6	3354.8	3592.2	2220.8	3249.5	3680.8	3893.1	5061.1	2948
JAG1	802	3413.1	2469.8	15134.8	3384.7	864	1094.3	3330.1	1525.3
FAH	4772.3	2894.2	4173.4	2528.3	4545.3	2346.7	3222.2	4371.6	3087.1
C19orf53	4523.9	3358.9	4916.8	2764.3	3281.7	3033.8	4040.9	3030.7	2957.7
TCTEX1D2	3540.4	3398.1	4093.3	2874.6	2140.1	4082.9	3601.2	3956.3	4082.9
BCAM	3535.1	2607.5	2804.6	6740.9	4861.3	3436.3	3773.7	1454.8	2504
LMAN2L	3034.6	3909.9	3792.4	3518.8	3894.6	2683.7	3141.8	3910.5	3661
SPINT2	790.8	2044.4	1068.4	7543.1	10366.5	2250.7	1912.4	4433.4	1043.3
GALNT11	4995.1	2899.2	3007.6	3315.6	4492	3525.6	2611.7	3560.9	3001.3
GLS	5158.9	2188.9	2914.1	3655.2	5009.7	1792.2	2342.9	3692.9	4358.3
ITM2B	2848.2	3439.3	3192.7	3392.4	3664.8	4006.7	4027.5	3620.2	2920
SCO2	4390.8	3668.3	3585.3	3578.9	3519.7	2956.8	2905	2862.2	3538.7
SMS	1703.8	3536.7	3572	2675.2	1521.4	2244.7	3290.2	7682.5	4652.4
COMMD10	3078.5	3553.5	3585.7	2726.5	3196	4435.4	3527.7	3543.3	3208.9
TMEM150A	4405.4	3081	2850.3	2850.2	3608.9	3613.4	2354.9	5035.9	2902.9
QPRT	15420.8	1907.5	479.7	470	2473.6	3410.8	1310.3	1226.6	3987.4
SLC16A1	2167	3385	2807.4	4187.1	2949	3601.9	3249.9	3619	4516.2
RBPMS	2515.4	2861.1	2796.7	4123.6	3732.7	3012.9	2548.1	4100.4	4514.6
DCAF7	3847.6	2924	3128.1	3643.9	3950.7	2489.5	3967.5	2320.2	3782.7
NCOR1	3260.7	3747.6	3426.7	3563.8	3395.5	3336.8	2927.2	2616.4	3688.7
EWSR1	2355.3	3297.1	2852.4	3472	3055.9	2356.2	4073.4	3945.8	4271.4
APLP2	5259.7	2740.8	3557.6	3615.4	2803.2	2303	2316.6	4238	2588.9
CCAR1	1835.3	2973.9	2886.5	2864	2791.9	2992.6	5115.9	3451.6	4452.4
SYTL2	2937	5975.6	4278	802.3	595.3	4709.4	3343.6	1105.1	5349.6
NEDD4L	1304.5	2609.5	6665.3	3215.9	4888.1	3272	1752.1	2202.3	2931.5
GLS	3621.2	1842.8	2073.8	4605.6	4856.8	2093.8	1853.2	2734.9	4880.7
TFPI2	741	1548.5	11673.8	1569.6	5386.3	799	4834.8	1223.1	607.3
TGIF1	2652	4186.2	3709.9	3659.1	2556.7	3652.5	2089.3	2437	3394.2
MRPS5	3106.4	3120.5	2954.8	2965.9	2838.4	3186.6	3402.8	3295.5	3393.6
CRYL1	3935	2680.2	2815.8	3531.5	3675.1	3671.7	2383.1	3312.4	2105.9
TTC38	3699.2	2684.2	2885.1	3946.9	3329.7	2721.9	2938.2	3004.4	2888.3
TCTN1	3152.3	3496.5	2604.6	4432.5	3813.4	2692.6	2466.2	2376.7	2924.6
CD164	3079.9	3292.8	4044.5	2564	2240	2696.3	2513.2	3607.6	3780.1
TBC1D1	1770	2428.7	3843.5	2615.2	3223.8	3593.3	3153.3	4451.1	2333.7
CAMK2N1	8078.2	2298.7	1320.6	2040.5	1062.1	3470.3	2561.3	3092.1	3452.2
PTTG1IP	2724.8	2864.1	3120.8	3981.8	4560.6	2271.7	2512.4	2859.4	2468.2
STAT1	2253.4	2561.1	1855.2	4721.5	2021.1	2291.9	1356.2	4921.5	5153.7
TRAP1	2674.6	2768	2834.6	3472.2	3526.2	2284.5	3794.2	3077.6	2627.4
RSAD1	3397	2778.9	2502.6	2908.4	2949.8	3159	2720	3498.7	3029.1
TMEM184C	2676.1	2592.4	2998	2595.6	3002.4	3230.5	2537.5	4072.6	3181.6
ZNF462	2891.1	3241.3	3354.2	2412.5	4275.8	2976.3	3454.5	2264.3	1992.5
SLC9A3R1	2416.4	4742.7	2376.4	3097.1	1577.6	1412.3	1545.3	6705.2	2957.6
CCND1	4363.5	2134.4	2150.9	4648.8	3343.2	1711.2	1863	2906.4	3618.4
RNF5	2546.7	3158.3	2893	3926.8	2528.9	3122	3169.4	2134.7	3189.8
GOT1	2611.7	3013.7	2501.4	3156.3	2485.4	3748	3278.8	2256.4	3428.3
HMGA2	1818.9	1851.6	4780.2	2066.6	3013.1	2284	4560.2	3090.7	2889
RTN3	2533.9	3294.4	3408.5	3596.8	2399.7	2495.9	2060.1	2988.3	3274.9
WDR54	3192.5	3236.9	3629.3	2274.4	2273.4	2981.2	3461.5	2225.7	2289.3
SLC25A14	2356.9	2635.4	2526.8	2362.8	2810.7	3290.7	3040.4	3294.8	3150.2
GPC6	216.6	1380.8	4325.5	4545.5	4540.1	1976.2	2235.4	5374.4	686.6
NIPSNAP1	2709.1	2977.3	3133	2651.3	3496.6	2413.1	2296.7	2769.5	2823.2
CRELD1	2712.8	2108.6	2857.3	2560.1	2025.5	2794.6	1632.1	3438.7	5042.9
IGF2BP3	3698.6	2940.1	633	1323	1734.3	3223.6	3570.7	2703.2	5280
PMF1	2668.5	2936.5	2908.3	2298.9	2226.1	2916.7	3833.4	2310	2951
CBR4	2398.6	3066.5	3584.7	2094.4	3115.5	2265.6	2356.7	4046.3	1985.8
ABHD4	2339.6	2252.1	2259.8	4353.5	4978.3	2900.2	1766.2	1875.1	1962.7
TCEA3	2889.3	3200	3227.2	2089.8	4215.5	1547.7	2294.6	3674.5	1510.6
C7orf55	3281.9	3436.3	3085.7	1847	2131.5	3272.3	2296.9	2997.7	2244.1
STRADB	2855.8	3624	2844.9	2298.9	1822.5	2528.9	1775.6	3559.8	3249.1
SDR39U1	2480.2	2890.1	3401	2808.9	2529.9	2673	2285.6	2655.6	2792.8
XBP1	1980.9	2886.3	1978.4	4001.7	2406	3318.9	2541.8	1886	3215.2
SCOC	1891.1	2310.7	2752	2460.1	2593.7	2259.6	2966.4	4306.7	2616.2
TNFRSF19	2613	2561.8	537.2	1516.8	758.6	4666.6	3289.4	2453.7	5738.2
DCXR	3313.9	2942.8	2323	2228.6	1816.6	2622.8	2687	2569.2	3598.5
EWSR1	2305.8	3162	2577.7	2508.7	2590.1	1829	2903.1	3908.9	2282.5
MID1	2213.8	3519.3	3699	2116.2	1759.9	2231.8	3187.4	2617.5	2702.6
CNPY2	2966.7	2614.3	2843.7	2135.9	2647	2670.4	2711.1	2982.3	2358.7
SRSF6	2630.7	3326.8	3591.4	1560.2	2367.4	2016	1361.1	4745.8	2176.6
COMMD4	3100.6	2979.6	3101.2	1852.4	2135.1	2699.9	2529	3141.8	2219.9
MTMR2	1573.9	2457.5	2258.1	3062.5	3059.9	2732.5	2615.1	2061.2	3525.1
TPMT	2167.1	2041.1	3683.6	1904	1936.9	1857.2	2098.2	5071.4	2580.4
CMPK1	2523.4	1711.8	1758.3	2537.6	2804.1	2528.9	2678	3013	3564.4
TBC1D1	1760.9	2005.7	2877.7	3741.5	3830.6	1853.4	2887.4	1976.3	2139.6
STAT1	2481.5	2199	1714.3	3824.7	2055.3	1790.9	1114.1	4206.5	3643.8
LARP7	2668	2662.5	3011.5	2421	2500.6	2790.8	2691.6	1811.3	2451.6
SORD	2588.5	2181.2	2333.8	1636.6	2124.3	2512.7	2636.3	3843.5	3116.7
STEAP1	6030.8	1243.4	1172.1	399.2	1250	4312.1	3295.3	3781.4	1330.2
ARHGAP18	3374.6	1731.8	1572.4	1779	3283.6	2957.9	2162.4	3021.1	2703.6
TRMU	2515.3	2766.3	2586.5	2371.4	2298.5	2008.7	2471.1	2649	2880.9
DNAJC19	2726.9	2575.8	2827.1	2002.1	2168	3155.3	2375.7	2606.2	2070.3
CPPED1	2294.8	2406.1	1312.4	2651	2924.1	1910.7	1914.9	2316.6	4741.2
ATP1B1	1943.2	2222.2	3456.9	3809.1	3360.2	1383.5	1782.9	3082.6	1388.8
BMP4	2598.5	4219.4	928.4	3112.6	2673.5	2797.5	2181.1	2007.8	1781.5
HES1	1644.7	5077.9	1094.4	6545.5	3139.5	840.4	1068.7	1338	1332.1
ASAH1	2995.8	2150.1	2075.5	2299.3	1956.9	2032.2	985.4	4173.9	3145.4
IFT27	2526.3	2541.8	2675.4	2387.3	2312	2615.1	1973.8	2416.8	2227.6
FAHD1	2569.5	2556	2762.2	1821.7	2325	1676.8	2121	3295.5	2431.8
PCCA	2316.7	2900.7	2521	1618.2	1808.5	3123.4	1895.9	3060.3	2126.2
NPEPPS	1959.2	2587.7	2319.4	2788.4	2147.4	2464	1706	2720.6	2589.1
CNDP2	2153.3	2055.3	2541.2	2451.7	2473.5	2712.4	2990.6	1657.4	2194.7
DCAF7	1756.2	1853	1636.4	3126.6	2740.7	2402.9	2339.8	1989.5	3241.8
AGRN	1201.5	1734.4	1648.3	3228.3	4175.4	2590.3	2100.8	1515.7	2875.3
C15orf40	1928.3	2356.2	2401.9	2411.5	2814.7	2132.4	2138.5	2819	2063.1
AK4	751.1	1944.8	5870.9	4058.4	3248.3	1041.7	2175.1	803.6	1128.9
EWSR1	1899.4	2669.8	2203.1	2110.4	2221	1511.5	2527.8	3599	2023.2
SLC39A4	3670.7	3012.9	1591.9	2195	2323.6	3387.5	1264.1	3173.4	115.3
C10orf32	1950.8	2235.2	1583.8	2022.6	2446	2834.3	2408	2709.1	2408.8
C5orf24	3576.9	2328.7	2831.9	2333.8	1951	1563.8	3577.6	819.4	1587
TBCC	2497.4	2388.6	2411.4	1779	2076.2	2090.4	2451.6	2755.1	2017.8
KIF13B	2657.8	1830.8	1750.3	1592.4	2153.6	4164.7	1623.3	2961.2	1540.5
DFFA	2938	2129.1	2553.5	1848.1	2477.2	1594.9	2429.4	2273.4	1989.3
AKR1A1	2500	2574.1	2323.9	2000.9	2300.2	2453.6	2197.8	2083.3	1743.4
PNMA3	2872.8	1850.4	748.6	1294.2	4149.4	3919.3	1817.2	2166.3	1284.2
C14orf1	3162.9	2411.7	1905.5	1813.6	2481.2	2434.1	1761.1	2203	1812.4
ACAA1	2406.3	2083.3	2053.6	2574.8	2856.5	1490.5	2285.4	2107.3	2116.4
AHCY	2170.7	2240.4	1981.4	2498	2671	1791.3	2524.5	1878.9	2119.1
DCAF6	1985.8	1995.4	1974.7	2656.8	1963.7	2089.1	2026.1	2401.5	2776.9
LEPROT	2639.5	2680.5	3760.8	3294.8	2515.3	1718	821.8	879.8	1428.6
MTMR2	2037.6	2246.8	2041.5	2211.6	2405.6	2721.6	1756.2	2002	2269.9
MSMO1	2162.2	2082.6	1102.8	2026.3	2629.4	2537.7	1292.9	3246.3	2521
SRSF6	1867.5	2166.9	2471.7	1667.6	3226.8	2252.6	835.3	3153.9	1957.8
CCNC	1482.7	2196.3	1912.1	2089.5	1551	2214.9	2543.9	2573.1	2898.6
PAAF1	2010.7	2258.3	2803.6	2390.7	2463.1	1979	2355.3	1754.8	1225
CYP2R1	1398.5	1707.3	1901.7	2532.4	2649.8	2785.1	1753.4	2196.6	2137.9
TSTA3	2291.8	1992.4	2183.8	1985.2	2222.3	1759.2	2465.9	1820.9	2248.2
MYO6	1809.5	1427	1547.1	2933.7	1698.7	2148.3	1753.6	2837.4	2607.7
ITGA6	2682.7	1777.4	2392.5	1828	1256.9	1570.5	1556	3771.2	1924
TMED4	2755	2441	2816.2	1940.2	1446.1	1798.3	1598.9	2272.5	1652.1
ZDHHC9	2898.5	1723	1554.8	2414.5	2215	2377.4	1710.1	1461.8	2326.3
BTBD7	2516.9	1835.9	2085	2191	2179.2	2190.6	2253	1058.8	2227.2
ACN9	1885.1	1952.9	1900.3	1716.8	1948.6	2652.3	2076.8	2217.4	1942.6
DFFA	2663.4	1765	1934.3	1916	2596.7	1869.3	1717.8	1885.7	1880.5
ZSWIM6	1678.2	2559.1	1859.5	1615.9	1821.6	2868.2	2174.4	1903.9	1728.2
SCRN2	2876.6	1832.7	2319.5	1080.7	2260.1	1626.4	1884.1	2488.4	1558.1
DCAF11	2032.6	1759.5	1861.4	2147.3	2327.6	1659.2	1926.9	1890.8	2302.5
UGCG	2109.4	2914.8	3756.5	1960.4	2556.2	923.5	1092.1	1614.8	917.4
KRT8	1288.7	1466.3	2209.1	2597	3008	2582.1	2093.3	1107.4	1404.2
CTSD	1912.6	1910.4	1659.3	3101.1	2254.8	1794.3	1737.2	1529.9	1818.7
HMGCL	2412.1	1687.6	2367	1957.3	2272.5	2004.6	1670.3	1886.2	1357.8
RASSF7	1410.6	1928.1	2081	2815.9	2464	1507.6	1412.6	1906	2023.5
PPFIBP1	1937.4	2045.4	2119.4	1386.8	1605.7	1857.4	2074.8	1929.8	2591.4
AGPAT3	1824.8	1994.5	1984.6	1854.5	1577.6	2397.4	1748.8	2337.9	1673.7
BPHL	3049.9	2077.6	1448.2	1130.9	2020.8	2290	1197.5	2236.2	1835.9
SPSB2	1642.7	2370	2288	1435.9	1840.1	2539.2	2312.1	1660.3	1067.2
MYO6	1847.6	1421.3	1532.2	2582.2	1771.6	2140.7	1517.6	2040.4	2282.8
LGALS3BP	1356.1	2030.7	642.4	2506.7	3210.4	2273	1645	1793.2	1543.6
CYBA	1835.9	1003.1	1680.1	2179.4	2553.2	2655.8	1933.5	1872.3	1226.2
STEAP1	4945.4	905.6	1340.9	357.9	930.2	2537.1	2112.9	2849.6	950.6
PLEKHA1	1592.6	1368.7	1592.2	2463.8	2118.8	1936.2	1893.4	2284.6	1597.4
HRSP12	1702.4	1548.8	1635.5	1041.3	1155.6	1819.8	1658.3	3778.5	2107.1
MAF1	1737.8	1941.4	1596.4	2389.6	1747.8	1591.6	1797.2	1580.8	2027.1
SUCLG2	1533.1	1939.5	2225.5	1426.5	1312.8	1334.9	993.3	3092.8	2486.5
TPMT	1690.8	1404.8	2698.1	1426.2	1545.5	1156.2	1204.2	3550.2	1625.2
KIF9	2207.3	1943.4	1821.6	1447.3	1548.5	2086	2175.9	1393.1	1660.6
LYPLAL1	1888.7	2036.5	1889.2	1634.2	1892	2382.8	1528.7	1792	1203.3
TMEM101	2040.5	1810	2147.2	1331.9	1702.7	1434.6	1922	2307.2	1531.1
GDE1	2143.2	1321.6	1559.4	2332.2	1690.3	1767.1	1752.3	1329.4	2283.7
FBXO3	1323.9	1771.8	1746.9	1095	1818	1427.1	1516.5	3058.9	2383
PRR13	1822.1	1604.7	1629.7	1936.6	1930.2	1875.7	1674.2	1797.7	1628.2
IL17RD	1177.1	3340.3	462.1	511.6	708.8	3638	3284.6	250.9	2443.7
COMMD4	1901.3	1971	2132.7	1186.3	1317.7	1728.6	1783.2	2196.8	1593.9
DZIP3	1626.8	1953.7	2224.3	1212.4	1677	1549.9	1570.5	2292.5	1677.6
METTL23	2169.2	2189.6	2112.8	1280.9	1583.7	1787.2	1249	2035.3	1354.6
CAMK2D	1874.7	2126.8	1681.5	2157.6	1077.5	1279	1311	2347.8	1789.1
PPAN	2005.9	1507	1927.2	1592.6	1899.6	1431.4	2001.3	1692.9	1458.4
ASPH	2476.3	1501.4	1575.1	1778.4	1430.1	1488.7	1349.3	1713.8	1891
ORC4	1427.1	1864.4	1920.6	1310.2	1274.4	1991.2	1864.6	1886	1634.2
B4GALT4	1654.7	1488	1659.8	1980.4	1717	1322.2	2004.5	1608.5	1660.9
TFAM	1164.9	1793.9	1622.6	1318.4	1578.4	1723	1713.2	2498.8	1646.3
VMP1	1479.8	2056.2	1346.6	2195.1	2077.8	902.3	1943.8	1535.5	1495.2
ALDH9A1	1874.9	1769.4	1843.7	1729	1357	1653	1936.5	1389.8	1473
NIT1	1885.3	1716.4	2009.6	1718.7	1467	1542.5	1384.8	1683.5	1584.1
CNDP2	1649.2	1519.9	1765.9	1688.4	1971.2	1763.3	2208.6	1244.5	1174
STEAP1	4197.2	870.4	887.2	328.7	881.7	2417.1	1782.6	2467.5	974
RAB7L1	2280	1195.9	984.3	2829.9	2388.1	1201.5	831.7	1696.4	1388.1
RIPK4	105.9	904.3	439.6	5885	6111	123.3	523.1	79.4	547
PLTP	2224.7	1221.3	1242.2	1477.6	2016	2003.8	1387.3	1491.1	1592
SFXN4	1904.9	1509.5	1661.8	1490.5	1880.8	1811.8	1425	1687.4	1270.5
PDK2	1761.4	1495.3	1620.7	1539.7	1676	1240.3	1113.4	2385.7	1670.5
DYNC2LI1	1829.8	1446.5	1602	1468.5	1633.8	1673.7	1057.3	2182.6	1478
JUP	730.8	852.5	264.1	2570.7	2956.8	1508.8	1368.7	2024.2	1880.7
BTG2	1563.8	1152	703.6	1935	1654.3	1321.6	945.7	2905.1	1815
VDAC1	1402.5	1590.7	1404.2	1670.7	1420.2	1462.2	1524.4	1594.2	1924.6
DNALI1	2037.2	2879	1494.7	960.5	794.7	1726.2	1119.8	1765.6	1141
MOK	1976.2	1226.7	3148.3	1713.3	1461.7	824.3	1653.3	909.2	744.9
HMGCS1	2348.3	2339.9	849.1	854.7	938	1526.2	663.7	2570.9	1562.6
PRDX2	2084.6	1916.1	1979.4	1059.1	1348.7	1491.5	1411.2	1255.1	1058.9
WDR59	1824.9	1393.8	1326.4	1691.5	1757.7	1299.7	1227.4	1564.9	1463.4
CYB561	1650.5	955.9	908.5	1217	1567.1	2360.3	1135.4	2663	909.7
B9D1	1899.5	1604.7	2035.9	1064.9	1338.1	1484.9	1035.6	1826.1	1002.7
IMPA2	2202.5	1347.6	1176.3	929.5	681.4	1802.5	1295.4	2637.2	1172.5
B3GNT1	1312.2	1499.8	1912.8	1112.1	954.9	1241.6	1417.2	2532.5	1246.1
HOOK2	1710.6	1350.8	1516.9	1459.3	1780.7	1227.8	1234.2	1899.9	1032.7
MAF	315.3	4814.5	2265.8	795.2	565.6	1345.6	1090.3	1473.6	448
HOMER1	1079.4	1298.7	1010.4	1427	1315	1477.1	1816.8	1285.3	2392.5
C10orf32	1260.4	1389.4	1006.2	1369.9	1394.5	1670.4	1719.3	1736.8	1529.2
F3	2302.1	1658.1	580.2	1113.8	520.6	1778.9	752.8	2235	2012.6
GSTT1	3852.7	2158.8	1447.2	1027.3	15.7	1459.7	802.3	1191	957.7
MED7	1238.2	1418.2	1592.2	1003.1	1315.4	1364.6	1797.8	1833.9	1320.3
GOT2	1398.1	1214.3	1141	2032.5	1721.8	1161.5	1177.7	1139.5	1874.4
HES1	1672	3694.5	940.2	2560.4	1238.3	486.8	774.9	649.1	808.8
QTRT1	1707.5	1600.8	1663.6	1191.9	1439.3	1141.1	1351.2	1576.5	1128.8
HIPK2	642.1	1281.1	1970.2	1572.4	1509.5	835.9	1793.9	2071.4	1024.2
EWSR1	1094.7	1521.6	1348.4	1316.6	1169.9	866.7	1766.3	1808.6	1789.9
GART	1014.5	1544	1394.2	1618.9	993	1199.3	960	1841.9	2093.3
FGGY	815.8	1453.7	2466.9	1313.7	1591.1	1397.6	1143.5	1964.7	510.9
SLC37A4	1536.6	1216.7	1595.8	1126.4	1503.4	1524.8	1479.5	1416	1252.4
SEMA3D	1190.8	1174	593.1	745.1	690.4	688.8	513.1	3359.7	3591.1
WDR91	1272.9	1276.4	1040.4	928.9	919.8	1252	1312	3232.5	1306.4
HSDL2	1224.9	1091.9	1584.5	1011.5	1305.4	1171.3	1212	2439.7	1488.8
SLC25A23	1395.1	1125.4	616.6	1487.1	1735.2	1957.3	1018.2	1738.7	1420.1
GALE	1223.6	1291.4	1932.7	1309.5	2000.8	1025.3	1758.7	1027.7	908.7
CA12	1204.1	896.4	1994.8	1520.3	1821.8	697.5	2378.7	1375.5	570.8
TRMU	1250.9	1463.4	1416.6	1200.1	1332	999	2819.4	725	1242
AUH	1071.9	1261.9	1672.3	793.2	827.8	1901	1393.7	2364.9	1140.4
SNTB1	1877.6	1410.8	1738.6	704.7	862.9	2412.3	1126.8	1225.6	1053.8
GSTK1	2073.7	1308.6	1494.5	1202.4	1274.1	1464.4	1346.5	1107.8	1115.1
SMG7	1128.5	891.7	1203	1801	1612.8	1499	1096.3	1607.6	1505.4
CDK20	1827.1	915.1	1565.7	1010.4	1212.7	2085.5	1110.6	1433.1	1179.4
SLC6A8	1475.7	852.7	586.9	1392.5	1818.1	1230.5	1882.5	1592.9	1454
CLPTM1	1028.5	1235.2	1080.1	2586	1552.5	1120.5	1119.6	863.3	1698.4
COL18A1	1550.1	1404.3	686.4	2522.7	1434.6	903.4	857.1	2135.1	625.9
ACADM	1040.7	1286.2	1510.7	1274.8	1036.3	1398.7	1321.7	1545.6	1618.7
UGCG	1111.4	1395.5	1752.2	1247.4	2360.4	843.7	1088.7	1262.2	774.2
LACTB2	850.2	1219.6	1282.4	887.8	884.9	1663.7	1556.4	2000.6	1447.6
RTN3	1067.2	1415.6	1379.5	1643.3	1384.5	1262.6	980	1274.7	1380.7
RUVBL1	1338.3	1497.2	1397.7	1277.3	1108.8	853.6	1429.7	1604.3	1263.9
METTL9	1107.8	1570.3	1423.6	1146.5	972.6	1505.2	985.2	1170.8	1723.5
XPR1	810.6	1227.4	1424.6	1755.5	1302.6	1202.6	1063.2	1454.9	1288.3
SCRN2	2034.6	1198.1	1614.7	634.4	1304.1	1179.6	1154	1464.1	922.3
APITD1	1376.9	1377.7	1604.2	1117.1	1105.6	1028.7	1357.1	1438.5	1073.9
B9D1	1652.5	1370.3	1785.4	876.1	1063.6	1168.8	813	1766.9	967.4
NEDD4L	531	962.8	2363.4	2016.2	2331.4	851.4	917.1	470.6	977.4
H2AFY2	403.8	1613.2	957.9	1668.3	1509.3	1399	1082.9	993	1790.6
NEDD4L	479.5	936.9	2361.1	2002.7	2067.7	815.4	861	550.8	1215.5
FZD6	716.1	843.3	545.9	1410	755	961.2	575.1	3014.6	2394.7
ZNF12	1170.6	1149.5	1134.9	1534.3	1302.4	1242.4	1374	907.1	1390.1
GPR108	1355.2	1198.4	1183.8	1498.3	1493	1194.6	946.2	1124.5	1144.2
ALG3	1130.2	1014.8	1177.5	1486.2	1297.8	1293.2	1221.7	941.5	1474.3
FBXL4	1238.8	1228.5	1141	1053.3	1035.5	1493.1	1075.1	1263.6	1497.2
GPRC5C	613.6	502.9	121.6	673.8	5230.7	747.4	1851.4	316.3	962
SORD	1333.8	946	1004.1	1178.9	1315.1	1349.8	1284.5	1141.4	1458.2
SLC25A23	1165.1	916.4	490.6	1439	1639.6	1686.9	844.5	1490.6	1296.2
NDUFA5	1137.5	1311.7	1427.2	1035.8	1103.3	1288.5	1490	1138.8	1024
RSRC1	1031.2	1353.7	1143.8	777.5	819.1	1153.8	1686.9	1558.1	1318.7
STK16	1339.3	854.7	1375.7	1063.5	1367.6	1206.1	1105.3	1562.1	924.2
CRYZ	1166.3	1521.7	592.9	1520.7	894.4	1017.7	876.8	1259.8	1855.4
ARF3	1198.3	1230.6	1101.6	1415.1	995.9	1115.5	1181.6	996.9	1414.1
TBCK	1222.4	1552.2	1064.3	1238.5	1041.8	1188.4	713.8	1110.4	1445.1
SCD5	1470.9	1099.1	654.6	1207.9	709.2	1355	1129.9	911.1	2006.3
PSME1	1448.7	1399.2	1434.3	833.1	849.3	1394.4	983.5	1322.4	855.5
AP1M2	3001	1134.6	1161.7	784.9	1209.9	1016.4	583.2	364.7	1216.2
SFXN4	1406.5	1174.5	1237.3	1097.6	1258.3	1149.8	769	1456.8	920.7
FAM60A	1114	1260.6	696.2	1085.4	1124.4	1543.7	1695.4	679.2	1237.2
PRR5	1761.9	1228.1	284.6	1423.3	1312.6	1362.1	963.1	480.8	1558.6
TIMM17B	1282.7	1229	1381.5	906.9	866.7	1372.8	1264.6	890.5	1105.1
EZR	603.2	1187.9	1097	1772.6	1528.8	800.1	1225.9	673.5	1393.3
SAMD5	630.8	1917.7	669.7	1893.8	260.6	1949.7	1054.5	1018.8	879.3
ZDHHC12	1389	1068.8	1416.8	1192.2	1230.1	763.3	1405.8	875.4	885.9
B4GALT1	969.5	1065.5	1378.4	1516.2	1560.6	1059.3	1362.2	593.7	714.7
SETD3	996.5	1159.8	1035.4	1504.2	992.8	895.5	924.2	1197.7	1508.3
DNM1	2111	1154.7	570.1	702.7	544.7	1893.4	958.7	194.7	1992.9
STRADB	1083.7	1510.3	1196.3	1002.8	738.7	1079.7	628.9	1449.9	1418.7
TTC38	1319.1	952	991.8	1474.9	1381.5	801.3	1215.9	951	969.4
C11orf54	960.3	1135.1	978.8	950.4	563.9	1761.1	930.3	1512	1232.5
SORD	1299.6	931	963.9	984	1127.2	1291.2	1124.9	1040.6	1245.4
PLEKHA1	1704.8	1344.8	1646.4	1238.7	1003.6	800.9	732.4	589.4	901.5
MTMR12	923.2	1141.8	1032.8	1266	866	944.4	1017.4	1331.7	1336.4
MST1	1039.1	1047.7	924.3	1448.8	1458.4	1057.5	1031.3	947.2	871
RPRD2	1161.6	1011.9	1091.7	1069.1	1321.8	998.7	1240.6	785.5	1055.6
DDR1	686.9	687.7	835.4	1647.8	2235.5	824.4	637.3	984.5	1156.7
RTN3	878.9	1139.3	1169.8	1301.8	1017.3	1110.7	824.2	1088.6	1153.9
FBXO17	1350.5	835.8	1097	1199	1495.4	1481.5	1103.2	463.5	587.1
CCDC25	1490	1052.7	1481.6	713.9	770.4	1021.7	978	1126.7	930.5
ZNF12	664.4	845.8	701	1649.5	1146.3	1047.5	1043.6	916.8	1537.7
BCL7A	957.7	1124.7	700.7	864.4	690	1288	1072.2	1764.8	1067.1
ZBTB44	1068.2	1148.5	1176.2	949.1	1153.2	1032.2	1165.4	1113.8	704
HSD17B12	382	587	1218.9	1018.4	971.4	395.9	930.4	2024.2	1918.9
TMEM53	1789.3	1103.3	1395	722.6	962.7	944	827.1	1062.7	620
CPEB4	1076.9	612.7	592.7	889.2	894.5	1340.5	1340.5	1465	1207.1
GOT2	871.5	973.6	827.8	1329.4	1058.5	684.2	1050.2	977.3	1607.9
ARF3	980.6	996.3	1001.9	1393.9	1364.2	788.8	1064.2	813.5	968.4
SIPA1L1	975.6	798.8	905.8	1296.4	1044.8	824.2	1499	727	1224.9
DYNC2H1	1420.3	781.8	1042.6	1090.5	921.6	1248.2	777.4	1010.1	929
PEG10	365.1	1125.2	2285.3	465.1	624.9	873.8	1049.2	362.3	1991.4
FRAS1	834.4	333	323.9	2225	2343.8	1559.7	750.7	241.3	488.6
C9orf116	689.7	989.4	846.4	797.9	954	1345	1107.7	1263.2	997
PARS2	1012.1	773.8	939.5	879.3	1079.5	1145.6	932	1205.8	1021.4
MRS2	747.3	900.1	956.7	1052.9	881.4	1288.1	997.7	931.3	1225.4
NCOR1	801.5	1019.1	804.4	1226.2	1145.9	891.7	1093.7	721.5	1241.7
SRBD1	795	1026.6	1033.4	992.2	925.2	957.5	1021.3	1083	994.8
GLIS3	1128.9	1137.8	437.6	707.5	614.6	1675.7	1151	606.2	1358.1
WDR19	1079.6	866.5	807.6	1251.4	881.8	1217.7	637.7	980.7	1028.6
FBXW9	1103.9	1081.3	1136.5	611.9	1017.6	966.2	1183.3	753.6	864.2
GLIS3	1139.6	1109.8	440.1	754.7	634.2	1674.8	1444.1	295.2	1180.7
GPR126	210.6	124.4	876.8	1003.5	1521.2	173.3	414.2	3830.8	513.7
TMEM179B	1140.1	1000.1	1262.3	909.6	1100.2	1055.5	841.3	645.2	709.5
MME	2525	567.3	2146.6	380.2	172	779.5	293.2	399.6	1350.6
DCAF7	1077.3	1037.4	932.8	853.3	910.8	987.2	1233.8	702.8	870.3
LGMN	744.3	987.1	712.2	1347.9	811	301.8	877.8	880.9	1942.3
CXCL1	281.6	1005.9	2935.7	828.9	850.6	1022.4	366.6	467.6	707.3
SPAG16	972.7	833.3	1083.4	585.8	740.1	1049.9	925.4	1241	1002.3
DCAF7	1023.2	1009	908.2	816.1	785.1	995.8	1198.7	711.4	941.6
GALNT14	3312.7	119.6	113.3	88.4	2212.4	714.8	548.7	190	1074.7
CTTNBP2NL	656	747.1	898.8	1214.1	1067.3	980.2	857.4	913.8	1036.9
PPP1R16A	1057.5	867	908.9	973.8	1104.3	772.5	978.4	914.6	785.4
LFNG	1537.8	1055.5	285.4	361.5	503.2	1916.9	1463.3	149	1074.2
PPTC7	1078.1	945.2	1139.8	1042.2	874	885.1	868.1	679.1	816.9
C1QTNF3	915.8	1314.8	424.9	290.7	893	2105.7	1588.5	92.4	599.2
SLC6A8	1012.4	617.1	579.4	1060.2	1307.3	1172.7	1024.7	665.2	771.6
FBXO17	724.5	790.6	1092.7	662.5	1009.6	870.7	838.4	1169.3	987.3
PTBP1	496	816.1	699.7	1085.3	759.7	629.3	1230.5	904.7	1515.8
PPFIBP1	1351.5	924.2	1183.8	808.9	1246.1	798.8	988.1	234.1	600.4
TFAM	594.2	717.5	921.9	674.5	886.1	1161.2	1130.7	1202.9	841.9
CDH6	92.1	742.8	289.9	478.5	463.9	299.8	1354.4	4328.8	57.6
HMGA2	648	679.2	1649.8	442.8	716.4	383.2	1463.2	1561	550.9
FBXL5	866.6	1150.4	948.2	685.8	774.3	634.5	1276.5	1007.6	741.7
CNPPD1	947.8	757.6	825.5	922.6	1267.4	899.9	882.3	838.3	693.4
MITF	893.5	321.2	602.9	886.8	1494.3	666.7	570.6	2046	544.4
CADM1	220.3	456.5	169.6	946	1318.3	1546.9	678.1	1041.6	1642.6
COQ7	1039.8	1005.3	965.6	788.7	818.8	895.3	873.8	775.4	811.8
TRAPPC6A	1180.8	955.4	764.5	917.2	1032.2	803.4	416.2	1298.5	532.9
NPEPPS	758.3	825.1	770.2	1274.2	1107.1	722.7	825.7	615.6	961.5
NUAK2	902.8	968.4	841.2	761.7	670.7	1194.3	746.9	569.7	1125.2
C1GALT1	586.7	939.1	1527.8	759.6	833.1	815.5	1029.8	584.3	681.6
KIF13B	1101.7	733.7	660.9	812.3	814.8	1261.9	559.7	908.8	870.5
GART	614.3	848.1	731.9	1129.3	854.7	556.4	620.4	997.6	1212.7
WDSUB1	767.6	976.5	1126.5	887.3	638.5	1182.4	698.8	613.8	631.5
LRRC1	649.5	538.7	839.9	806.7	662.9	1090	626	1517.8	673.3
RAB7L1	1284.7	728.7	552.7	609.3	615.5	701.7	345.4	1653.1	896.9
ITGA2	1395.4	294.6	305	518	1128	1147.6	1563.2	460.4	518.7
ENPP2	2885.7	591.7	1178.2	608.6	88.5	485.3	205.2	332	879.1
HSBP1L1	1398.5	521	954.7	490.4	793.9	872	391.5	1187.4	497.3
EPS8L2	1067.5	852.3	760	547.4	772.9	606.4	589.1	1219.3	616.7
ARID5B	991.4	1248.2	781.1	430.2	521.5	563.3	587.2	1272	501.2
LFNG	1153.2	764.5	889.8	508.4	607.9	557.1	1557.7	373.8	364.8
MME	1987.1	481	1558.4	260.8	128.2	661.2	244.5	370.2	1014.2
ZBTB20	1445.9	564.8	464.1	564.2	571.1	1252.5	755.3	573.3	468
GSTT1	1912.4	1068.2	739.7	505.2	39.6	679.3	489.4	654.4	486.5
FAM60A	306.3	532.6	267.9	732.3	749.6	1011.8	999.9	664.4	1309
PAX8	222.8	141.6	1723.4	220.4	2999	214	559.5	314.3	128
ASS1	894.4	706.1	314.7	291	196.7	1316.8	855.2	691.9	1212.6
LAMA1	741.3	452.7	690.8	431	778.1	727.2	1025.7	1263.7	284.2
SCD5	1052.1	556.4	307	408.7	447.5	710.6	571.8	529.7	1074.7
CDH6	45.3	566.7	315.1	385.2	262.5	185.8	1006	2409.7	43.7
OSR2	1788.5	242.9	136.8	41.1	118.5	597.6	174.3	686.2	1147.3
SPP1	1029.5	31.4	162.3	145.5	2430.9	523.3	153.8	37.9	173
ANK3	158.7	549.9	646	1024	1001.9	285.8	360.4	275	194.2
ANK3	132.4	463.5	566.1	1072.1	1124.8	317.2	312	193.9	187.7
EMX2OS	483.4	133.3	53.8	131.8	1278.6	1316.1	405.5	25	483.4
KCNJ15	178.3	1931.1	1136.6	86	171	114.1	289.9	28.2	65.8

## Sheet: cluster7
GeneSymbol	Wilms1.mean	Wilms2.mean	Wilms3.mean	Wilms4.mean	Wilms5.mean	Wilms6.mean	Wilms8.mean	Wilms10-M.mean	Wilms10-T.mean
TUBA1B	177174	213314	210362	194263	203379	196612	255389	227524	206069
HMGN2	122680	204246	209370	145893	179643	174662	211796	225113	185989
TUBA1C	141730	178194	187642	161347	168540	156136	211951	180617	174569
TUBB6	154728	176118	187137	159057	174271	156610	196317	195254	160782
TPM2	145854	128755	159280	217931	106624	157717	176327	234534	228010
HS2ST1	201665	166969	192926	207747	192147	80512.1	266543	52134.3	54830.4
GSTP1	148432	154572	153824	133073	155357	163206	139488	167274	132732
TUBA1C	128776	158027	133515	146134	139472	127359	171945	136840	145404
CHCHD2	121658	137421	135312	122546	137865	145928	141586	152033	143220
NGFRAP1	142213	141433	148728	97390.4	134920	143621	113527	175860	128148
GNAS	105273	121657	112428	156019	156687	133916	111137	79330.8	128900
MZT2B	118235	124504	117694	113269	123074	127916	101906	103514	120481
TUBB4B	116430	132179	135244	85102.9	101572	105966	150115	118319	102866
XRCC6	107572	120461	117997	111348	135573	112388	103083	124098	102784
IER2	124383	145266	144638	87352.8	101859	74527	95599.9	107548	69741.6
MZT2B	102040	107134	105493	105681	105282	104524	85726.1	87332.6	100162
CALM2	111834	99125.2	88960.7	92834	100901	102894	113539	99935.6	91804.7
ANAPC11	108995	106898	108167	85486.7	90562.3	88327.8	97161.1	89220.2	70651.2
P4HB	96016.7	84975	84817.1	88294.1	89518.4	83946.5	97317.5	101153	98555.9
STMN1	84886.3	105358	97830	56574.2	72409.5	114750	118679	75671.9	84811
MORF4L1	78829.8	97526	81404.5	98041.7	96297.2	82471.4	80418.6	85939.6	103331
RAN	75787.3	81446	87943.8	73978.8	94924.3	103759	109989	84090.4	74264.1
U2AF1	77491.7	98220.6	78792	78144.2	86165.9	86576.3	94283.1	95388.5	89512.8
EEF1B2	80484.3	83830.5	85977.5	80269.3	97890.6	85975.4	85989.6	93461	83025.2
YWHAQ	67221.9	79042.4	76297.1	65152.2	90390.6	65637.7	106468	107567	71134.6
CSNK1E	77163.7	90319.4	85367.9	82361.9	85406.1	77640.2	82886	69285.4	77802.2
YBX1	73902.3	80736.9	73027.8	89217.1	74254.6	71707.5	75474.2	83208.4	92716.3
YWHAQ	68364.8	82329	74234.9	71166.9	81669	79740.6	71538.9	92118.9	81924.4
GNAS	57181.9	71700.8	63158.3	128541	103874	72976.3	69122.7	36929.3	98463.9
RPL22L1	82970.5	63555.5	87735	71725.3	70661.3	76222.2	69330.7	101131	78034.6
ENO1	67418.9	71011.7	81779.3	89049.2	66599.1	50750.7	93953.5	63523.2	77625.6
TK1	71679.7	78253.5	94022	39017	56498.3	45755.8	91890.8	102148	71268.4
NCL	65782.1	69186.6	69215.5	73831.6	73073.4	68465.7	70838.7	80854.1	75584.8
IER2	79359	92786.9	96584.3	49396.6	54461.9	54919.4	70476.3	79977.5	53705.8
YWHAQ	59877.8	74739.4	64746.2	67950.7	68266.2	66237.9	64764.6	86141.9	69915.4
H2AFZ	54839.4	82328	70211.1	55648.7	60666.2	65034.1	91783.4	61461.4	79509.5
UQCRQ	82751.3	76493.6	81774.3	50842.3	59845	77604.1	68740.7	63123.2	59196.7
TUBB6	69718.2	75628	74050	65037.8	69467.8	53575	79961.5	64277.5	67520.9
TUBA1C	56171.8	76182.9	59547.4	73695.4	73611.8	53099.3	80038.6	69086.4	65825.3
P4HB	75850.2	54290.9	53387.6	80148.2	87165.2	50637.2	71796	61544.8	68995.8
ANXA5	66830.7	62072.3	61819.8	78420.3	71645.6	61636.1	58591.5	58030.3	78122.7
LDHA	55069.2	73035.4	77449.6	96484.9	65748.6	37932.1	60626.2	56310.9	67470.5
HMGN2	41096.8	80305.2	81781.6	47310.5	52644.4	52987.6	70337.4	90334.5	71510.8
TUBA1C	55251.2	65853.6	59952.5	63478.7	66015	48261.1	84733	58623.6	59237.3
HMGN2	36482.8	73370.4	73130.4	49881.5	55554.4	46042	57939.9	84805.4	66602.5
PCBP1	55781.3	63627.7	62247.4	64010.6	55006.9	54220.2	50414	56641.6	67467.4
PSME2	62372.7	64965.6	62616.9	37917.9	50601.6	64745.5	55126	68535.6	52737.1
HMGN2	40685.7	76190.6	72422.7	46897.6	48053.3	48554.1	56160	73147.3	57334.5
TALDO1	45442.4	50373.8	45947.4	57004.7	63708.1	46021.9	55442	42855.7	45547.5
SRSF3	37491.7	56467.4	51715.3	40991.8	43375.7	51347	55885.4	55051.8	59346.5
TAGLN2	39194.6	50113.9	48476	66985.6	59913.8	34783.1	53365.5	50288.3	47531.6
PPDPF	47847.4	48316.4	57833.2	45684.7	39660.6	53310.3	50898.2	57674.2	48403.6
TUBB	38457.1	50230.7	45726.1	42980.1	45125.2	38377.4	66842.9	55739.5	47425.1
HNRNPD	34266.5	51841.3	47806.1	42776.5	46853.6	48220.4	56420.6	53559	46733.4
KPNB1	37506.7	49577.8	48942.6	38640.3	42363.3	43964.4	45509.6	74984.7	41075.2
SNRNP70	46780.1	45646.5	47812.5	47992.3	52095.7	34645	50095.9	41120.4	54155.1
MRPL51	41767.4	51316.9	54580.3	37355.6	40493.3	39452.3	42505	64609.5	44764.3
HMGN1	31568	50038.9	45840.1	41749.3	44602.1	41064	46945.6	56091.2	54644.1
CCT5	34716.1	36264	46188.4	45538.9	35893.3	53426.6	61867	39832	57114.8
TPI1	40700.3	49105.8	47318.1	59885.1	43216.1	30236.2	44604.3	36691.2	51330.1
TPM2	31332.4	26979.7	35471	48342.7	11973.3	32502.4	47707.3	87439	80225.3
MRPS6	42701.9	44062.2	66516.3	24894.9	39952.8	38065.3	43819.5	68213.3	27887.6
ENO1	41811.7	45180.2	51562.3	49459.8	40314.3	31091.7	59398.8	34271.2	42180.5
SSRP1	34701.5	47656.1	43746.3	41508.5	38156.7	40827.9	45652.7	47033.3	52591.8
HIST1H4C	33366.2	43985.8	47540.6	38503.6	49109.2	46246.6	89193.8	6088.1	33339.2
TALDO1	42296.4	48058.8	40273.7	50497.9	50432.9	39761.2	45539.1	32257	37206.1
KPNA2	36005.9	50019.2	43374.6	41617.4	38410.1	42022.3	57076.4	29230.2	47310.4
PSMD1	32676.5	40217.9	42451.4	32229	44176.7	36275.7	42855.7	62374.6	40151.5
LDHA	40612.3	45335.1	49210.9	39876.7	35896.5	33230.8	52645.4	37565.3	36820.7
ATP1B3	49598	34616.9	35677.5	36146.8	40233.6	39970.2	48959.3	39178.3	46265.1
H2AFV	31469	52259.7	55936.7	28568.3	33372.1	40096.2	54524.3	37587.2	36568.9
COX8A	46275	45436.4	46458.5	32153.9	35501.1	38107.3	43150.9	32837.6	46076.1
H2AFZ	31586	49178.1	41534.2	29612	31769.6	37056.6	58348.3	37668.2	43670.8
YWHAQ	33718.2	43486	35733.3	45378.5	36747.6	39174.8	39279	39692.9	46995.5
SLC25A5	40163.3	42033	41617.3	41387	44257.8	33319.8	49503	33373.7	34422.2
TUBB	30782.7	39492.7	36456.5	39709.8	42181.9	32406.7	51317.6	41813.1	38837.3
U2AF1	34314.3	47540.3	35106.3	35582.8	37581.6	39378.8	40719.9	40332.7	39137.6
SLC25A5	33271.8	37753.6	37871.7	35826.2	41365.2	35079.3	51539.7	33067	34605.4
PTGES3	30009.4	38214	37626	37154.3	43096.5	36115.8	42990.1	34220	39680
SLC20A1	29379.9	32034.9	46990.5	29422	53340.6	31433.9	34222.9	52233.4	29302.1
SLC25A5	37164.6	39543.6	39736.7	36597.3	40150.7	29082.7	46316.8	32252.9	33657.9
TARDBP	31475.3	36180.3	34838	31018.2	38339.9	36326.4	46608.5	40758.2	37875
CHCHD2	33920	38329.4	34608.6	31515.9	33022.1	35606.4	41143.4	35272.9	39922.7
SMARCA4	30260.4	34688.6	32416.4	27790.1	30148.3	32143.4	47806.6	40916.2	39121.9
UBE2I	32052.6	40932.4	34902	33870.6	34061.2	32344.5	37214.8	33722.5	35067.9
PFN1	30758.4	37043.4	34834.6	44321.7	33054.3	27694.2	30489.4	27209.4	48503.7
ARPC5	30774.8	33067.2	36754.6	42187.2	34922.3	30179.9	30849	36952.5	37712.4
SMPD4	27575.9	34218.6	31988.7	35799.5	49761.7	28572.4	37109.3	33038	31807.3
FDPS	52931.7	42386	28669.2	23900.9	33970.5	34709.8	22143.8	30055.8	30530
AHCY	33937.9	35288.5	33444.7	31228.7	35530.4	31017.4	31279.6	33155.4	34367.7
SAE1	28809.6	34053.8	29657.3	28968.5	31965.7	34353.4	31717.9	43182.3	34611.1
H2AFJ	49644.5	31221.7	41629.3	26763.2	32392.7	21885.5	26069.1	40964.3	23214.9
H2AFX	28298.5	43552.9	51080.6	24482.5	31218.2	19570.7	38283.1	22882.1	32114
CSRP2	40615.2	32296.1	18944.2	22397.6	13610.9	54678.7	44012.1	28345.6	32618.9
RANBP1	30431.8	42325.1	38885.9	21347.1	35564.3	29418.2	36079	27802.4	25073.8
SLC3A2	25917.7	32838.1	17776.9	42836.6	36536.3	41060.5	30408.8	16133.2	42794.8
SNRPD1	28794.3	34981.9	42731.4	22053.2	29157.1	29289.8	34169.5	36879.3	28122
PTTG1	24911.5	37036.7	41333.4	19119.9	23681.6	29834	45888.5	31412.1	32386.4
CKB	50160.1	37225.9	39884.2	45659.1	37359.5	18057.5	40331.8	9309	6982.3
HNRNPA3	26198.9	34325	28437	22715.2	26554.4	37884.6	42188.2	26380.3	36007.7
MORF4L1	25914.3	33858.1	30708.6	30873.1	27335.7	23437.4	33297.1	35670.4	37278.8
GSTO1	35966.6	27317.2	31373.7	21763.1	26639.3	28579.9	29789.8	47988.5	27499.8
ID1	18500.1	30914.3	46267.8	17281.4	16309.5	24079.1	45553.2	28077.9	40786
CFL1	20661	29300.8	21416.5	44988.5	21943.7	24440.3	26139.3	19595.2	54117.7
POP7	25133.8	31765.6	31551.9	23886.7	30027.8	27890	32099.5	31279.2	23770.1
CTHRC1	20487.4	27885.7	10326	24676.3	25727.5	36868.9	45639.2	15166.7	49572.1
MCM7	24778.4	31825.7	32020.6	24907	23756.9	24140.7	40163.1	24037	30199.3
PFN1	23506.5	28290.9	26912.7	37037.4	25693.7	22480.5	21252.3	18124.6	36746.8
EEF1B2	22817.2	26032.7	25675.4	24616.5	25975.4	32775.7	26835.8	29974.5	24297.3
KDELR2	33058.1	31316.5	31914.4	27186.6	20784.5	23672	19156.6	18786.1	26118
TCEAL3	33007.6	24340.2	28322.9	23802.7	26672.6	20753.8	16189.9	35198	22527.2
SRSF7	23800.5	30424.4	28575.2	21685.9	23634.9	24136.8	29715.4	22632.4	23391.6
RBBP7	22064	23702.6	24990	24159.1	26494.7	24510.2	25861	26293.3	24952.9
BIRC5	23486.2	33635.4	29584.3	12139.4	15273.2	17334.9	38844.9	26122.6	26097.2
COMMD4	26375	25400.6	28457.7	15523.8	22053.7	23843.4	26829.3	29373.1	22367.7
HMGB2	15569.8	33075.8	32994.9	18970.2	17725.7	20477.1	35396.1	21837.6	22523.8
NUP62	19508.4	24450	24854.6	18880.8	23211.1	23912.6	24734.3	34260.4	24002.6
HNRNPA3	23921.1	29505.3	25677.1	16201.5	18383.2	31445.6	28573.2	19153.3	24449.6
DTYMK	20573.9	27349.3	29273.6	16407.8	20479.2	24277.8	29110	26696.4	22238.5
NDUFA6	22082	30515.6	24114	21350.7	20201.4	25202.9	26084.3	25117.5	21514.2
SNRPD3	21666.6	25194.3	25573.1	18156.7	21909.7	22716.7	27115.4	29037	22831.8
UBE2S	20317	27095.5	29310.6	21957.6	26387.1	23066.4	26044.5	20798.9	19165
PGAM1	22741.9	24193.1	21295.2	33299.2	25250.4	19481.5	22351.8	17212.3	26798.5
H2AFZ	18832.5	27123.5	24319.3	17955.5	16477.6	24225.3	37378.6	19177.7	25362.8
CTNNAL1	18381.9	23536.3	25278.5	22200.4	19500.1	22341.5	24726.9	28355.1	26162.7
GLIPR2	20717.3	31006.2	28412.9	27940.7	21486.7	32069.2	23351.6	10440.3	14658.9
HMGN1	17147.8	27639.8	25280.7	20817.3	19985.4	20947.5	20527	30063.1	27453
KDELR2	19769	20335.5	20888.7	23324.6	22702.1	19161	23539.6	27203.5	31417.6
CCT6A	14180.9	22045.9	20841.2	26153.6	21680	20939.7	26591.9	24034.4	31808.3
SCARA3	13703.6	23276.5	20807.1	17274.7	12268.3	16716.6	20131.5	61670	20707.2
YBX1	22241.8	22401.3	19976.1	28875.5	25431.5	21023.6	17516.5	25560	23334.1
CKS1B	17078	25676.3	27336.8	17072	21737.7	23673.7	38467.7	16892.7	16580.7
CAPG	38426.2	20190.8	23002.8	20108.2	25981.2	25101.8	18248.6	14521	18780.4
YBX1	22947	21458.4	19901.4	27895	23394.7	23392.3	18862.8	23065.3	22679.2
GSTO1	25350.8	20147.6	22918.3	16281.5	19276.7	20202.3	20577.5	32451.3	20471.6
IMMT	17101	20387	19272.6	19975.9	19819.8	22392.3	23846.1	29285.6	22983.4
ARPC1A	17856.4	25263	24350.2	20517.2	17720.8	19718.7	20706.7	26201	19602.2
HMGN2	14113.8	26557.2	27547.8	19405.4	21962.1	16408.5	17164.6	28252.1	20123
UBE2S	18849.8	25709	24699.1	18158.5	17897	15940.6	32801.7	16905.6	20430.8
PHGDH	15796	17211.9	13672.1	26374.5	21121.2	29223.5	30994.4	11258	24499.9
SRRT	18598.5	21568.8	22131	18613.4	21170.7	19184.9	18361.2	26184.9	22789.8
YBX1	19762.1	19037	19129.2	23173.7	21115.1	19942.2	18667.7	23439.2	23856.9
PPP1CC	16266.8	21772.7	18871.2	20139.6	19451.2	19490.4	19457.2	26600.4	25099.6
NOP56	18298.2	23325.6	21433.1	16122.9	16994.7	19216.2	23287.8	25372	23088.3
MTHFD2	11256.6	20286.1	10539.2	32319.4	19670.6	25723.4	23465.4	12155.5	29139.6
CHCHD2	19105.4	20976.6	20326.8	19153.1	18444.9	21567.1	22438.8	20391.2	22059.9
ACAT2	34072.5	28215.9	15137.3	10873.7	15743.2	26459.2	12004.9	21434.1	20037.1
[truncated: 862 more rows]

## Sheet: cluster8
GeneSymbol	Wilms1.mean	Wilms2.mean	Wilms3.mean	Wilms4.mean	Wilms5.mean	Wilms6.mean	Wilms8.mean	Wilms10-M.mean	Wilms10-T.mean
[truncated: 1,090 more rows]

[truncated: 4 more sheets: cluster9, cluster10, cluster11, cluster12]
