# Supplementary material for: Gene expression studies of WT1 mutant Wilms tumor cell lines in the frame work of published kidney development data reveals their early kidney stem cell origin
Source: PLoS One. 2023 Jan 23;18(1):e0270380. doi: 10.1371/journal.pone.0270380 (PMC9870146; doi:10.1371/journal.pone.0270380)
Supplement: S3 Table — (XLSX) [file pone.0270380.s004.xlsx]

## Sheet: CnT_Wilms
GeneSymbol	Wilms1.mean	Wilms2.mean	Wilms3.mean	Wilms4.mean	Wilms5.mean	Wilms6.mean	Wilms8.mean	Wilms10-M.mean	Wilms10-T.mean
RPS10	175262	184081	188280	145089	142045	164170	154765	172102	137421
RPS20	148314	147407	158147	151882	151967	179602	179988	139502	134069
RPS3	117340	118449	100248	95306.7	99974	134845	104056	87801.3	87142.5
RPS21	82037	87230.9	86642.6	79268.8	79362.3	107872	92152	76686.1	79055.8
RPS10	81895.2	86118	86587.4	70027.1	70837.3	81962	78233.5	98029.2	74333.5
RPS10	67937.8	74443.1	74050.4	64420	68761.5	79668.3	64089.7	80396.4	71118.2
RPS10	54187.2	63293.8	64094.8	53829.6	56867.7	65626.3	54847.5	67884.3	57000.2
RPL37	56256.5	60722.1	58502.7	53898.8	39323.6	65738.9	49864.4	60038.3	69870.1
RPS10	51219.7	52278.4	53971.4	48761.5	55256.3	61188	46063.6	50452.9	46736.8
RPS10	46042	49922.5	49898.1	38912.3	39932.8	52805.1	46511.3	53965.1	44655.9
RPS21	42815.7	46302.9	49650.5	39507.5	35497.3	47876.6	50253.9	42615.4	39421.7
RPL37	39821.8	42224.9	41334.7	37263.8	30927.9	59034.7	40364.2	37386.2	57121.7
RPS10	36846.4	40367.7	41639.2	35083	35429.6	44380.4	37462.5	44707.3	38623.3
RPS3	25189.8	25228.7	21844.7	20744.3	20989.4	30205.5	23260.5	12635.3	14118.4
HMGA1	15453.8	16674.5	25346	24093.1	25219.8	21098.3	22845.2	18425.7	18069.5
MEST	1375	37023.9	24557.6	22108.2	22084.3	21886.3	10534.9	7135.8	6573.9
BCAT1	7806.6	14401.5	8010.2	15166.7	8228.3	20603.6	19982	20742.3	24939.5
AKR1B1	14596.5	17214.2	15859.8	13128.1	15965.6	15180.2	11718.8	12397.7	11946.3
SLIT2	19942.1	9304.4	12970.8	3960.1	2016.5	7180.9	9649.5	2584.6	18978
CLIP1	6280	6359.2	5825	8930.7	8035.6	8966.6	5874.5	11456.7	7602.5
GGCT	5146.2	7139.4	6816.9	7241.5	7267.2	7579.8	9881.5	7229.1	9259.9
CITED4	6066.9	9403.6	8362.3	7094.6	6099.3	5311.1	4353.1	3703.6	3063.2
CNKSR3	2711.4	4961.2	7464.3	3346.5	3465.3	4237.4	4958.1	6779.6	3304.5
STXBP6	7951.1	3811.1	6070.8	961.6	963.1	4547.8	2452.7	2160.2	4833
TWIST1	6465.6	2775.3	5622.2	1934.3	971.6	2106.1	2961.4	4685	5416.3
STK17A	2145	2846	2739.6	4393.4	3611.5	2614.2	4377.3	4418.5	3607.5
SCOC	1891.1	2310.7	2752	2460.1	2593.7	2259.6	2966.4	4306.7	2616.2
LATS2	3586.2	2906.5	2887.7	2965.6	2382.6	2736.8	2094.6	1616.1	2925.6
TBC1D9	2082.6	2306.8	2525	2227.8	2110.4	2990.6	2491.8	3264.3	3376.1
LATS2	2976.1	2498.5	2047.8	2450.7	2152.2	2741.4	1747.9	2564.6	3461.7
STXBP6	4966.7	2317.3	3618	526.3	594.1	2401.8	1228.6	1328.2	2535.1
MYO6	1809.5	1427	1547.1	2933.7	1698.7	2148.3	1753.6	2837.4	2607.7
MYO6	1847.6	1421.3	1532.2	2582.2	1771.6	2140.7	1517.6	2040.4	2282.8
SAMD4A	1794.3	1496.7	1327.5	2383.5	1661.1	1364.4	1188.1	2182.4	2458.6
SAMD4A	2527.5	1397.9	1679.5	1327.8	1344.3	1220.7	1153.4	2111.3	1800.6
TGM2	616.3	571.3	1154.7	2817	3563.9	1150.2	2086.2	1403.8	444.1
KCTD12	1624.3	2043.4	455.9	584.2	343.9	1114.8	842.7	1380.4	398.5
STK17A	578.4	665.1	738.5	1154.4	798.8	891	882	1510.3	953.9
TGM2	806.7	624.1	1070.9	747.3	804.3	584.8	975	955.9	464.4
CLIP1	595.9	418.3	432.8	1025.2	811.1	420.8	436.1	189.6	401

## Sheet: UBCD
GeneSymbol	Wilms1.mean	Wilms2.mean	Wilms3.mean	Wilms4.mean	Wilms5.mean	Wilms6.mean	Wilms8.mean	Wilms10-M.mean	Wilms10-T.mean
S100A6	292213	263314	294344	215143	233774	200882	230186	277434	187149
RPL41	175758	192094	203113	162668	173007	195548	153009	186296	164624
GSTP1	148432	154572	153824	133073	155357	163206	139488	167274	132732
TUBA4A	116056	143929	126685	125829	123484	102632	144538	129748	122194
UQCRQ	82751.3	76493.6	81774.3	50842.3	59845	77604.1	68740.7	63123.2	59196.7
HERPUD1	66285.2	63934.6	42435.1	63908.7	65398.5	138258	59550.3	45243.6	54692.8
TNFRSF12A	46354	45601.2	54738.5	55106.1	58627.4	42967.5	51352.5	39780.2	56784.1
PPDPF	47847.4	48316.4	57833.2	45684.7	39660.6	53310.3	50898.2	57674.2	48403.6
PTP4A2	37993.5	52589.5	49827.2	37133.4	37712	44923.8	43107.1	53453.3	50165.4
MKNK2	42257.3	40129.9	32881.6	41560.2	33072.5	65322.4	40995.8	55586.3	36193.5
ZFP36L1	39839.3	36722.5	28270.4	28171.7	37881.7	55162.5	33528.4	47891.3	51385.7
SDF2L1	56407.7	40793.3	39075.3	22244.5	26094.8	78367	43566.2	27526.1	24585
XBP1	31602.9	40992	30775	46916.9	30763.8	52611.2	35749.4	27860.3	42978.1
GDF15	45407.6	28124.6	22932.1	49104.8	62970.5	55244.4	28621.4	28869.1	15652.7
KRT18	3175	13665.1	17901.4	79191.2	125802	29080.9	31779	3795.5	23479.3
MCL1	39524.7	31126.1	35998.8	40902.6	38315.1	34881	35265.5	30045.7	37540.4
LGALS3	32056.7	34287.5	34166.4	34026.5	19444.7	36641.9	19074.3	51529	24864.3
LASP1	26741.1	28312.2	27146.9	39144.7	39291.8	19965.5	28293.2	27864.9	39797.9
CDKN1A	35895	19619.8	18218.2	34601.7	33999.3	17074.1	15975.1	29614.6	38504.2
PHLDA2	27676	23642.6	20946.6	35662.9	27916.9	18356.7	21448.1	30968.6	29219.5
RTN4	17839.6	18878.5	20401.4	45910.7	30397	20166.5	18705.4	27650.2	32425.2
KRT19	33047.6	14880.7	6344.5	4369.4	5719.1	37289.4	18645	77891.8	27898.4
GSTM3	25001.7	34142.8	19365.7	22407.5	45016.1	26862	10784	25952.7	14224.2
LDLR	27618.4	26864.7	16139.8	14453.7	21741	24363.8	12498.3	54643.9	22433.6
CSTB	31934.9	29278.4	24882.2	20558.6	19272.1	22750.7	19406.1	23515.4	21851.5
CAPG	38426.2	20190.8	23002.8	20108.2	25981.2	25101.8	18248.6	14521	18780.4
HEBP2	22170.4	20004	30342.5	23539.8	18139.3	24445	18436.4	25353.2	17021.1
KLF6	24853.8	25122.7	21565.9	20738.6	21521.4	12051.2	20807.6	11805.8	24982.2
ZFAND5	18155.4	17863.6	16500.8	27460.6	24128.2	20177.8	14767.4	20058.9	23729
S100A11	20330.9	23297.2	18301.4	24089.7	17878.9	18613.6	14686.5	11179.1	21931.4
HSPA5	15395.9	16282.8	14743.1	19916.2	14661.4	32812.2	11886	16878.8	22927
RALBP1	14276.7	15935.2	21758.1	17563.3	19914.5	14471.2	12787.8	28454.1	17314.1
KRT18	1265	5614.8	7080.4	37888.7	73095.7	11118.5	14384.8	1673.5	8966.7
DECR1	19095.8	16494.3	17315.1	13390.4	19468.7	20769.2	17311.8	18569	16569.2
PIM3	16235.3	14076.5	16348.6	14738.6	15886.4	17971.9	12682.8	26715.6	13672.8
DNAJB11	13833.3	15368	14834.9	14119.7	15414.5	20319.9	14918.1	11858	14709.1
PTP4A2	14571.1	17049	16124.1	15458.3	14161.2	12098.8	13040.7	14091.8	15429.8
S100A11	13347.7	16479.4	13284.9	17257.3	11489.7	13322.9	11091.8	8685	17836.2
ERRFI1	4240.4	14970.5	17486.5	31336.3	15747.5	7351.2	15554.1	13776.2	2242
SELK	17331.6	12601.1	11502.1	9860.1	11103.2	19524.8	16447.3	11292.9	9297.4
KRT18	932	4029.2	5264.7	30192.1	49370	8449	11897.7	1542.9	6986.8
HSPA5	13215.4	11625.5	11849.2	8024.6	11364.1	27676.6	10486	14140.1	9033.8
PRKCA	12106.6	11562.8	10635	9095.1	13576.1	15189.1	10530.7	16135.9	12072.1
PNP	13518	7562	16944	10144.3	14292.6	9349.7	17801.2	11294.9	9308.3
PERP	10991.7	4945.9	9985.6	14075	16201.6	11022.8	9741.9	23529.6	6285
PTP4A1	7983.4	9094.6	13025.1	11525.2	10470.4	9559.7	16788.6	14335.5	13789.6
CYCS	11614.9	11710.3	12592.2	9417.3	8772.9	8471.5	12614.2	10264.4	9705.9
LINC00152	12169.6	10408.9	9063.5	10012.1	12689	9185.4	6102.6	8023.2	6788.1
COX17	9911.9	11352.3	14162.7	6351.6	6806.7	8537.1	11466.9	8409.7	5917.2
CYCS	6332.9	7164	7726.1	8029.5	8736.7	9041.5	11722.1	8571.1	10817.3
SERP1	6981.7	6601.2	6955.6	7768.9	7775.9	11698.6	8043.7	9765.2	9012.2
CYB5A	13864.3	5037.5	14245.6	3629.3	5619.9	7571.1	4895.6	9937.3	4903.6
TRIB1	12012	11965	4741.6	6969	7388.7	7426.5	7473.7	4210.2	6210.8
GSTM3	7221.9	10019.3	5981.9	7580.7	14298.8	7187.2	2743.3	7850.1	4493.1
IDI1	10234	9092.5	4828.4	4702.7	7469	9439.8	5183	9817.3	6252.2
KLF6	11016	9471.9	8532.8	6469.8	7301.2	4051.8	8757.3	3886.6	7414
ZFAND5	6675.4	6727.9	6454.2	10307.6	8050.5	5820.7	5262.7	7469.4	9820
CLU	4965	4194.3	4902.7	7867.6	4095.2	5335.2	3604.3	29099.7	2466.9
IQGAP1	6295.3	7252.5	6163.2	9516.7	6454.2	7019.9	5238.3	5961.5	10321
HOXB6	4939.9	6591.3	127.1	2879.2	2868.2	7408.2	14758.7	15184.1	8775.9
ZNF593	10322.3	6207.3	10539.9	5314.5	4365.7	7946.1	6717.8	5845.8	5897.5
GMNN	5719.8	7245.8	7144.9	4948.3	6418.9	6215.8	9339.4	6415.7	6511
TUFT1	3676.7	6552.5	6033.8	11831.1	8518.8	6312.6	3306.5	4850.8	6032.9
CD9	8757.8	5130.4	7294.7	3680.9	3627.8	2592.4	2602.4	21924.8	1411.4
FAM107B	3342.1	6562.9	5695.7	7019.6	5400	5762.8	4901.2	13635	4562.3
TOR1AIP2	6048.8	5036.9	6979.9	5271.7	6393.6	4738.1	5601.4	9309.4	6379.2
PLP2	5936.3	5661.6	6740.5	6277	5645.2	5547.6	7415.1	3701	5349.4
ARL4C	6849.4	6892.7	1502.4	9790	7600.6	3407.2	6883.8	2026.3	2532.2
NMB	4053.8	5520.7	5762.4	3978.5	6830	5809.5	7373	4033.7	3687.3
SCPEP1	9144.6	4967.9	4715.6	5508	3919.7	4730.7	2944.8	5115.9	4564.1
IVNS1ABP	4212.9	3535	3908.2	5973	5398.7	4547.1	4300.3	3698.9	9597.9
ZFP36	9223.9	6177	7688	3116.9	2001.7	3282.1	2338.1	6297.7	3089.2
TMEM51	6054.3	5386.1	3252.9	2734.7	5994.3	7955.4	3544.1	3285.4	2767
DECR1	4629.1	4554.9	4924.4	3262.2	4272.4	4935.3	4639.9	4599.6	4746.7
PNRC2	3355.4	3949.1	4216.4	4656.5	4482.6	4258.8	4629.2	5072.3	5239.7
HIP1R	3998.1	5424.1	3397.1	4221	5297.7	4101.1	3306.6	6789.7	2941.3
LPIN1	5028.2	3708.8	3082	2968.9	4116.7	6286.9	2930.9	7882.6	3419.5
ZFAND5	3884	3797.9	3856.7	5804.3	4208.4	3296.7	3359.7	4189.4	5524.9
FOSL2	3098	4994.4	4387.9	4849.2	3721.3	3490.9	4348.3	2066.4	6871.1
HIST1H1C	5376.6	3887.3	11397.3	1461.8	3034.4	873.6	2922.4	6493.2	1833.9
S100A2	3572.5	4650.5	6699.5	2583.6	3524.4	2255.6	4059.6	7044.7	2546.5
SLC25A33	4569.4	4811.8	3207	3475	3234.3	4341.6	3369.9	3924.9	4810.5
MIR22HG	3949.9	2792	4237	4497.1	3965.8	4729.3	2953.9	3389.1	4932.8
LRRFIP1	3814.8	3503.4	3836.1	4343.6	4012.8	4491.7	2723.5	4287.3	3827.6
FDX1	3349.5	3698.8	4400.3	3270.5	2933.2	3759.3	3608	5773.5	3686.4
TP53TG1	4871.1	3573.6	4420.3	3373.8	3415.1	4147.6	2238.4	5051	3071.7
VPS37B	4343.4	3894.9	3196.4	3730	3318.4	3434.3	4379.3	2977.5	4523.5
PTP4A2	2988.7	4142.5	3823.4	4618.2	3562.7	2970.5	3038.5	4473.5	4079.4
RAPGEF2	2426.2	3384.8	3708.3	4712.4	4778.8	4270.5	3716.9	3787.7	2899.7
PTP4A1	3494.3	2639.9	4233.4	4535.5	4284.6	3675.2	3766.2	3000.4	2917
TUBA4A	3407.8	4164.8	6824.3	2377.8	4425.3	2317.1	4488.1	2222.8	1463.8
MCL1	3474.9	2842.8	3081.5	5273.8	3968.4	2801.2	3444.2	2238.4	3979.4
AVPI1	3427.9	3041.3	4990.8	2262.6	2375	2857.4	1853.7	7773.5	2293.8
IRS2	3760.2	3197.6	4277.6	2259.2	2539.8	3829.5	3045.9	5834.5	1973
AQP2	4314.5	3012.8	3415.3	4020	3501.6	3479.1	4847.6	1480.9	2643.8
TES	2722.8	3038.8	1740.7	4500.2	3658.6	3675.6	3363.5	2930.5	4570.2
ABHD11	3006.4	2885.3	4795	2217.7	3229.9	2716.4	3162.7	5002	2560
BLVRB	5107.3	2862.2	3559.2	1919.5	2861.1	3368	2668.4	4903.3	1983.6
ITPKC	2335.9	2179	2762.9	4081.9	3701	2800.1	2544.3	4208.5	3209.4
TUBA4A	2373.1	2560.7	7724.1	1483.9	4727.8	1653.7	4297.4	1645.9	1045.6
IVNS1ABP	2894.3	2369	2615.2	3471.5	3119.9	2663.4	1958.7	2519.1	5429.3
IDS	2865.9	3110.5	3446	4261.4	3858	2498.7	2358.1	2168.4	2380.4
TMED5	2329.7	2269.5	2196.8	2675.4	3089.5	3839.1	2866.5	3834.3	3568.4
ANXA3	910.3	2618.5	1766.1	5869.7	6008.4	4483.3	1471.9	1457.7	1953.5
ATP2A2	2258.7	2455.8	2514.4	2013.2	1434.8	4275.4	2897.1	3563.6	3439.8
PTP4A2	2056.1	2623.6	2949.5	3107	2047.8	2711.2	3113.3	3033.9	3062.8
XBP1	1980.9	2886.3	1978.4	4001.7	2406	3318.9	2541.8	1886	3215.2
MIR22HG	3771.5	2962.5	3047.6	2087	1951.9	2355	3320.5	1439.2	2724
MKNK2	3320.3	3149.2	2448.1	2534.3	1847.3	3015.8	3132.6	2290.3	1730.8
CDKN1A	2720.5	1786.9	1516.9	3436.7	3409.3	1445.6	1388.6	3477.2	3435.1
ATP2A2	1702.7	2043.2	1677.8	3399.8	1705.5	2490.2	1655.7	2051.5	4117.6
EPHA2	1725.8	1624.9	1609.9	3928.3	3974.8	1286.1	2255.5	1931.9	2426.1
FOSL2	2049	2685.7	2261.9	1719.6	1936.5	1835.2	2371.3	1560.5	4183.7
PRKAG2	2201.9	2365	3023.6	2023.5	2512.7	1606.4	1763	2534.7	1902.5
CDK2AP2	2289.5	2348.8	1950.3	2021.2	1532.3	3190.2	1895.6	1552.3	2418.6
TRAF4	2069.2	2139.6	2024.8	2523.8	2870	1772.5	2352.9	1362.1	1935.3
LDLR	2310.9	1929.4	1735.6	1730.8	1980.2	1501.9	1326	3755.9	2281.8
LRRFIP1	1058.9	1574.5	1306.8	4143	2262.2	1506.2	2464.2	1368.1	2482.5
PRKAG2	1883.3	2089.5	2726.6	2113.4	2415	1247.5	1539.8	2216.7	1594.5
KRT8	1288.7	1466.3	2209.1	2597	3008	2582.1	2093.3	1107.4	1404.2
QPCT	3689.2	1408.5	1426.8	1195.6	1170.8	3600	1557.4	578.7	2790.7
IDS	2110.7	1812.3	2416	1680.6	2225	1770.8	2247.1	1729.6	1366.1
ATP2A2	1356.1	1703.1	1382.9	2793.6	1251.2	2104	1249.1	1764	3674.4
QPCT	3957.3	1494.6	1525.3	1164.5	1136.2	3124.7	1376.3	555.1	2441.3
PTP4A2	1575.9	1429.1	2220.6	1699.5	1639.9	1713.2	1720.9	1470.1	2994.8
ALAS1	2131.1	1929.1	1919.8	1686.2	1944	1809.7	1701.5	1505.5	1514.6
TP53TG1	2565.2	1833	2176.2	1615.4	1660.9	1714.6	1037	1869.5	1469.9
KLF5	1044.2	1403.7	2163.6	2160.1	1248.6	2461.1	2194.2	1118.3	1453.7
MAFF	2186.6	1723.1	2186.3	1936.8	1510.5	1514.7	1363.5	1867.3	897.9
ZFAND5	1620	1568.9	1715.5	1904.1	1520.9	1254.5	1032.7	1772.6	1922
BTG2	1563.8	1152	703.6	1935	1654.3	1321.6	945.7	2905.1	1815
MLF1	1328	1662	2134.9	1818.9	1935.9	1983.3	1628.1	720	732.8
ZFAND5	1500.2	1401.6	1569.8	1835.5	1392.1	1263.3	1043.2	1859.2	1769.3
FOSL1	1505	1159	1962.1	1189.9	1092.6	1092.2	1396.1	1576.7	1546
ATF3	1162.3	2889.6	1358.6	1381.2	883.9	1375.4	1275.3	992	1114.2
TES	539	930.9	445.9	2888.2	1715.3	1490.3	1021.6	1376.3	1777.3
MCL1	1211.2	1217.4	1206.9	1325.9	1113.9	1048.4	1106.2	1517.9	1875
FOSL2	1270.1	1540.4	1276.1	983.7	1146.6	989.2	1670	842.9	1755.6
ZC3H12A	1108.7	1510.1	1470	904.5	1409.5	2063.3	835.4	874.6	1090.4
GPRC5C	613.6	502.9	121.6	673.8	5230.7	747.4	1851.4	316.3	962
MKNK2	1297.5	992	802.9	1751.5	1390.4	1533.1	933.2	885.3	992.5
EMX1	1509.7	1102.3	1339.9	997	1180.6	944.7	1732	659.1	873.8
TMED5	988	1115.5	1409.5	902.1	971.9	1003.1	960.5	1631.8	1287
WEE1	1105.2	1363.7	1562.4	1031.6	714.6	1070.6	1078.2	927.3	1357.6
PRPS2	757.4	1012	1186.1	972.4	788.4	960.3	873.4	1793.8	1489.4
TUBA4A	833	798.4	1861	776.4	2015.6	686.1	1586	557.5	428.7
GLIS3	1128.9	1137.8	437.6	707.5	614.6	1675.7	1151	606.2	1358.1
PER1	1062.2	957.8	879.6	958.9	1154.5	1149.7	1102.2	679.5	777
GLIS3	1139.6	1109.8	440.1	754.7	634.2	1674.8	1444.1	295.2	1180.7
C9orf16	1049.9	881.4	771.6	1016.4	861.7	1050.2	1021.7	835.7	1127.2
RDH10	545.6	541.1	497.1	1087.2	701.6	500.8	511.2	3128.2	986.1
CTNND1	730.5	819.1	872	1225.8	883	1018.5	850.2	845.2	1218.3
RALBP1	1028	844.8	1323.3	1163.2	1184.2	667	735.1	742.2	751.9
ARIH1	783.4	925.5	835.8	1159	1047.8	859.8	794.1	859.3	1140.7
SERP1	784.5	831.2	821.1	818	616.9	993.1	773.6	1218.8	1274.8
SH3GLB2	1014.3	841.2	798.3	1053.9	974.1	793.7	830.8	843.2	836.9
SH3GLB2	949.1	892	776.6	1107.3	933.7	693.8	751.9	770.8	836
FOSL2	579.7	1026.4	813.7	754.7	628.8	624.7	828.6	537.9	1448.3
CDKN2AIP	563	642.7	797.6	761.7	654.6	861.1	956.1	848.7	1059.2
AIM1	1715.2	566.5	1007	549.6	1190.2	654.5	264.6	364.3	614.5
ABHD11	612	702.7	1060.4	458.2	617.8	429.5	706.8	793.7	478.7
KRT7	96.7	70.8	176.2	1757.3	761.9	423.1	686.4	142	941.1
HOXB6	615.9	615.1	66	276.3	246.3	434.3	1397.5	803	505.4
EMX2OS	483.4	133.3	53.8	131.8	1278.6	1316.1	405.5	25	483.4

## Sheet: DTHL
GeneSymbol	Wilms1.mean	Wilms2.mean	Wilms3.mean	Wilms4.mean	Wilms5.mean	Wilms6.mean	Wilms8.mean	Wilms10-M.mean	Wilms10-T.mean
COL6A1	222860	246062	152059	254493	198075	248409	243069	208070	243447
LDHB	94493.4	95924.4	87258.7	84851	91758.3	107989	89458.4	103721	82088
ATP5G3	75492.9	79905.6	77724.4	57618.8	81687.4	73258	70576.6	84027.8	76957
ATP5L	70313.3	68219.9	64766.5	49311	57603.3	68324.4	58916.7	57472.6	52110.2
GPI	62075.2	65295.6	52522.6	49185.4	47900.2	49483	46807.8	92547	59686.3
ATP5O	57328.4	56742.2	59449.6	42623.3	53981.9	59696.7	56152.2	60319.1	47693.9
ALDOA	57958	48286.8	51531.9	56467.1	52075.7	38078.6	55781.8	55286.4	54433.9
COX4I1	53803.8	54088.7	53750.6	46996.8	45632.3	49422.8	50915.7	58346.3	51047
UQCRH	47568	51599.8	48229.8	46112.4	50501	61480.6	51839.1	57501.1	47601.9
TOMM7	47048.9	42917.1	43799.7	49151.1	43485.7	54692	53325.9	58041	40811.3
ATP5H	57252	48304.3	56470.2	33633.6	46663.6	46800.6	44482.3	48295.8	31780.9
UQCRH	42902.2	48657.7	41792	37124.1	43204.6	50583.1	43602	52226.7	40557.6
MRPS6	42701.9	44062.2	66516.3	24894.9	39952.8	38065.3	43819.5	68213.3	27887.6
ALDOA	66217.6	45998.6	56586.6	41654.2	35490.9	24552	79257.1	9501.7	16806.5
COX8A	46275	45436.4	46458.5	32153.9	35501.1	38107.3	43150.9	32837.6	46076.1
SLC25A5	40163.3	42033	41617.3	41387	44257.8	33319.8	49503	33373.7	34422.2
COX7C	38730.9	38693.6	41981.9	29976.7	33474.6	48956.6	32920	48779.5	37385.8
COX4I1	46530.1	44906.3	44521.9	35879.6	34018.4	33722.9	38944.2	35423.6	33224.7
USMG5	47766.7	39548.2	43915.6	31717.5	36732.4	42415.1	41646.8	29728.7	32349.7
SLC25A5	33271.8	37753.6	37871.7	35826.2	41365.2	35079.3	51539.7	33067	34605.4
SLC20A1	29379.9	32034.9	46990.5	29422	53340.6	31433.9	34222.9	52233.4	29302.1
SLC25A5	37164.6	39543.6	39736.7	36597.3	40150.7	29082.7	46316.8	32252.9	33657.9
UQCR11	44952.7	37117.9	38560.1	30389.9	34334.9	44886.4	34441.2	34872.7	31498.5
MRPL41	44236	36606.1	36208.1	28371.4	26753.7	26925.3	35213.9	28110.3	36658.2
EIF3K	35918.8	33310	35368.8	25808.2	27415.8	39487.1	32547.1	34709.8	32946.4
ACADVL	28374.8	24527.6	34093.9	33410.5	44058.4	19583.4	35117.4	40081.5	33075.4
COL18A1	26276.7	33101.3	15045.5	61162.9	27945.9	25755.7	11888.6	67522.5	14479.2
COX5B	31679.9	31463	29930.7	24805.1	24830.6	31287.9	24026.6	28548	28888.4
IRF2BP2	35802.9	36475.8	29284.7	24695.6	31611.8	22176.4	29257.2	26424.3	17823.1
NDUFS7	36131.1	30903.2	31553.7	24054.6	24635.4	28457.8	27035.5	22023.6	28101.9
MT1E	31717.1	21619.3	32904.1	12542.5	18767.5	26842.6	42013.3	41821.9	22464.2
PRDX5	35060.5	29110.3	26541.7	28328.7	29418.8	32873.5	22201.6	19492.4	25971.3
PRDX5	32290.7	28177.5	25652.6	28471.8	26178.9	31026.2	20722.1	18307.5	25123.2
TOMM7	23248.2	21833.6	23145.5	28655.2	22560.7	31336.3	24238	28386.9	23807.2
ATP5B	23355.9	26453.5	24009.9	24521.8	22299.5	20920.2	23027.2	27697.6	31235.3
ATP6V0E1	33023.1	23734.3	22777.4	18247.2	19101.3	18238.4	18109.8	31992.3	19861.2
SLC25A6	27138.8	23721.3	20086.5	23455.9	19061.2	23353.8	24208.8	19236.3	23155.3
ANXA11	31472.2	14378.3	17559	18867.7	13775.3	20110.2	16402.1	44019.2	20753.6
ATP5J	23258	23420.3	25210.1	19273.2	19932	22318	27102.3	15045	17390.4
IGFBP3	2165.2	6497.2	22881.4	34162.6	50603.1	5461	22322.5	18279.8	27949
C12orf75	32699.9	17026.4	18436	19241.3	14400.3	13952.1	12010.6	27280.6	31072.5
COMMD6	20671	18858.4	21901.1	18146	13401.4	23721.6	20576.2	19940	21422.4
SLC25A5	14277.9	18227.1	18023.2	20989.1	16540.1	14405.2	24424.5	15061.5	21012
ATP1A1	16804.8	12661.7	18071.1	26108.6	23440.8	14051.5	17346.7	13054.1	13450.5
NDUFS8	18797.9	17274.3	18279.7	17971.2	13920.8	15497.5	14732.7	12056.6	25167.2
PPIC	17360.6	14169.9	12208.9	16818.3	19987	17756.8	17158	16332.8	19417.6
DDAH1	18936.7	14105.8	16457.4	20293.1	13143.1	13668.3	13331.8	17048.1	22200.9
NDUFA1	15580.1	17546.3	18475.9	13722.5	13982.6	19337.3	18721.1	13696.2	15955.3
PTPRF	14332.9	10112.4	18099.1	16006.9	19172.2	12626.5	12728.1	28301.6	14589.5
IER3	16117.8	16932.5	15257.5	21418.7	19227.3	16395.7	13672.7	6860.9	15609.8
ACO2	16607.4	14233.1	15111.9	15324.6	17675.7	14830.5	13880.9	17545.3	14307.1
PLEKHJ1	17124.8	15638.8	16334.4	11544	17647	14881.3	15712.8	15488.5	12562.2
COX6B1	17814.6	15224.6	14903.4	12011.9	12318.4	17091.6	14357.6	12975.3	15276.6
MGLL	24763.4	11137	17219.3	17413.2	17911.9	12319.1	9254.1	14058.4	7772.7
NDUFV1	16139.9	13101	13562	14333.1	14262.5	11961.4	15661.1	10860.5	14424.2
EIF3K	15075.9	13913.3	14082.2	10456.4	11107.1	16948.7	11317.8	15618.3	13577.8
NDUFA1	12926.1	13811.3	14428.8	10997.1	10694.4	16801.4	14957.9	12413.2	14319.6
BOLA3	11290.4	11704	13953.4	7751.7	9302.8	12601.9	12533	16121.9	12612.7
MRPL34	14680.8	11102.4	10819	10610.1	9928.7	13507.5	8929.3	9250.5	9832.8
PPIC	12200.2	9005.2	8216.4	11788.6	11817.5	12169.1	9804.4	9355.8	12184.9
ATP1B1	6596.8	7200.6	10363.9	15733.7	18337.9	7601.9	8419	16041.8	4188.9
NTN4	2121.4	12226.9	8790.6	30024.1	12959.2	3392.6	4305.9	8533.7	10841.3
GLRX	10806.8	8750.5	11742.2	5428.8	7401.3	14183.2	9110.8	18676.7	4327.6
COX5A	9655.8	9778.2	10273.9	7785.6	8661.7	9205.6	12555.3	12474	9422.1
ATP5G1	12004.4	10841	13440.7	6934.1	8948.7	7355.1	9496.1	10648.7	6605.8
PFKM	12764.2	8792.8	9442.8	8302	8969.3	8348.2	6786.7	13126.3	8817.4
NDUFA12	11478	12256.7	10400.9	6990.5	5751.6	9640.5	11331.2	8900.4	7753.5
PDXK	10066.5	9157.2	9739	8215.6	10322.1	9690.3	9733.5	8524.5	8758.6
DHCR24	10223	11409.9	6012	7188.6	6137.6	6617.5	7920.7	15037.8	12683.4
SLC44A2	11401.7	8461	9830.8	11065.2	8503.6	7446.8	5389.5	11307.5	8676.9
ATP6V1A	10108.6	7287.5	7088.4	8558.2	10311.6	9264.1	7457.6	8498.7	8290.6
ACO2	9931.9	8235.9	8396.6	9116.1	8450.8	6145.7	7787	8621.9	8485.7
CBR1	8189	8245.1	8423.9	7053.4	6529	7375	8027.2	11926.1	7902.8
NDUFB3	8751.5	8800.1	10237.1	6108	7805	11092.4	6942.4	7797.5	5799.8
CA12	7277.3	4594.8	11111.8	9674.8	9688.5	3866.8	14939.7	7740.9	4268.8
NDUFB1	10271.1	9022.7	9594.3	5841.1	5667.3	8988.7	9990	6824.1	6566.8
THAP4	8774.2	8565.9	7295	8131	8262	6766.1	8616.1	7444.6	8424.1
MRPS6	8715.5	8911.4	14011.5	4808.6	6436.8	6239.4	6856.9	11267.4	4493.1
SDC4	6278.2	6585.1	12784.5	6929.9	7498.9	5346.9	5384	11865.9	4447.8
PDXK	8251.6	5172.3	7376.8	8986.7	10527	8009.6	6624.5	6317.1	5002.1
GOT1	7700.3	7063.9	5851.8	7703.1	6834.3	8993	7215.7	5520.2	6827.8
UQCRB	7779.1	6517.4	7741	6585.4	7188.1	9289.3	8030.4	5483.6	4794.1
C19orf70	9813.9	6976.1	7968.2	6124	6364.7	6507.3	6560.7	6401.4	6502.1
ERBB2	8593.2	7490.1	7146.3	5736.5	8487.3	6349.5	3819.5	10026.5	5054.6
FLNB	3393.3	5396.4	4315.9	13965.2	10584.1	5977.8	7550.1	3902.9	7413.5
ASPH	7752.6	4989	5717	8545.8	6998.8	6085.3	6993.4	7014.3	7522.6
NDUFV3	8202.1	7732.2	7395	7026.6	6925.3	7400.3	6603.3	5127.3	4606.8
NDUFV3	8234.8	7534.2	7090.8	6400.8	6634.3	7583.8	6450.2	5182.7	4446.3
NDUFS7	9180.4	7730.9	7548.5	5599	5096.2	7175.4	5934.5	4549	6225.3
FAM162A	7665.6	5365.6	7420.9	6610.5	6841	6970.6	4710.9	7423.6	4984.9
APOA1BP	7373.5	6758	6760.2	5856.2	6708.7	5872.3	5691.1	5736.8	5771
PALM	705.5	15390	869.5	15072.9	5227.7	8753.6	5408.5	2131.1	1890.9
UBA1	6206.3	5523.3	4371.3	7553.8	5833.8	4979	5369.6	5549	9608.4
MRPL34	8080.1	6024.5	5782.3	5475.9	4640	7951.1	5219.4	5730.6	6031.2
AP2A2	7381.9	7188.7	7483.9	4890.6	4092.4	5137.4	5639.8	6752.8	5138.3
MRPL33	5916.2	5523	7008.4	4601.7	5546.2	7358.4	5693.3	6239.4	5604.6
ABLIM1	5458.4	5578.6	6009.6	7435.3	10099.4	6537.8	5245	3582.9	1478.3
CYB5R1	5997.7	5218.4	5520.1	5757.2	6142.2	4926.6	4334.4	8012.4	4849.5
MNT	5768.7	5617.7	5044.7	5643.6	4367.7	6121.5	4579.6	6165.1	6517.9
COX5A	5120.7	5689	5395.3	4783.1	4340.4	6136.8	5296.1	5238.3	6773.2
NUDT4	4274.4	4707.9	4152	4572.2	4298.2	5709.9	5552	10816.7	4480
POU3F3	6651.4	5428.5	6861.4	3634.1	1858.9	5385.6	14928.2	1311	2338.5
TJP2	3870.1	4004.3	6044.2	6297	5060.8	3948.5	3488.9	12164.1	3005.5
HIBADH	6455.4	5449.8	5880.4	4465	3911	4557.2	3102.3	8846.1	3970.8
ATP5D	6435.3	5173.6	5700.1	4413.4	3822.9	5144	5077.9	5435.3	4951
SHROOM3	4785.8	1968.1	2701.4	2651.3	3248.9	4832	6023.3	10548	9377.9
TPST2	10615	5066.7	4386.5	6250.1	4265.4	3087.2	2846.8	4671	4239
IDH2	4631.2	5163.2	3734.4	5045.3	5719.7	4091.5	7263.6	3384.3	5152.7
LMBRD1	4552.1	4293.1	4703.8	5972.8	5108.3	5408.8	3737.1	5100.5	4674.1
HDDC2	4248.9	4613.3	5018.4	4380.7	2540	5127.2	4931.4	7279.4	5188.8
ASPH	6711	4268.6	4928.3	4283.3	4769.9	4028	3222.7	6081.1	4423.6
SUCLG1	4629.1	4300.8	4437.3	4198	4863	4165.6	5175.2	5382.4	4834.4
IRF2BP2	5279.9	6285.2	4622.5	5393.1	4341.7	3793.1	3940.4	3672.6	4503.6
FAM171A1	3135.5	4626.8	3699.3	6016.4	4623.4	3722	4237.7	4595.4	6678.6
SLC44A2	5229.2	3791.9	4874.3	5674.3	5220	3730.7	2954	5670.3	3842.5
MRPS33	5150.8	4658	6155.6	3392.4	4017	4426.9	4971.9	4255.4	2852.9
AP2A2	4508	4113.9	4003.1	4701.6	4691.7	3638.7	4415.8	4083	5402.6
ATP5D	5072.3	4029	4339.2	4182.1	3272.2	4259.9	4400.6	3801.2	4746.4
MRPL33	4495.4	3765.2	5431.7	3192.4	4146.4	4742.6	4487.3	4260.8	3378.8
PLEKHJ1	4204	4081.8	3908.6	3176	3840.6	3255	4949.9	3643.7	3610.2
SLC25A39	4961.1	3411	3426.5	3936.9	4006.7	3398.9	3411.6	3391.6	3971.5
SERINC2	5687.5	3788.2	2158.4	2980	878.4	4172.5	4353	4859.8	4978.6
FAM195A	5861.3	3166.2	3965.1	3089.4	3267.4	2910.9	2708.1	5210.6	3007.3
ANXA11	4074.2	2343.1	2924	2484.7	2212.5	3632.3	2437.1	8960.8	2656.9
AKAP1	4103.3	3003.7	3037.9	3913.9	4032.9	3659.5	2921.8	3678.4	2959.6
IGFBP3	454.8	1118.5	3358.4	5586.5	8621.6	819.4	4177	2820.4	4071.1
MAN2A1	5867.3	3148	3447.2	2669.9	4227.6	3581.1	2267.7	3024.2	2665.3
COQ9	3844.1	3762.2	3694.8	3641.7	3888.4	3172.5	2468.7	3227.4	3007.3
TMEM8A	4197.1	2797.1	3240.3	4156.8	3468.4	2565.9	3258.1	3163.2	2823.6
COX7B	3323.5	3226	3594.3	2778.9	2704.8	4957.9	3197.7	2186	3111.4
NEDD4L	1304.5	2609.5	6665.3	3215.9	4888.1	3272	1752.1	2202.3	2931.5
NUDT4	2673.7	3020.5	2743.7	2387.7	2153.8	3152.6	3389	6451.5	2721.3
TRIM2	5185.7	2646.4	2274.7	1745.5	3575.5	5399.4	2669.9	2306	2505.3
BOLA3	2498.7	3100.4	3450.1	2007.4	1958.9	2752.2	3033.9	4639.4	3697.8
MAPKAPK3	3663.3	2526.8	4110.9	2656.2	3144.9	2537.9	3233.4	3115.5	1877.8
UBA1	2778.5	2637.4	1984.8	3642.6	2147.1	2441.3	3164.7	2809.7	5056.4
GOT1	2611.7	3013.7	2501.4	3156.3	2485.4	3748	3278.8	2256.4	3428.3
HINT2	3081.9	3280.1	4266.6	2528.7	2271	2893.1	2948.1	2585.6	2261
NUDT4	1943.4	2573	2088.1	2511.6	2123.6	2420.8	2776.4	6193	3129.1
SNX29	3381	2388.8	2046.7	2529.2	2300.5	3355.9	2176.3	4018.1	3306.9
MRPL12	3049.3	3063	3363.9	2341.2	2171.6	2523.1	3318.1	2280.8	2767.6
LIMCH1	3447.5	773.9	239.4	2224.7	2685.8	1772.9	1166.5	4764.2	6742.6
HOXA7	2429.6	2490.6	3456.7	3283.8	2437	2888.5	4266.3	723.9	1384
ZMAT3	3366.5	1947.9	1560.8	3302.2	2718.5	2149.2	1864.6	2892.2	3210
CHCHD10	5117.1	2104.3	1486.2	2102.9	3514.1	2691.9	1861.1	2226.7	1841.3
MYO9A	2779.7	2436.6	2548.6	2243.8	2394	2875.6	2266.4	2641.1	2725.2
ATP1B1	1943.2	2222.2	3456.9	3809.1	3360.2	1383.5	1782.9	3082.6	1388.8
AP1S1	3360.8	2209.3	2270.7	2690.8	3753.4	1408	2915.8	1781.6	1681.9
LTBP3	2163.2	2133.2	2718.8	2755.6	3382.6	2015.6	2664.1	1945	1569
LGR4	1352.9	1460.1	2011.1	3038.5	2289.3	2064.4	3750.5	1668.8	3202.9
MAN2A1	3809.4	2344.9	2453.8	1783.8	1979.9	1945.8	1842.7	2730.4	1745.2
SLC20A1	1397.9	1553.4	2068.8	2765.3	3078	1466.5	1790.3	1926.6	2568.6
OXCT1	1514.1	1868.3	2041.3	2225.9	1218.7	2124.6	1763.7	2457.5	2278.5
MOCS2	1828	1611.2	1635.7	1667.1	1910.1	2180.2	1851.5	2618.3	1894.7
SDSL	1533.2	2503.1	1867.8	1729.6	2436.2	1693.1	1264.5	2669.4	960.3
IRF2BP2	1717.2	1706.9	1485.4	1964.8	1843.8	2117.2	1816	2061.2	1783.1
LNPEP	1461	1444	1439.3	2159.9	1866.6	2293.1	1754.4	1635.5	2076.4
ASPH	2476.3	1501.4	1575.1	1778.4	1430.1	1488.7	1349.3	1713.8	1891
ATP5L	1875.1	1799.6	1794.4	1031.6	1549.2	1842.3	1340.3	1812.4	1381.5
FABP3	4637.6	2604.5	1047.4	731.6	456.7	1829	285.3	2074.3	385.9
NDUFB5	1433.5	1694.9	1799.7	1405.3	1392.2	1592.4	1415.2	1465.3	1541.3
UPP1	2940.4	924.1	1029.5	1507.3	1991.1	1617.5	1600.8	1103.9	909.3
HOOK2	1710.6	1350.8	1516.9	1459.3	1780.7	1227.8	1234.2	1899.9	1032.7
ERF	1144.5	1232.6	1290.9	1483.2	1844.1	1279.3	1629.5	1406.6	1271.6
SLC25A23	1395.1	1125.4	616.6	1487.1	1735.2	1957.3	1018.2	1738.7	1420.1
CA12	1204.1	896.4	1994.8	1520.3	1821.8	697.5	2378.7	1375.5	570.8
SLC4A2	823	1477.8	972.9	2299.5	1474.6	1133.7	1509.7	1005.1	1746.9
NCOA1	1268.8	1550.3	1132	1705.4	1174	1490.6	1141.7	1198.2	1726.7
GSTK1	2073.7	1308.6	1494.5	1202.4	1274.1	1464.4	1346.5	1107.8	1115.1
SERINC2	2131.4	1405.2	794.2	1174.3	333.1	1532.5	1481.4	1752.3	1672.1
HOXD9	525.3	2114.1	2571.5	1900.9	2162.5	1100.4	1429.8	42.6	417.5
NEAT1	1523.3	1377.7	954.8	1207.8	1939.4	640.8	729.1	2730.2	1059.4
COL18A1	1550.1	1404.3	686.4	2522.7	1434.6	903.4	857.1	2135.1	625.9
OGDH	1495.5	1187.4	1265.5	1629.3	1420.6	1218.1	1979.1	913.8	861.9
MYO9A	936.5	852.9	895.5	967.8	823.4	1050	4568	767.6	975.6
NDUFV3	1537.1	1503.3	1369.6	1393.1	1413.9	1245.2	1306	1102.8	874.5
TUBB2B	503	726.2	83.2	414.5	121.3	2558.5	1815.3	1225.4	4138.9
NEDD4L	531	962.8	2363.4	2016.2	2331.4	851.4	917.1	470.6	977.4
ATP6V1A	1664.6	1228.3	1209.7	1243.6	1418.1	1144.9	752.7	1308.7	1347.2
NEDD4L	479.5	936.9	2361.1	2002.7	2067.7	815.4	861	550.8	1215.5
SLC25A23	1165.1	916.4	490.6	1439	1639.6	1686.9	844.5	1490.6	1296.2
AP2A2	1263.8	1048	1001.7	1582.2	1719.3	863.3	1231.8	949.4	1280.7
PRKAB1	794.5	914	974.7	1471.3	1498.2	965.4	962.5	1327.4	1595.7
AP1M2	3001	1134.6	1161.7	784.9	1209.9	1016.4	583.2	364.7	1216.2
CCDC24	1306.4	1346.1	1646.3	857.5	978.6	964.4	894.8	1331.7	840.8
KCTD1	1363.2	805.7	930.6	1022.8	1025.8	1520.4	1217.9	841.5	1425.8
PATZ1	829.7	1340.2	1210.7	1224	1144.1	1073	825.3	1192.4	1295.7
AGPAT2	1331.1	1069.5	861.4	1144.8	1244.1	855.4	1380.9	1221.4	861
DNAJC4	1126.4	969.8	1244.3	1308.3	1255.9	1346.5	1008.6	784.2	909.4
TRIM2	1521.3	965.7	736.2	553.1	930.8	1868.6	947	1205.8	1086.7
NEFL	309	2611.9	1496.2	57.9	1793.6	1257.2	2137	11.6	102.5
CYFIP2	1594.2	724.5	1118.7	883.1	775.2	781.5	634.2	1790.8	1058
LNPEP	1252.1	943.3	1080.8	1344.2	1153.6	937.5	1190.8	456.3	972.2
LRBA	865.3	677	960.5	1395.6	1059.5	1227.5	959.2	1009.4	1063.1
FNIP2	974.8	797.9	610.9	2513.3	1576.4	687.1	461.6	710.3	785.5
PLXNB1	781.8	826.2	580.7	1106.5	1201.2	805.6	1157.2	1529.5	871.3
UQCR11	937.1	962	1040.8	937.6	893.9	957.7	881.8	1075.5	1023.9
SERINC2	1410.8	1024.9	581.3	770.2	243.2	965.2	1189.8	1183.1	1110.2
CNPPD1	947.8	757.6	825.5	922.6	1267.4	899.9	882.3	838.3	693.4
TEX264	1047.2	791.4	858.4	852.6	985.6	861	928.9	768.5	589.9
QKI	939.2	1091.6	1043.7	874.4	663.6	605.6	721.2	624.5	1009.5
KIAA1217	651.7	1016	1005.3	1019.1	816.7	762.9	686.1	702.2	839.6
STARD10	535.9	660.8	748.1	786	1001.8	972.7	776.8	1038	957.1
UPP1	1319.9	531.2	627.4	1008.4	1048.7	765.2	722.3	787.8	663.1
PKP4	855.1	816.1	783.4	1086.1	810.2	782	649.6	890.2	750.6
HDDC2	628.5	690.9	703.8	613.4	452.3	1016.8	731.2	1005.8	793.2
FNIP2	710	581.6	495.7	1493.9	1040.4	551.6	513	700.2	549
ZMAT3	790.6	620.4	559.6	1247.6	781.8	461	726.4	613.2	795.7
COL6A1	1007.1	853.9	401.5	813.6	425.7	1071.5	850	291	846.5
TOM1L1	805.5	642.1	625.7	691.2	557.2	631.8	455.6	1211.7	810.3
LAMA1	741.3	452.7	690.8	431	778.1	727.2	1025.7	1263.7	284.2
HOXD8	459.3	910.6	1119.2	1033.4	786.2	564.1	694	15.9	717.5
OGDH	633.7	621.7	526.2	1082.2	619.9	425.1	554.1	598.9	591.2
LIMCH1	540	143.1	25.2	412.3	349.4	288	208.2	1142.2	1567.8
FGF9	106.6	432.8	18.9	19.4	16.6	75.9	110.1	3669.4	115

## Sheet: SSBpr
GeneSymbol	Wilms1.mean	Wilms2.mean	Wilms3.mean	Wilms4.mean	Wilms5.mean	Wilms6.mean	Wilms8.mean	Wilms10-M.mean	Wilms10-T.mean
ID1	18500.1	30914.3	46267.8	17281.4	16309.5	24079.1	45553.2	28077.9	40786
CEBPD	8431.9	13163.6	16498.2	9800	10443.8	10812.2	5868.3	21742.3	11748.3
CETN2	8211.1	6388.5	6776.5	5416.6	6934.8	6186.3	5307.7	6719.8	5470
PCSK1N	6445	5114.2	6906.3	6532.8	3668.5	4257.7	12937.6	673.9	1572.8
JAG1	802	3413.1	2469.8	15134.8	3384.7	864	1094.3	3330.1	1525.3
TFPI2	741	1548.5	11673.8	1569.6	5386.3	799	4834.8	1223.1	607.3
TGIF1	2652	4186.2	3709.9	3659.1	2556.7	3652.5	2089.3	2437	3394.2
STAT1	2253.4	2561.1	1855.2	4721.5	2021.1	2291.9	1356.2	4921.5	5153.7
STAT1	2481.5	2199	1714.3	3824.7	2055.3	1790.9	1114.1	4206.5	3643.8
KIF9	2207.3	1943.4	1821.6	1447.3	1548.5	2086	2175.9	1393.1	1660.6
BIVM	2025	1787.5	1322.2	1372.2	1728.6	2209.8	1644.3	848.8	1539.1
DNALI1	2037.2	2879	1494.7	960.5	794.7	1726.2	1119.8	1765.6	1141
PCSK1N	1194	1006.7	1262.8	702.8	1120.1	1010.6	4410.6	656.3	512.2
C9orf116	689.7	989.4	846.4	797.9	954	1345	1107.7	1263.2	997
CDH6	92.1	742.8	289.9	478.5	463.9	299.8	1354.4	4328.8	57.6
BCAS3	883.3	966.9	679.7	969.4	1087.1	1067.4	817.5	795.2	705.4
NUAK2	902.8	968.4	841.2	761.7	670.7	1194.3	746.9	569.7	1125.2
CDH6	45.3	566.7	315.1	385.2	262.5	185.8	1006	2409.7	43.7
EMX2	440.6	133.7	67.2	143.2	1390.8	954.7	514.5	33.7	542.7
CDH6	45.2	338.4	192.1	252.8	174.1	87.7	555.2	1247.9	30.8

## Sheet: end
GeneSymbol	Wilms1.mean	Wilms2.mean	Wilms3.mean	Wilms4.mean	Wilms5.mean	Wilms6.mean	Wilms8.mean	Wilms10-M.mean	Wilms10-T.mean
PTRF	253995	234304	277146	248237	272901	224418	248580	320469	260484
EEF1D	152091	145151	139731	133804	146366	158962	139495	194958	147524
RPL32	125326	127589	116783	133202	139416	164519	127304	129885	135540
MYL12A	120565	107233	127224	200939	155143	122471	120567	110264	134889
COL4A2	40267.9	119187	70622.3	234330	238248	104253	139120	83811.3	165269
FN1	86128.9	100595	78715.8	164045	137296	90306.5	126943	104313	147591
HLA-C	106294	107247	63003.2	149930	147720	127739	78086.3	99462.1	49529.6
MARCKS	86491.2	115905	106380	75493.8	60939.2	110637	108070	109332	110590
EEF1D	105658	94062.7	89080.2	78744.2	90462.7	91045.8	88592	124504	84325.8
EEF1D	97290	83504.2	82012.6	68304.9	77668.7	85289.6	87388.5	119116	75250.5
GUK1	91305.5	85217.7	86431.8	77091	76299.7	78060.4	85432.5	96408.9	84157
EEF1D	83807	74658.7	69983.3	66458.4	76975.5	84033.1	76485.9	115577	80803.1
HLA-C	73340.8	93205	51772.9	118663	115844	83714.3	57945.8	69873.9	36717.7
HSPB1	64625.9	72220.5	64861.2	95636.6	85752.2	59631.4	57117.6	76054.1	101678
HOMER3	79246.6	77049.2	78577.7	52339.2	83945.2	75044.8	70763	75757	74509.7
EXOC3L2	78654.9	69188.6	65425.8	69041.1	71685.5	67850.6	88684.4	65630.7	70500.6
RHOC	44175.9	63550.2	71644.4	89680.9	83831	54575.6	63820	68886	89722.5
HSPB1	60180.8	67676.3	58447.3	88236.5	83398.9	53976.2	52122.7	68561.1	92861
B2M	81409.4	73309.6	56118.7	70572.3	99471.2	91902.9	56958	40551.6	41569.2
CAV1	88479.7	76045.9	93815.2	52797.6	40273.3	39288.3	37363.1	59554.3	79163.4
HLA-B	63879.9	64880.6	37114.9	112276	105819	60684.1	51834.8	35152	16093.6
TMSB10	39950	60963.1	66321.1	41918	51153.2	67769.4	54998	82742.3	51157.5
CLIC1	55220.8	59546.8	60081	61821.2	65867.2	44070.9	58469.9	49217.2	60026.6
EEF1D	63791.2	52530.2	49197.4	47560.3	53780.5	55893.3	59831.4	72215.4	51231.8
THY1	104566	24837.9	57385.2	19242.7	23608.5	41536.6	48602.7	82438.3	76510.9
HSPB1	44761.5	47964.7	44202.9	66012	67890.6	44463.7	40587	47956.1	67631.9
PEA15	64123	40686.2	39972.2	58803.2	62985	50428.8	30946.1	65893.3	49279.4
CD81	63692.3	53474.9	41372.3	69655.2	59331.9	48542	40849	38158.8	47997.2
SP100	37500.5	51336.8	50832.1	37647.2	43873.5	50731.2	64295.7	48870.4	59822.4
FN1	25033.7	28822.7	19210	111362	71778.9	25107.7	56075.2	33162.9	60065.2
VAT1	68320	33182.6	35412.9	32359.2	35552.5	48790.1	28787.4	59239.9	47424.5
IFITM3	48465.3	47859.9	42314.9	39729.5	49787.9	45035.9	36033.9	32642.4	38984
S100A10	40207.2	58143	58604.3	47163.6	34032.4	35076.2	27413.4	43970.8	36171.6
EMP1	55119.1	43187.9	50168.1	28422.7	29608.3	55355	42281.8	38069.3	34716
EEF1D	42802.5	33907.5	35060.9	34038.1	37991.9	37298.8	39603.6	46726.2	30738.3
B4GALT1	29611.5	38126.9	45250.7	39606.9	41669.8	38996.1	30808.1	33338.5	29341
HLA-C	41883.7	37154.8	23791.3	57183.7	57764.5	39384.8	26850.4	14602.7	12354.1
TPM3	29013.4	35074.5	34899.3	29388.7	31727.8	25495.7	33256.3	38759.4	45034.7
TPM3	25154.5	31284	32592.2	37021.6	40899.3	27432.4	33234.8	31977.9	41335.2
RPL36	35954.1	33369.9	35409.6	28147.3	25769.6	38807.3	34771.3	32290.6	31438.7
MSN	20705.7	26797.6	28290.4	40942.5	36509.8	25210.5	35147.7	35001.9	35621.1
IFITM2	36954.9	31389.8	28356.1	27900.3	34714.4	30393	25124	21767.5	24597.6
CAV1	40396	35665.9	46248.6	18477.9	14954.5	19327.9	16876.6	34240.8	34511.8
KLF2	15726.6	49628.6	33469.7	35315.5	47937.1	15997.5	24046.3	15312.5	20701.2
SNX3	29771.4	31009.4	26588.5	30144.9	27282.2	29142.5	20676.1	33203.9	27710.6
HLA-E	32481.6	25937.2	16215.5	46810.2	38753.8	28156.7	25399.8	28764.8	11337.3
GUK1	29000.5	27279.7	26451.8	33661.5	21953.1	24487.2	29572.2	27304.5	33851.1
AES	23048.6	25584.4	25122.6	29556.4	30367.9	29729.9	19677.4	35352.9	28380.8
HLA-B	30332	28707.3	18696	48067.6	48281.3	26946.9	23817.1	13782.9	7322.8
TM4SF1	1329.8	24655	30443.1	20365.7	20645.8	9716.5	13625.3	101671	1058.9
FAM101B	19131.5	19649.4	17731.3	27448.4	23926.1	20270	24009.1	16948.5	36500.8
PRKCDBP	10402	6376.6	44095.8	23010.5	4519.6	21236.6	19702.1	72505.8	2950.9
HLA-B	22684.2	20922.7	13667.5	42764	37279.2	21447.7	20128.3	15673.6	6097.9
S100A16	18575.2	10146.7	23473.4	35530.9	20668.5	17653.8	21454	21070.8	29966.8
HLA-E	25263.3	21213.3	17902.8	33738.2	33862.8	21393	17369.1	10730.9	11408.1
MPRIP	18411.1	15577.8	17592	31917.7	33998.8	14887.6	18581.2	20827.7	17921.1
TCF4	25792.9	23667	18265.5	15202.4	13045.5	29877.8	22177	7296.9	24795.2
ELK3	15766.6	17207.7	14437.6	15721	20281.4	24382.6	25045.7	22050.3	15920.4
EPAS1	26435.5	13897.9	17132.7	16156.1	8997	24984.9	5937.1	35973.5	15110.9
HDAC7	18753.7	19573.9	17366.7	18070.7	20646.4	15148.5	19696.5	12104.6	19055.4
IFITM3	23620.9	20702.4	18131	15637.7	20189	19059.3	16215.9	13397.6	13202.3
WARS	10875.8	17572.9	10823	31865.1	16850.6	22105.7	16059.7	13007.9	20591.4
PRCP	20596.9	15272.3	17625.5	15383.7	21248.7	18575.6	17020	19659.2	12595.9
PMP22	17313.9	21729.2	16183.2	16921.7	16768.5	15600.9	12761.8	27913.6	11893.8
ISG15	20561.2	22143	11548.8	20557.4	16443.6	16889.8	14244	13072.6	21563.2
SNX3	18248.6	20112.7	17326.9	17980.9	15247.7	15926.8	11647.1	20534.3	18647.2
TMEM173	14819.1	14621.1	22145.7	17903.2	27101.3	9369.2	14884.3	21469.6	11092.6
FCGRT	19074.5	14604.3	12125	17974.5	23165.9	17576.8	10933.1	22796.4	13196.3
RHOC	10995.4	15499.1	16072.2	23131.3	21340.6	12959.5	16626	14853.4	18293.8
TMEM204	18362.7	15127.9	13963.7	11725.3	21743.2	19001	13246.1	15841.2	16858
HEG1	12705.5	13756	8337.9	20051.4	12362.2	14726.9	9849.1	19935.4	25881.4
IGFBP5	13352.9	4942.2	4879.4	9533.8	26651.3	14767.9	4111.9	43082.4	14614.7
HLA-A	14216	13470.4	10006.7	17599.2	20844.2	11638.2	14596.5	26117.2	6037.3
CALM1	14236.3	16336.3	18451	15049.6	14700.1	12477	16230.8	12053.5	13710
MAP4K4	13351.7	15771.8	15497.6	16900.9	15051.1	12926.5	15524.8	10666.7	16354.4
SHC1	15559.1	14224.8	13374.5	15940.1	17955.1	13414.3	12750.3	10365.9	15706.8
YME1L1	10719.8	13494.2	12416.2	13343	13717.2	14454.9	14918.6	18890	17222.7
EXOC3L2	15854.7	10677.1	13431.3	29629.9	15248.8	9173.7	18283	8145.9	7763.6
HLA-C	12086.9	12879.1	9114.2	23699	25721.4	11618.7	14324.9	11808.8	5042.6
TGFBR2	13558.5	13996.8	12476	7565.8	13507.8	14398.8	15793.6	14206.1	18347.9
SASH1	15799	11831	10640.9	14965.8	10274.4	10995	12191.7	16977.7	15818.4
TPM3	9547.2	13825.5	12255.6	13990.4	12326.9	9252.3	12382.5	18408.9	17267.5
TPM3	9661.2	12600.5	12789.1	14449	14075.5	8955.1	13278.3	14650.4	17488.1
NPDC1	9723.8	11336.3	12974.2	19088.2	17253.5	10256	10783.1	13315	10607.9
SGK1	12820.3	21189.9	30047.3	9602.8	7353.8	10630.9	6943.4	5875.5	7577.5
FAM102A	9870.2	10335.6	9876.3	13601.5	13654.3	12641.2	11807.8	14371.4	11145.2
IGFBP4	8476.5	11275.3	8648.5	15513.4	10386.1	8310.6	13993.6	16492.9	12541.6
GNG11	14308.5	12182.4	13414.9	5333.3	11307.7	15527.5	11559.2	14415.3	6561.3
TPM3	7852.4	10514.6	9833.9	13222.3	13509	8482.5	10739.6	12237.1	13369.6
HLA-A	7401.1	9374.5	6937.7	17905.6	16599.8	9530.4	12955.4	11718.5	4199.6
HLA-E	11264.7	11233.8	7834.5	19497.7	15878.1	7368.4	11889.1	7584.5	3930.6
TMEM109	9605.2	9772.1	9516.9	11952.7	9791.3	10706.3	9552.6	12374.6	11844.5
C1orf54	8216.5	12928.6	15640.8	9137.4	10223.8	12419.6	9017.5	6440.4	6954.9
MPRIP	8954.4	7906.2	8478.3	11916.2	11889.2	7103.1	11320.3	11840.1	8840.2
SDCBP	10943.8	10971.3	10504.6	10880.2	7944.1	10934.2	7251.2	8024	10232.5
AP2S1	8673	10413.3	9835	10701.2	8122.6	9236.8	10627	6102.9	12440.8
CDC37	10238.2	8505.4	8474.1	10720.1	12209.5	6794	11393.2	9235.5	8508
PQLC1	10238	9457.2	11198.3	9378.9	9606.3	7625.7	9040	9703.3	8988.3
CCDC85B	7919.3	8867.2	15940.9	6158.7	6291.1	7019.3	6929	17910.1	6589.4
PLXND1	8403.4	6964.9	6272.1	15227.7	15102	6387.1	9515.8	7664.2	7272.7
CD109	12369.2	5763.3	8085.3	10064.5	8627	10695.3	7473.9	12959.3	5348.2
TPM3	7326.5	9531	8883.2	8122.1	7992.1	5687.4	8819.2	12169.1	9610.1
MALL	557	5985.6	6706.4	15043.6	24475.7	3071.6	12410.9	4914.2	4895.9
IFI16	9709.1	8016.2	7802.6	5131.4	4515.6	9765.8	4014.8	15356	10452
HAPLN1	11.9	2413.8	7393.2	44814	9166	509.1	5306.6	601.9	2129.8
HLA-A	9471.6	8985.5	4570.6	10901	5900.9	8293.7	7576.3	7700.8	1718
KIAA1462	3664.2	4967.2	4539.9	9714.1	5423.3	5961.1	5595.7	16147.4	8863.4
KIAA0355	5435.1	8247.5	4197	5568.4	7444	7683.8	6913.5	10078.7	7695.3
SNX9	5417.7	4916.7	7166	6766	5228.8	7396.2	6252.4	11067.3	8177.1
VAMP5	11758.1	7647.3	8632.4	5140	6058.5	5507.9	3195.3	10829.6	3530.2
ETS2	6998.7	6724.4	9591.9	1492	2513.4	8264.3	5501.5	16634.4	3942.1
IRX3	6068.8	4444.8	5687.9	12809.9	11604.5	2826.3	12703.5	751.4	1382.9
PEA15	6377.1	4470.6	4302.8	10258.5	8550.4	4850.2	4092.3	7433.8	6736.4
EEF1D	7349.5	5696	5876.7	5266.2	6425.8	6677.4	7749.3	7534.3	4174.9
DGKZ	2724.8	3774	2352.9	20252.1	8205.4	4678.8	4885.2	1556.5	7683
CCL2	1783.2	6868.5	7004.3	4542.1	10852.5	10356.9	4475.1	2668.3	2991.4
AP1S2	5568.9	4876.7	5943	5133.3	5280.4	3469.9	3576.1	11975.1	4970.4
NR3C1	4454.8	5746.7	5550.1	5793.4	3740.9	5191.1	3857.2	9482.6	5601.5
MSN	2747.8	3594.3	3734.2	9699.5	6918.5	4996	5424.7	3668.1	7372.3
ENG	3774.8	6133.4	4790.5	6799.6	6842.1	3567.3	6942	3445.8	5558.6
TFPI	1463.7	3894.4	9817.8	11962.4	9433.7	1716.1	2494.5	6610	433.5
CRNDE	4578.6	4762.4	5540.8	6620.9	5314.3	6147.8	5979	1962.2	5954.8
ITGA5	3087.8	4310.7	4457.2	9273.2	7383	4287.2	5523.1	2869.2	5630.4
PTPRM	7603.1	4493.9	5203.8	7155.3	5248.7	4228.8	3429.7	3012.5	6318.1
SEC14L1	4417.6	5717.7	5291.7	5141.4	6034.7	3299.4	4996.9	4797.5	6393.6
HDAC7	6297.4	5911.1	4601.7	5064.4	5320.5	4381.7	5279.7	3281.3	4744.2
HYAL2	5179.3	5123.4	5047.7	3734.4	6004.3	4287.7	5939.7	4826.3	4181.6
CRIP2	1974.9	5622.6	5935.6	7348.3	5001.2	2766	4949.4	2988.3	6180.3
STOM	4473.2	3620.5	3985.7	6743.7	5797.1	2836.9	2074.6	8757.3	4332.2
PDIA5	6206.4	5452.1	4622.7	4850.9	4134.5	4089	6191.7	3015.9	3872.8
LIMS2	4945.4	5396.4	3659.5	7918	3191.3	3264.4	3283.8	3930.7	6817.8
GNAI2	3441	5024.6	3996.6	6958.4	4625.9	3110.8	4809.6	3520.8	6524.7
HLA-B	6046.7	3587.2	4630.1	4003.8	5789.1	5256.6	5443.8	4174.9	1619.3
PROCR	4339.2	4593.1	7527.7	3461.3	7090.9	4636.9	3281.7	3254.3	2059
MESDC1	4920.6	4487.4	3034.4	3635.1	3416.6	6588.5	5445.8	3366	5058.6
AES	4523.2	4295	4168.3	5067.7	4376.4	4340.7	3474.7	4297	3689.8
PSMB9	5265.2	7801	5553	3884.4	3334.3	4931.2	2448.3	2238.3	2407.5
TPM3	3517.3	4549.5	4369	4841.1	3912.6	3446.7	3532.5	4650.8	4867.8
RGL2	3202.9	3782.2	3912.6	4233.5	6190.7	3430	4513.6	4624	3731.2
REEP3	3291.4	3188	3993.7	4387.1	2731.2	3759.7	4804	6758.1	4686.3
TACC1	6859.4	3968.8	5123.1	3701.5	4082.1	3600.2	5004.5	2510	2420.7
LTBR	5663	3403.7	3219.9	3772.8	4892.7	3674	3285.4	5670.8	3219.2
TCF4	5590	4143.3	4104.9	3289.4	2777.5	5564	5098.1	1367	4750.8
REEP3	5959.7	3593.3	4927	4852.4	4357.6	2927.7	4450.4	2418	2540
CPNE2	4740.8	4174.7	3634.4	4365.5	3922.8	3569.4	3764.9	2829.9	4944.9
APP	4702.3	3667.5	2655.9	7026	4626	3496.8	2533.4	1869.3	4305.4
RAB13	3897.7	4374.6	5751.4	3370.7	2974.3	3313.9	3719.3	3487.2	3188.1
ZC3HAV1	3145.2	3588.8	3283.6	4061.2	3942.6	3879.1	3333.6	4391.8	4266.1
FN1	2892.6	2658	2118.7	7391.4	5941.5	2540.8	4339.3	2071.4	3895.2
NAA10	3626.6	3421.9	3324.8	3324.5	3226.8	3455.6	3365.2	4238.9	5187.2
FKBP1A	3558.8	2746.4	2964.9	4321.8	3320.1	4804.9	3090.3	2760.6	5420.2
UTRN	4134.2	3139	3488.5	2754	3045.2	4272.1	2948.6	4712.7	3987.1
LXN	2169.1	2676.1	5324.8	2951.3	2312.7	5812.8	4384.3	4929.9	1754.4
SOX17	4893.8	3070.3	4684.4	7229.9	3864.4	3669.7	3611.2	277.3	570.5
DUSP6	4035	5591.4	3383.7	3198.1	2597.6	4088.5	4027.1	2328.5	2553.7
TACC1	3504.5	2930	3122.8	4612.2	3979.8	3889.4	3097.2	2902	2752.5
FSCN1	2714.4	3961.5	2403.8	5380.3	3253.2	2184.9	3535.4	2037.9	4855.5
HPCAL1	5760.1	3639.1	3607.7	3030.6	2298	2853.8	3736.7	2627.5	2762.8
UACA	2187.1	2919.9	2506.2	4343.8	3686.6	1916.4	3986.8	5333.7	3339.6
SASH1	4758.5	3073.8	2622.1	4699.8	3020	2213.8	3294.7	2614	3874.5
TMEM44	2602.6	4181.7	3501.6	3326.4	4326.3	3083.8	2886.8	2886.9	3283.3
ECE1	3519.7	3127.9	1333.2	5028.1	5803.8	2350.9	3127.1	3512	2047.6
SMTN	3945.5	2620.8	3202.4	3616.1	3294	1860.8	4353.4	3420.4	3486.6
ERAP2	3828.4	5095.7	3315.7	3677.1	3686.4	3280.8	2187.9	2189.3	2314.3
KHDRBS3	3730.2	2589.8	4185.4	3796.5	2669	3406.9	1958.6	3245	3678.7
SIGIRR	3233	3512.9	3537.2	2790.4	3762.6	3332	3047	2719.4	3185.9
REEP3	3567	2559.3	3598.6	2850.1	2818.4	3271.6	3886.6	3381.5	2988.9
IFI16	3405.6	2902.1	3148.9	1751	1636.8	3438.2	2054.2	6496.3	3907.1
WWTR1	3820.5	3220.5	3555.1	2245.7	2494.6	3490.2	4470.3	3234.7	2101
PTRF	3379.9	1966.3	3018.6	4720	4002.4	1357.4	3381	2060	3180.6
GYPC	2648.5	3173.5	2499.8	1953	3574.1	4400.9	3097.7	2875.5	2744.4
NCOA7	1941.4	2752.8	2576.4	5780	2324.1	3122.6	1528.2	3351.8	2780.3
NR3C1	2499.9	3066	3128.5	2692.8	1917.8	2619.5	2242.6	4965.7	2566.6
ACVRL1	7152.4	2173.6	3175.9	2966.2	2972.9	3073.8	1279.3	1341.4	1111.8
SEPN1	2479.9	2351.2	2134.7	3261.4	2770.3	3045.8	2403.2	2776.7	3880.9
AMOTL1	2374.1	3713.4	2557.8	1909.4	2106.7	3137.2	2452.7	4074.2	2770.8
TNFRSF14	5803.8	1839.7	1496.5	1344.6	1974.6	3500.6	1327.9	6188.7	1407.9
SERPINB6	2697	3108.8	3055	2814	2317.5	2342.6	2919.1	2707.4	2761.1
SOCS2	4347.5	1408.4	1399.9	1086.3	1046.8	2968.2	1876.3	7587.4	2919.9
PSMB8	3556.7	3347.5	3237.4	2159.5	2760	3083.3	2359.7	2383.7	1733.1
AES	2494.5	2637.3	2234.2	4206.8	3083.1	2581.2	2020.2	2453.6	2829.7
DYSF	560.8	2735.8	521.7	5716.9	8033.2	2351.9	2625.3	198	1770.1
AP1S2	2677.3	2620.1	3254.1	2140	2880.2	1895.2	2201.8	4965.6	1802.9
LRRC32	3405.7	2909.4	1387.8	3114.6	3110.8	3870.9	2155.9	490.4	3314.6
YME1L1	1882.4	2439	2311.5	2738.4	2399.9	2936.1	2827.4	3135.6	3084.3
ARHGAP29	2572.2	3512.2	3858.2	3667.6	1833.5	2185.1	1795.6	1404.5	2843.8
CD109	4309.5	2071.6	2362.9	3587.8	2366.1	2237.9	1714.8	3064.9	1679.4
FRMD4A	3360.3	2742.5	3595	1647.3	1884.1	1810.5	7207.4	259.6	417.4
TPM3	2075.7	3009.7	2810.9	2392.2	1383.5	1749.8	2506	3622.4	3367.2
IRF9	2338.3	2719.3	2416.1	3176.4	2372.4	2514.6	1299.9	3209.6	2809.2
SP100	2385	2953	2946.3	2273.3	2120.2	1922.8	2419.2	3264.7	2569.5
C11orf96	1466.5	1561.6	836.2	7067.5	4760.2	1466.6	1630.4	1964.7	1801.9
IGFBP5	3121.5	1036	1338.7	1272.7	3371.2	2000.1	665.3	7923.6	1814.8
JAK1	2214.1	2359.1	1928.2	3473.2	2152.5	2192.9	1720.7	2487.1	3785.8
RNF213	4285.1	2649.5	2536.9	1906.8	2518.5	2792.6	2401.8	1764.4	1457.9
TEK	63.5	4361.7	2312.9	2319.9	6946.1	3150.7	1815.1	579.9	761.7
FKBP1A	2526	2180.8	2533.1	2912.2	1935.3	2817.3	2248.2	1655.4	3497.4
ARHGEF7	2033.6	2038	1827.6	3967.2	2419.1	2179.4	1791.7	2527.8	2530.8
SOX18	1823.4	1253.4	1780.7	6497	5210.5	1241.6	2324.8	488.3	545.4
SERPINB6	2156.1	2491	2459.3	2311.4	1706.4	1879.2	2764.9	2657.9	2683.4
FLI1	1148	2627.5	2480.2	3926.5	3784.4	1755.1	1874.8	1435.7	1959.1
EDIL3	8.4	319.8	1549.2	7447	3806.3	307.5	687.2	1784.5	5017.7
MAP4K4	1711.6	2032.4	2006.7	3198.5	3146.5	2064.9	2584.8	1849.3	2318.4
FSCN1	1875.2	2706.2	1613	3639.6	2197.5	1456	2412.2	1454	3258.5
KCNK6	1607.1	1706.7	1839.2	4019.5	3444.9	864.8	1679.8	4550.6	720.3
MGST2	935	2035.5	3607.2	2990.1	3718.1	2416.1	1936.6	1358	1382.1
PKN1	2572.1	1851.1	1658.4	2911.1	2011.4	2062.9	1867.8	3042.5	2189
UACA	1866.9	1943.8	1819.8	3728	3421.6	1914	2418	1581.3	1275.5
ASAP1	2961.3	1835.2	1320.1	1723.6	1238	2593.1	1707.9	2465.7	3899.3
PRKD2	2217.4	2120.2	2001.6	2101.2	2452.4	1399	3102.1	1967.4	1919.5
SOCS3	2563.5	2960.7	3328.7	1339.6	1466.2	1336.2	2153.4	2426.9	1519.9
SMAGP	2494.3	1845.9	2029.6	2379.8	2041.1	1752.8	2375.8	1679.1	2366.6
STOM	1657.7	1860.8	1415.3	2981.9	2305.7	1085.7	908.6	4599.3	2121.6
ITGA6	2682.7	1777.4	2392.5	1828	1256.9	1570.5	1556	3771.2	1924
IL6ST	1431.1	1696.2	1992.6	2594.6	1438.6	2061	1419.9	3691.6	2386.2
TP53I11	1940.4	3498.8	2929.6	2560.2	2221.7	1653.6	1747.5	683.3	1273.2
IL6ST	1183.5	1811.5	1640	2280	1788.4	2235.7	1611.6	3346	2363.9
FAM101B	2942.9	2041.3	1984.4	2357.6	1747.6	1237.9	2654.3	709.5	2348.2
KIFC3	2237.5	1803	1480.2	1792.3	2268.6	1528.6	2818.2	1496.8	2176.3
FRMD4A	630.7	2084.6	2012.1	2845.9	3201.5	1450.6	2161	1295	1865.8
INPP1	1717.9	1830.1	2033.5	2240	2166.2	1793.9	1633	2499.5	1569.2
UBTD1	2479.6	2029.3	1541.8	1446.2	2482.2	1696.3	2283.6	1644.4	1755.5
ADCY4	3275.9	3521.1	4136.5	1458.4	1496.7	1123.4	731.3	146.3	1378.3
TP53I11	1809.8	3263.8	2907.1	2161.3	2215	1419.7	1461.2	556	1044.2
WWTR1	992	2487.9	1756.5	2493	1521.3	2068.9	1615.9	1696.7	2062.3
CALM1	1523.7	1442.5	1575.7	2272.9	1593	1376.3	2018.3	1975.3	2637.3
BTN3A2	2914.3	1856.5	2625.3	1522.7	894.7	1838.4	1691	1304.1	1326.1
C10orf10	565.6	1796.5	1805.7	2245.2	1609.9	477.5	721.9	5641.7	384.3
KLHL5	770.2	1027.6	1020.9	2956.9	2020.1	2071.2	1319.3	1737.7	2181.5
SH3BP5	1746.6	1794.8	1367.7	1488.6	1916.9	2259	2213.3	903.3	1164.7
NRP2	636.1	1330.9	560.9	1370.9	2313	1875	3279.6	301.2	3183.3
ADAM15	2340.8	1455.5	1369.1	1928.3	2209.5	1427.9	1621.7	1074.4	1000.7
SHC1	1340.6	1517.3	1343.5	2233.3	2241.7	1187.1	1497.7	1254.8	1736.3
ETS1	1136.1	1709.7	1527.8	2109.8	1553.9	1369.9	1443.1	1077.6	2339.3
PRKCDBP	917.6	585.4	3210.9	1924.4	462.4	1162.6	1932.5	3575.5	383.5
TBXA2R	2229.1	1445.7	1511.8	1130.4	2016.7	1492	1049.5	1631.6	1591.1
RASAL2	2503.3	1464.8	1697.7	1746.7	1474	1091.8	1429.2	1004.4	1679.8
MAP4K4	1043.5	1552.3	1419.6	2036.9	1642.8	2039.2	1497.1	1105.1	1740
SASH1	1463.3	1391.1	1144.8	2117	929.3	1446.9	1339.6	1626.1	2583.9
VAT1	2103.9	1188.8	1307.6	1846.3	1552.6	1625.1	959.5	1565.9	1825.1
PQLC1	1608	1346.9	1553.4	1491.2	1931	1027.2	1786.4	1410.1	1013.9
PARVB	1619.4	1732.8	1120.2	1434.8	1579.5	1310.8	1284.6	1005.8	2052.3
COL15A1	265.8	914.6	101.7	3349.2	1171.7	735.6	1274.3	3913.3	1268.5
SMAGP	1923.4	1300.6	1396.5	1541.3	1434.1	1253.2	1678.5	1065	1395.4
SPTBN1	982.7	1894.3	1081.5	2612	1367.2	863.7	1002.4	1329	1805.6
ICAM1	300.3	2082.7	1820.1	1534.8	1317.6	2047	600.5	1216.2	1258.5
BTN3A2	1718.7	1324.9	1656.4	1291.9	819.4	1649.8	1108.1	1080.1	1299.7
TMEM47	766.6	14.5	869.6	2426.1	40.1	407.9	466.7	5388.8	1566.1
SP100	1793.6	1387.9	1683.6	1065.6	1186.2	1067.9	2030	826.9	850.3
MAP3K11	1140.2	1222.2	1353.5	1209.3	1635.2	1245.6	1709	1094.3	1163.9
AFAP1L1	1171.8	1002.6	1463.9	1911.7	1275.5	1276.5	889.8	1563.8	731.6
DHRS3	1458.9	2055.2	589.6	635.2	493.1	1340.4	686.4	2989.1	1030
EMCN	14.8	54.5	15.2	5936.1	3305.1	368.1	851.6	38.5	115.6
IRF1	1254	1180.7	663.6	1332.7	1157.7	1918.6	1338.1	837.9	954.1
APOLD1	805.9	892.8	2323.9	1113.7	1200.6	771.7	939	1294.2	1218
DYSF	260.4	1040.7	235.5	2565.3	3712	715.1	1161.2	83.4	687.1
JAK1	1889.1	1178.8	1334.8	1196.6	1048.3	844.4	1258.3	722.7	983.7
RHOJ	655.4	766	890.6	3101.7	1624.3	1033.6	729.2	658.8	891
B4GALT1	969.5	1065.5	1378.4	1516.2	1560.6	1059.3	1362.2	593.7	714.7
CLEC14A	683	2885.1	350.5	1841.5	2227.7	11.5	1535	222.8	210.6
FMNL2	1139.8	1060.5	1499.8	1069.4	1061.5	1389.8	896.2	921.6	882.7
GSDMD	1205.8	1025.8	1031.3	839.7	972.9	1365.4	1132.4	1084.3	803.2
SPTBN1	824.9	1181.3	814.7	1785	1043.7	764.3	927.2	847.9	1264.8
IRX3	1069.7	1370.2	1457.5	957.8	392.9	1443.9	1180.5	213.6	1138.2
TPM3	884.6	1213.8	1269.4	942.7	869.8	393.1	1171.7	1429.7	958.2
LUZP1	730.9	760.3	622.5	1777.4	1944.3	715.5	871.6	637.1	1054.2
WWTR1	626.2	1423.7	970.4	940.8	905	900.6	1310	890.8	947.1
MAPK3	1077	876	897	1401.6	948.8	981.4	618.1	1349.6	676.4
KLHL5	406.2	588	549.6	2257.8	996.8	919.7	645.9	892.8	1454.8
FKBP1A	1170	931.4	891.7	782.7	837.1	1200.6	719.4	910	1235.1
ASAP1	1301.7	890	581.2	935.1	575.6	915.1	557.5	910.3	1931.3
ICAM2	2155.5	1042.7	979.5	1284.1	1150.5	821.1	525.9	333.9	285.1
PIEZO2	489.5	1188.3	1441.7	2213.6	899.4	449.7	337.3	246.6	1132.8
GGT5	77.5	1402.1	783.5	1428.2	1230	1509.1	1127	122.3	711.7
EMP1	1744.5	1414.6	1197.1	608.5	836.1	611.9	626.7	792.2	552.8
DOCK6	1009.2	870.2	455.6	1414.7	1170.1	921.3	764.6	865.5	865.6
AKT1	874.7	921	728.7	1259.2	1083.6	591.3	1112.8	819.8	934.6
USP31	911.6	846.2	750.3	567.1	679.1	1012.9	877.7	1497	980.5
DCHS1	612.9	1262.9	1192.2	347.9	699.8	1458.4	672.4	564.3	1292.9
SH3BP5	1149.8	1079.5	813.4	1206.8	1300.9	741.9	895.7	271.2	614.6
RHOJ	401.1	589.5	649.6	2390.6	1157.6	821.8	520.8	645.2	846.1
PREX1	1188.8	1277.1	841.2	531.4	631.8	1415.7	1147.3	215.2	755.5
UACA	551.4	827.7	606.4	1273.6	913.6	674.3	852.7	1481.5	812.5
RHOJ	448.8	578.2	642.3	2433.6	1245.1	653.3	494.6	556.6	640.3
IL32	472.5	827.3	535	1736.8	968.1	234.5	1094	566.4	955.2
SLC27A3	1148.5	600.1	861.3	912	757	1158.8	496	873.3	549.3
ARHGEF15	664.2	974.3	836.2	1252.7	792.2	750.2	406.8	355.9	1246.2
IGFBP5	869.5	284.7	391.2	517.8	1174.6	661.7	222.8	2482.7	650.3
TMEM109	686	720.5	637.3	1113	867.9	633.5	915	693.7	735.1
FRMD4A	359	658.2	642.4	511.4	821.1	1095.6	916.5	875.8	1115.4
ASAP1	907.3	658.7	423.9	859.6	407.2	737	555.3	726.5	1642.1
SLC2A3	705.1	657.1	534.3	658.1	648.7	716.5	630.4	1060.1	1098.6
ETS2	781	703.3	1152.7	222.6	205.2	799	819.3	1374.1	580.5
CD109	1149.2	509.6	646.1	833.7	639.9	633.5	651	959.8	498.1
LDB2	712.8	727.1	750.5	364.8	225.9	1036.2	777.1	353.3	1117.3
PLXND1	468.8	421.5	349.4	1535.4	1279.9	363.9	741.6	451.3	392.3
KCNK6	378.1	473.3	523.4	1258.8	994.3	184.4	566.4	1369.1	223.6
HEG1	527.6	608	369.7	1130.9	529.8	331.9	363.4	845.4	1119.9
TFPI	260.4	623.9	1035.9	784.6	1151.2	273.4	561.8	928.1	104.5
NFKBIZ	514.6	1173.4	1272.3	499.5	449.1	306	377.7	490.6	476
COL15A1	174.7	406.9	45.1	1478.4	532.1	237.4	505.2	1701.2	457.7
HBEGF	298.3	429.3	429.2	798.3	1196.6	340.6	752	336.3	576.7
MALL	12.4	253.5	222.2	1173.7	2092.6	175	563	239.3	283.4
RGS16	297.7	252.8	236.3	170.8	496.6	2674.2	431.3	77.8	119
FLT1	722.9	170.3	200.9	498.2	269.8	219	149.3	1437.7	1056.1
EMCN	13.2	20.2	12.6	2518.2	1530.4	179.8	277.4	16	57.3

## Sheet: ErPrT
GeneSymbol	Wilms1.mean	Wilms2.mean	Wilms3.mean	Wilms4.mean	Wilms5.mean	Wilms6.mean	Wilms8.mean	Wilms10-M.mean	Wilms10-T.mean
RPS28	209404	165311	184018	190641	215931	245923	195943	226763	181526
TUBB4B	116430	132179	135244	85102.9	101572	105966	150115	118319	102866
TPT1	109084	113577	114266	118379	120345	120395	107166	123260	111781
TPT1	110710	118356	119593	106392	108632	114032	115028	126872	98661.2
FTL	113553	74650.2	73227.6	66393.4	74739.2	76083.7	55053.2	98660.6	80936.7
TPT1	71166.2	75551	78357.7	69052.1	64777	80387.8	71303.6	87963.5	64230.2
FTL	113239	67327.1	64107.8	54865.6	70336.5	66596.3	47190.4	91131.8	60828.3
DBI	91878.9	77157.8	61513.6	42832	60372.7	79779.8	61286.9	76789.5	53543.4
CLTC	67949	65290.6	52875.9	62066.3	69366.1	67417	59647.3	79011.1	80420.6
FTL	102896	58230.9	54469.7	54314.6	69190.6	69304.1	41390.8	85120.8	53404.6
TXN	66832.6	67644.4	66033.6	47410.9	59000.4	76713.1	67452.8	42114.9	43112.3
RPS27L	60598	46866.9	58682.2	43423.1	58268.3	54858.1	45723.2	64567	43143.3
SLC2A4RG	43581	51895.5	58372.7	35759.6	50605.1	46939.6	40828.3	62271.6	44834.7
ATPIF1	51937	48906.4	53659.4	38425	54227.7	43851.4	47084.4	60448.9	34025.1
FARP1	67731.2	47437.5	34318.8	45722.6	40969.4	39358.4	43196.7	54580.5	55367.4
HSPE1	47320.8	50128.8	51948.4	35133.5	42277	47346.5	51222.6	51875	40894.6
MDH1	41277.3	42800.2	42955.6	31861.7	41645.5	55939	54154.6	43089.5	45538.4
PRR13	45105.9	44057.4	43241.2	35087.2	46700	43350	37980.5	56340.3	35763
TIMM13	48195.5	38390.6	48166.1	28385.6	43514.7	43242	38674.7	48612.1	33134.1
NOP10	42705.7	41620.5	41469.7	37379.1	38802.7	38509.9	32904.6	39582	34774
TXN	35898.6	40494.8	40407.9	30677.7	32915.7	47785.6	39932.1	26249.3	34601.9
PSAT1	16556.2	32882.7	14315.8	47945.9	25595.6	37484.7	28152.7	12135.3	40766.5
SAT2	37255.4	26885.2	24352.7	16557.4	19489.7	31087.3	19786.1	39538.4	25293.4
PFDN5	32763.1	24268.9	30051.1	20645.6	26472.2	28241.4	21399.7	34015.9	21155.8
OCIAD2	17156.7	15469.5	17522.1	26151.4	60592.5	30768.4	24011.6	16322.1	15145.8
NDUFC1	24282.4	20985.3	26175.8	20045	26972.9	22281.8	25525.7	29465	23922.1
CTSA	32525.6	22899.9	23093.8	22944	27695.5	24499	21134.5	22457.2	19675.1
JUND	20412.6	24821.9	18712.6	27836	22293.1	20026.6	11455.8	15724.1	32618.4
ATP5I	25367.6	24319.2	28810.9	16766.9	14072.4	19812.5	23188.1	18842.1	19220.8
SPATS2L	17234.5	19570.1	16076.1	20882.2	20682.5	27750.6	19330.5	28137	18250.2
RPS28	26836.1	21220.6	24586.4	15901.1	14420.6	24376.5	27723.9	11010.9	10867
ATP6V1F	26171.1	19062.2	18040.8	16501.7	19299.4	20671.1	16509.8	18167.7	20242.9
TXNDC17	17579.5	20776.4	21319.5	16368.3	15413.9	18553.6	24595.7	20239.6	18627.7
ACAT1	21649.2	15050.3	17088.5	13062.6	17018.3	16929.5	13773.1	26309.4	14557.1
FAM20C	26249.5	26611.7	19055.1	12850.8	11670.6	15985.9	16711.4	15219.2	9572.4
MRPL32	19233.6	16368.6	15690.3	12511.1	13826.1	21248.8	19075.3	18206.1	16000.5
TUBB4B	17440.9	19047.5	19359.5	13451.2	15684.8	11380.8	27551.5	14975	13138.2
PRELID1	18430.5	16917.4	17956.6	17460.9	16270.4	14752.5	22010.4	10975.2	15310.7
BNIP3	14470.5	12830.4	16600.9	18269.4	15469.4	14713.5	17466.9	20291.8	13579.3
PSMA2	14468	17305.4	16163.2	12516.7	12647.5	19283	19670	15645.5	13654.1
HEXB	23867.8	14889.3	13006.1	11570.1	14206.1	17369.9	10917.1	21126.6	14017.5
RNF181	19730.4	15851.4	16843.4	11677.7	14391.4	14992.4	14114.5	18437.8	11433.2
MPST	19057.1	16784.2	12039.2	14281	16457.4	14276.2	14465.8	14097.5	14624.6
MSRB2	22756.9	14036	14490.5	11476.6	16036.7	14889.7	11308.9	14760.9	13251.4
ATP5I	17693.3	18034.8	20653.3	9630.5	7674.8	12353.5	14806.3	15156.8	10515
PEPD	12942.3	13054.8	11601.9	11472.8	12059.6	15406.1	12659.4	18554.6	14679.4
GPX4	12526.7	13475.5	13283.7	11278.2	11778.1	13285.6	10346.7	17419.4	10059.4
MRPS25	12946.5	13032.2	13468.9	9618.5	12065.4	11890.7	12160.8	16908.6	10811.6
DAB2	18389.1	11634.4	10838.2	12849.6	12727.1	11159.7	8437.7	10713.8	15376.5
SNX5	11494.6	13658.1	11528	10006.9	10745.3	12534.7	14084.3	15533.1	12306.3
VMP1	9010.8	14914.4	9868.5	15433.9	15799.6	8937	8559	15468.7	13277.8
ETFB	15185.1	12605.7	15928.1	9922.7	11775.3	10481.3	11868.5	13264.1	9101.4
SNHG8	11929.6	8104.5	16220.3	11597.1	15077.2	10750.1	7470.9	20583.1	8348.8
ANXA4	15598	11188.2	10555.5	10834.3	12529.1	13592.8	6703.6	15891.9	10915.5
PRELID1	13115.7	12100	13258	12058.2	11230.5	10790.8	15502.2	7815.7	10922.4
CLPTM1L	12917.4	10367.3	10039.6	12880.5	13712.8	8399.4	10881.7	9652.7	9132.9
CRLS1	10488.1	12977	11807.1	9596.8	11093.9	10689.6	9642.2	11550.1	8913.1
ISOC2	15272.5	9486.2	11742.5	7537.1	10336.5	10985.9	11063.4	11087.9	8734.1
PPP1R16A	9196	9080.7	9228.2	10742.3	11368.5	8995.2	8461.1	13529.3	8783.1
NDUFA2	12405.9	11218.9	11948.8	6566.1	7855.4	11228.3	11064.6	10025.2	7056.5
GGH	8546	12839.7	11660.1	7255.4	8026	9964.2	10692.6	8443.4	9099.6
AKR1A1	9592.5	10035.6	8795.5	9300.9	6920.5	11023.4	6567.1	9538	9749.9
SLC2A4RG	8084.3	9428.6	10498.4	8549.6	8964.1	8727.7	7617.5	8766.9	9940.1
DDT	9569.5	9367.1	10172.7	7453.5	9582.4	9638.2	8530.3	7817.6	6626.6
NDUFA2	10368.8	9629.9	10228.1	6211	7603.9	9629	8816.5	9038	6266.4
ANPEP	16034.6	8990.2	12103.2	6683.5	9635	6055	9654	2013.7	6621.5
PMM1	10413.5	8061.7	8041.5	6567.7	7589.4	6336.8	8642.5	8821.9	8080.6
PFDN5	10495.3	7478.2	9369.4	5808.5	8065.2	8167.1	6730.3	8551.7	4654
MSRA	8051.3	3594.6	9201.1	5908	8324.4	9614.3	7106.1	11288.4	6007.6
DDX10	5792.2	7802	7207.8	7680.2	8916.3	6523.9	11109	6474.9	7051.5
MET	3824.7	6567.9	9888.6	7395.8	8542.5	6251.4	6592.9	10057.7	9092.5
COMMD8	8415	5931.8	7826.3	5312.5	7299.4	9009.3	7621.7	8491.1	7285.9
SERPINF1	9915	14243.5	7169.9	3039.4	5666.6	14170	7411.1	901.3	2267.3
PTGR1	7962.7	9466.5	10735.3	7787.5	7875.4	6586.7	6605.3	5651.9	2005.7
CES2	7643.4	6281.9	7048.3	4700.5	6037.2	8143.5	4950	9944	6193.9
MRPS36	7658.1	6861.4	7478.2	5043.8	6072.9	8877.3	6430.8	6846.2	5077.8
METTL9	4725.1	6532.9	6588.5	7000.1	5132.2	6282.2	6346.4	7334.7	9963.7
AGPAT3	7348.7	6011.1	6125.7	5743.5	5989	6804.3	4683.9	8853.7	6567.3
TECR	7212.2	7706.5	6480.3	6295.7	4936.6	6527.9	6309.7	5321.8	6967.2
SLC25A1	8796.3	6902.3	5573.8	5281.3	9360.2	4985.1	3844	6949	5589
NIT2	7108.1	4897.3	5905.2	6174	7875.6	6380.1	5594.8	7349.3	5265.3
CTSA	7786.4	5416	5494.5	6409.2	7607.5	6485.1	5663.2	6096	4921
DECR2	7163.1	6369.8	4620.1	4451	6399.3	6055.7	5556.4	7783.6	7128.6
ACOT13	7061.2	6805.7	7195.6	4814.2	6040.5	6487.6	5695.2	5874.4	3887.8
RNF130	3924.7	5491.9	5125	5095.1	5858.1	8750.7	5268.8	7261.8	6842
TRAPPC2L	7219.7	6089.9	5508.8	3941.4	4469.3	5698.6	4399.4	7008.9	5021.4
ESRRA	6128.6	4045.4	4157.2	5217.1	6135	5244.7	5040.8	7154.9	5483.1
GLS	5179.7	3453.6	3548.4	6398.7	4562.1	6395.3	5084.3	4280.3	8790.1
ACAA1	5378.5	4763.7	4968.1	5747.2	5448	3745.4	5081.6	5219.9	6709.6
GAMT	7753.2	5659.9	6064.3	4388.3	5575.9	3774	3651.1	6433	3553.1
FARP1	6712.9	4956.9	3323.9	7107.8	4520.8	4986.8	4155.8	3104.5	6097
EPS8	4009.1	5454.8	6658.7	7989.7	4431.4	5091.6	4660.8	1544.7	3755.2
TM7SF2	6943.9	5989.9	4225.2	1930.6	2625.3	4781.4	1454.5	12429.3	2363.9
CRYZ	4517.4	5016	2119.5	5653.2	4935	4754.9	3056.7	6839.3	5728.9
AKR1C3	17883.7	6006.2	3955.3	2135.2	3490.8	3133.8	1943	936.1	435.9
NDFIP2	3657.1	5866	4883.3	4818.5	4050.5	3964.4	3211.9	3491	5568.8
BIN1	3645.5	6875	3105.5	5685.7	5045.9	3545.6	3841.4	3251.9	3557.2
TCEA3	5280.4	5237.2	5498.9	2290.4	4705.7	2721.6	3989.1	6090.5	2177.2
C14orf2	4642.1	4237.3	5019.8	3868.1	4121.1	5198.2	4299.5	2668.7	3560.3
CISD1	4607.9	3529.8	4433	4172	4354.1	4895	3889.1	3553.4	3636.5
AIG1	3561.4	4339.9	5346	3856.4	3991.6	4712.8	2557.3	4456.7	3865.9
BIN1	3367.1	7286	3177.5	4348.7	3368.5	2963.1	4077.2	3449.7	3452.6
ACAA2	2342.3	4164.4	4613.7	3091.6	2573.3	4111.7	5194.5	3842	4723.7
NQO2	4293.2	3615	5461.9	2245.3	4195.9	2737.1	5046.8	3452.2	2703.4
BICC1	4074.2	2366.6	2533.6	4193.7	3585.1	3740.3	4579.8	2358.5	4923.2
GLS	5158.9	2188.9	2914.1	3655.2	5009.7	1792.2	2342.9	3692.9	4358.3
DHRS1	5579.6	2569.4	3937.3	2255.2	4289.1	3403	3707.6	2611.2	2445
TMEM150A	4405.4	3081	2850.3	2850.2	3608.9	3613.4	2354.9	5035.9	2902.9
GLS	3621.2	1842.8	2073.8	4605.6	4856.8	2093.8	1853.2	2734.9	4880.7
CRYL1	3935	2680.2	2815.8	3531.5	3675.1	3671.7	2383.1	3312.4	2105.9
ISOC2	4782.1	2770.5	3487.4	1930.4	2775.6	3036	3435.7	2692.4	2244.2
MORN2	3441.1	3347.2	3339.9	2646.2	2604.8	3533.6	3186.3	2559.1	2455.3
PICALM	2034.6	2237.6	1942.3	5107.2	3315.1	2543.6	1852.7	2390.8	4489.3
CAT	2644.8	3827.1	3404	1337.6	2337.4	2791.9	2535.3	3867.8	2414.9
TCEA3	2889.3	3200	3227.2	2089.8	4215.5	1547.7	2294.6	3674.5	1510.6
STRADB	2855.8	3624	2844.9	2298.9	1822.5	2528.9	1775.6	3559.8	3249.1
DCXR	3313.9	2942.8	2323	2228.6	1816.6	2622.8	2687	2569.2	3598.5
ACAT1	2951.6	2329.9	2658.5	1888.9	2299.1	2601.7	1790.5	4476.9	2561.2
TPMT	2167.1	2041.1	3683.6	1904	1936.9	1857.2	2098.2	5071.4	2580.4
ARHGAP18	3374.6	1731.8	1572.4	1779	3283.6	2957.9	2162.4	3021.1	2703.6
NDFIP2	1986.9	2785.3	2645.8	2718.1	2137.5	2291.8	2307.6	1847	3322.3
ASAH1	2995.8	2150.1	2075.5	2299.3	1956.9	2032.2	985.4	4173.9	3145.4
FAHD1	2569.5	2556	2762.2	1821.7	2325	1676.8	2121	3295.5	2431.8
AK4	751.1	1944.8	5870.9	4058.4	3248.3	1041.7	2175.1	803.6	1128.9
NUDT14	4058.4	1707.3	1062.6	1630.2	2471.1	2959.2	1632.7	2778.9	2496.1
SLC39A4	3670.7	3012.9	1591.9	2195	2323.6	3387.5	1264.1	3173.4	115.3
TUBG1	2340.5	2687.3	2576.5	2063.2	2009.8	1493.2	3151	2001.5	1925.4
AKR1A1	2500	2574.1	2323.9	2000.9	2300.2	2453.6	2197.8	2083.3	1743.4
ACAA1	2406.3	2083.3	2053.6	2574.8	2856.5	1490.5	2285.4	2107.3	2116.4
ZDHHC9	2898.5	1723	1554.8	2414.5	2215	2377.4	1710.1	1461.8	2326.3
DHRS1	3421.7	1426.9	2242.1	1258.2	2755.1	1946.3	2285.3	1325.6	1188.4
UGCG	2109.4	2914.8	3756.5	1960.4	2556.2	923.5	1092.1	1614.8	917.4
PICALM	1372.9	1828.1	1538.6	3162.8	1865.7	1506.2	1503.3	1963.4	3092.1
HMGCL	2412.1	1687.6	2367	1957.3	2272.5	2004.6	1670.3	1886.2	1357.8
AGPAT3	1824.8	1994.5	1984.6	1854.5	1577.6	2397.4	1748.8	2337.9	1673.7
GAMT	3126.9	2066	2314.2	1321.9	1972.4	1161.5	1426.4	2345.4	1224.5
PLEKHA1	1592.6	1368.7	1592.2	2463.8	2118.8	1936.2	1893.4	2284.6	1597.4
HRSP12	1702.4	1548.8	1635.5	1041.3	1155.6	1819.8	1658.3	3778.5	2107.1
TPMT	1690.8	1404.8	2698.1	1426.2	1545.5	1156.2	1204.2	3550.2	1625.2
TPP1	2260.7	1508.3	1510.9	1881.5	1931.1	2116.8	616.8	1861.8	2239.5
PRR13	1822.1	1604.7	1629.7	1936.6	1930.2	1875.7	1674.2	1797.7	1628.2
VMP1	1479.8	2056.2	1346.6	2195.1	2077.8	902.3	1943.8	1535.5	1495.2
RIPK4	105.9	904.3	439.6	5885	6111	123.3	523.1	79.4	547
GALK1	2680	1485	1830.1	892.4	1688.8	1577.9	1787.9	1357.2	1283.5
PCYT2	2966	2067.2	1302.3	1044.9	1242.3	1491.6	1192	1822.3	1400.6
METTL7A	3615.9	951.9	1907.1	260.4	699.6	959.7	732.2	4401.7	426.4
IMPA2	2202.5	1347.6	1176.3	929.5	681.4	1802.5	1295.4	2637.2	1172.5
MAF	315.3	4814.5	2265.8	795.2	565.6	1345.6	1090.3	1473.6	448
SLC37A4	1536.6	1216.7	1595.8	1126.4	1503.4	1524.8	1479.5	1416	1252.4
CTAGE5	984.5	1027.5	1102.2	1871.7	1605.6	2291.7	1081.5	1097.5	1502.9
GALE	1223.6	1291.4	1932.7	1309.5	2000.8	1025.3	1758.7	1027.7	908.7
SLC6A8	1475.7	852.7	586.9	1392.5	1818.1	1230.5	1882.5	1592.9	1454
SLC5A2	1675.9	1284.9	1495	1302.1	1426.7	1005	1730.3	1081.4	983
UGCG	1111.4	1395.5	1752.2	1247.4	2360.4	843.7	1088.7	1262.2	774.2
LACTB2	850.2	1219.6	1282.4	887.8	884.9	1663.7	1556.4	2000.6	1447.6
ABHD14B	1619.4	1286.5	1369.2	1585.1	1763.6	1183.9	915	822.3	1210.7
ACSF2	1328.3	1770.5	1712.2	1299	1395.5	1374.3	759.7	951.6	1088.2
METTL9	1107.8	1570.3	1423.6	1146.5	972.6	1505.2	985.2	1170.8	1723.5
NDFIP2	1103.6	1324.9	1366.2	1038.6	1167	1200.2	1091.8	1218.3	1281
SLC2A4RG	1170.5	1324.3	1322.6	1210.3	1378.4	1062.7	1291.1	1064	933
CRYZ	1166.3	1521.7	592.9	1520.7	894.4	1017.7	876.8	1259.8	1855.4
GPR137B	1530.8	1127.5	1166.5	987.8	1050	1296.8	1017.7	1183	1131.5
SETD3	996.5	1159.8	1035.4	1504.2	992.8	895.5	924.2	1197.7	1508.3
STRADB	1083.7	1510.3	1196.3	1002.8	738.7	1079.7	628.9	1449.9	1418.7
C11orf54	960.3	1135.1	978.8	950.4	563.9	1761.1	930.3	1512	1232.5
PLEKHA1	1704.8	1344.8	1646.4	1238.7	1003.6	800.9	732.4	589.4	901.5
MST1	1039.1	1047.7	924.3	1448.8	1458.4	1057.5	1031.3	947.2	871
AMN	1468.5	847.8	1030.3	1055	1232.3	983.2	1675.3	342.4	482.4
PPP1R16A	1057.5	867	908.9	973.8	1104.3	772.5	978.4	914.6	785.4
C1QTNF3	915.8	1314.8	424.9	290.7	893	2105.7	1588.5	92.4	599.2
SLC6A8	1012.4	617.1	579.4	1060.2	1307.3	1172.7	1024.7	665.2	771.6
CES2	973.7	736.5	806.4	1105	1330.5	658.5	875.2	935.8	681.3
NOX4	740.7	483.7	594.1	864.2	1536.2	1384.7	1274.7	234.4	895.7
APOE	1707.5	611.2	375.7	408.9	1048.9	605.5	692.2	1697.7	750.7
PPARA	1450.2	777.7	843.6	669.7	774.9	595	561.2	1163.5	784.9
SNX5	617.7	1603.8	733.7	560.5	696.3	515.8	901	1027.8	937.3
ALDH6A1	869.4	916.5	892.8	698.2	675.8	812	571	1049.3	577.4
EPS8L2	1067.5	852.3	760	547.4	772.9	606.4	589.1	1219.3	616.7
MSRA	687.1	432.1	571	1446.5	1428.1	1043.1	609.3	311.8	379.1
SLC6A19	1141	1252.1	1175.5	537.5	936.8	674.2	413.9	164.1	536.4
GALM	932.4	668.9	845.4	489.1	681.2	799	543.9	1198.7	599.9
DSEL	765.3	231	2670.4	530.5	788.3	218	409.6	926.1	102.2
SLC4A4	312.4	693.8	312.9	1147.8	672.9	366.9	585.5	2041.1	426.7
NOX4	589.9	405.8	479.9	669.7	1324.8	1024.4	1195.9	209.8	620.6
ASS1	894.4	706.1	314.7	291	196.7	1316.8	855.2	691.9	1212.6
APOM	681.4	639	1008.2	351.1	429.2	657.9	516.8	680	422.4
STX3	713.4	456.1	301.3	498.2	550.9	683.5	411.1	565.2	1146.6
HSD17B14	1056.8	408.8	390.3	431	575.4	472.6	225.7	708.8	710.2
SPP1	1029.5	31.4	162.3	145.5	2430.9	523.3	153.8	37.9	173
MAF	58.2	1822.5	620.6	431.1	165.6	299.6	514.6	252.5	248.5
SLC16A4	426.5	420.9	340.7	555.2	519.4	351.9	226.8	1076.2	447.6
MET	178.8	367.8	440	713.3	395.7	234.2	279.3	592.8	1129.3
CTAGE5	378.9	286.4	349.3	530.7	420	1066.4	244	455	576.6
KCNJ15	178.3	1931.1	1136.6	86	171	114.1	289.9	28.2	65.8
SORBS2	63	777.6	366.2	1363.3	532.7	100.2	300	82	124.1
AGT	77.3	375.7	27.8	205.9	110.1	2200.4	72.6	113.1	120.9

## Sheet: ICa
GeneSymbol	Wilms1.mean	Wilms2.mean	Wilms3.mean	Wilms4.mean	Wilms5.mean	Wilms6.mean	Wilms8.mean	Wilms10-M.mean	Wilms10-T.mean
TAGLN	72536.1	71460.8	60580.9	159000	116088	84251.9	98330.3	95250.6	147961
NUPR1	86690.6	91884.1	60372.5	91922.2	101407	100994	59649.7	83562.6	88099.3
RPL24	86881.2	84110.5	87505.5	62556.6	71351.2	103641	110113	77396.5	75598.8
RPS12	73600	83732.2	88296.9	59983.7	54915.9	60051.6	125135	89574.2	56951.9
TAGLN	28402.2	32842.4	26486.3	79285.1	50035.9	45528	42322.2	44075.1	72184.8
RPL24	19878.7	18850.2	22357.9	15037.1	17158.4	16241.1	19950	10849.3	8761
TPBG	5844.3	6839.5	6570.7	9155.3	2825.5	7798.7	5037.6	5140.6	9532.3
FGF7	1534	461.1	1354.2	507.9	1760.4	911.7	1070.5	2687.7	405.3

## Sheet: ICb
GeneSymbol	Wilms1.mean	Wilms2.mean	Wilms3.mean	Wilms4.mean	Wilms5.mean	Wilms6.mean	Wilms8.mean	Wilms10-M.mean	Wilms10-T.mean
RPS8	237971	260517	261825	207615	186105	256625	313377	263496	257371
COL1A1	114808	193167	134100	273847	226959	190228	181199	117386	243485
COL1A2	148559	160580	130293	270433	215633	184124	194077	131747	174858
TGFBI	18030.1	108983	39070.2	252748	225373	122368	263989	76051.7	205397
FSTL1	82158.3	114794	106135	172231	141452	87594.3	94730.2	93952.9	165120
SSR2	106434	121120	115584	91733.4	112855	113331	121883	121178	100826
CDC42EP5	148086	115713	126855	125633	114857	55675.6	157295	36032.8	39184.9
RPS16	94353.8	90767.6	93323.3	88178.9	80719.8	114418	98896.2	94632.1	86465.8
LAPTM4A	60741.9	66140.4	62804.1	69070.1	73010.8	78006.6	77817.4	66731.8	70465
RPL30	53584.3	64323.6	59674.8	64158	58480.8	73269.8	64319.3	70077.9	75943.6
COL6A3	68057.1	47601.1	30790	87733.8	47095.9	90313.1	76485.6	31710	94072
DCN	78642	61926.6	16531	45733	30765.2	24330.9	15481.7	220156	37779.1
RPL30	36796	49894.5	45889.1	62649.6	48711.5	70463.8	52229.7	46918.6	71991.4
COL5A2	22946.7	48542.9	29934.3	86718.5	78118.5	35666.9	39285.5	33448.3	83959.9
DLC1	38229.5	39364.3	39975	52944	79559.2	45075.3	50506.4	68726.5	32645.7
COL3A1	35385.9	44818.3	14663.8	98062.8	43244.8	53880.8	41320.2	19273.5	91912.8
KANK2	44748.9	38040.2	39364.4	35542.1	40127.6	42309.3	34652.2	56703.4	34921.5
NR2F2	27135	40285.5	29501.8	34145.8	36105.7	55535.8	50255.2	45100.5	39254.2
FBN1	18515.6	29530.6	23523.6	83270.5	59694.8	27510.2	39948.1	15256.5	49159.1
PRSS23	33428.8	47992.8	32347.9	53681.7	44965.2	13307.6	20906	37650.1	48605.8
SERPINE2	30656.9	38381.8	31153.6	58493.2	64957.4	15656.1	19036.5	7875.3	38400
COL5A1	16171.8	26666.3	13297	58277	39055.3	27613.5	37855.3	16567.7	61784.7
PLK2	13197.6	52342.9	30402.4	37247.1	34122.1	18384.9	19507.8	29179	22574.1
COL4A1	3718.9	20282.8	6535.4	68348.2	70074.3	11539.5	25977.6	8273.1	38123.3
NR2F2	24767.9	27822.1	25479.5	38209.8	29118.4	29071.4	28491.3	13276.7	26579.6
ISLR	23934.4	32951.7	511	18680.9	34692.4	67668.2	44965.3	2136.3	13740.5
MYLK	26242.7	12684.8	10318.9	34278.5	44421.4	24213.5	23112.7	27385.3	24066.4
COL6A2	23821	23957.3	9396.3	32876.6	12220	24129.2	22071.2	19408.9	42768.8
BASP1	23818.8	16536.5	25968	19769.8	17612.6	21634.1	23741	36337.9	18650.5
PCOLCE	21393.7	27578	28933.6	19368.7	13247.5	19208.1	20463.1	26056.3	24962.8
CDH11	13614.6	19820.9	20243.5	37846.7	29277.1	20420.2	23295	12172.2	24490.7
EHD2	17656.1	19039.2	19176	26177.5	21999.1	19513.2	15237	29761	27067.1
SSR2	17649.5	23078	21755.1	17298.3	20690.9	20238.6	22298.4	29608.5	22712.4
PLAT	6983.9	34598.2	16230.5	23420.4	13871.9	21408.2	19022.3	39112.9	19461.2
IFI27L2	32954.3	18194.2	26044.5	13307	16121.5	18466.5	16713.5	25858.6	12959.9
GPX8	17889.9	18922.8	14730.4	15684.9	12099.2	23859.2	15964.8	25146.2	15698
MEG3	12702.3	11638.8	10046.6	22809.1	21083	13194.2	12876.6	14409.9	40670
SFRP1	16674.1	10810.4	9210	6044	10891.1	14420.1	4860.9	82766.9	2125.4
MYLK	14037.9	10192.7	7041.6	13681.5	22420.7	21818.3	13624.6	31728.4	12362.6
VCAN	9122.1	10490.6	5966.9	29939.2	14834.3	16050	19145.1	6843.2	31860.4
EFEMP2	14896.4	13318.1	14001.3	15364.9	18978.1	9202.6	18144.1	11423.9	11452.2
CALU	12456.1	12370.2	9853.4	22144.1	12518.1	10991.2	11543.1	13810.5	20903.2
MFAP4	17251.3	8063.4	6814	8335.8	16135.8	25466.7	14748.7	10888.1	7058.9
COL5A2	7815	12388	8488.5	22367.8	16145.2	7890.2	8072.4	7888.5	21071.3
APCDD1	55660	6993.6	1392	2551.5	471.9	15786.3	8243.8	4134.8	14982.4
TNC	7760.2	7372	5737.9	18435.5	10220.1	10178.9	15360.2	11155.1	21099
WNT5A	14627.8	7820.4	4146.8	5507.8	6065.5	11135	10563.6	20128.2	26886.4
RRBP1	11984.3	10243.9	9077.8	13838.7	11490.6	9093.9	16450.2	7426.8	9665.9
FBLIM1	6937.6	7480.7	3216.2	20759.8	14020.2	11961.3	7596.4	5230.3	17573.9
CNN2	12214.7	9268.1	7239	13322.2	12027.9	10302.5	14484.9	5519.4	9910.8
PRSS23	8870.2	11352.9	8342.7	14849.7	12941.4	4556.9	6685.1	11392.3	15038.3
FAM3C	8308.1	9828.4	10337.4	9197.7	8657.3	8462.4	10143.6	16289.7	12655
C1S	12777.4	4564.6	6264.7	13127.9	14056.3	10777.5	6026.8	23764.5	2370.1
COPS4	8539.6	10360.3	13364.5	9725.8	10363.7	10399.9	9217.9	11765.6	9002.3
CDK6	5204.7	8210.7	7343.1	11020	8469.1	9064.1	13718.3	8235.8	15171.8
NRP1	8799.4	9083.5	11761.9	9113.7	8099	11702.8	9967.2	6118.9	10190.1
COL3A1	6636.3	8347	2523.3	20896.3	11542	6680	9119.3	3884.8	14783.7
LBH	7490.8	4745.5	1401.4	10898.4	7201.4	6452.8	6124.3	21293.2	17873
FBLN5	26437.4	7531.5	4415.1	6062.3	4035.9	10002.7	4176.5	13983.8	6814
C1R	7319.6	7042.8	9749.7	7264	9102.7	11999.5	4337.1	23799.1	1958.9
CTSC	9806.3	4773.2	24106.7	10784	7276.8	4847.1	5059.7	13639.4	1694.5
COL5A1	4400	6223.1	3133.4	19732	12147.4	7353.1	9604	3396.9	15001.6
PFN2	5511.4	8853	9503.5	11951.8	9452	7645.8	6403.3	7742.7	11446.7
ECM1	13803.8	10227.7	7459.8	5830.5	6792.8	8360.8	7018.2	8513.8	9842.3
SH3BGRL	6829.1	7190.6	6122.9	11087.6	10019.7	11359.6	6226.6	7242.1	11250.9
SNAI2	8272	10047.8	6312.9	10118.7	6976.5	7990.4	9064.7	5019.1	12517.8
LUM	20551.1	4236	657.7	4656.5	10791.2	3515.5	6219.8	7788.9	16495.4
MMP2	9765.4	6591.2	5064	9583.8	7267.6	11782.3	6381.3	3615.9	12968.5
COL3A1	3887.3	7182.2	2453.2	15127.9	7570.6	8031.8	5481.8	3210.8	15846.2
MFAP2	6467.6	8446.4	7442.8	4301.1	11851.2	6819.3	9571.9	3444	10159.1
FBN2	14612.6	8160.6	6816.2	3286.6	2477.2	5244.6	3115.8	12084	12538.5
GPX8	5589.6	6481.2	9454.9	6661.6	9934.6	6157.1	7106.1	8017.2	7887.9
CNN2	6325.8	7988.5	5744.7	7756.6	7593.9	6658	10407.6	5594.4	8802.1
GPX8	4809.9	5720.5	8356.1	7036	9518.5	5404.8	7728.2	7734	8355
MOXD1	12651.9	6011.8	12035.9	3531.3	15937	6999.1	2687.3	1965.1	2510.1
TIMP3	7485.7	2805.1	6438.5	17371.9	3422.9	4189.2	5378.1	5532	11553.6
COPS4	5898.4	7599	9164.2	6292.6	6298.9	6940.3	5953.5	8675.8	6685.6
CYP1B1	1977	11400.8	6817.8	16798.5	10187.4	2041.2	4538.8	1441.5	7734
TTC3	8626.8	6490.7	6600.7	8277.2	9476.1	5917.1	7476.8	3484.8	6495
AKAP12	4339.3	7846.4	5341.7	8754.6	9021	8549.4	4680.7	10257.7	2590.5
SFRP1	6980.8	4765.6	4173.4	3502.6	4412.7	4648	1813.9	28980.9	1047.3
SELM	8818.6	4472.1	5306	8984.9	5283.6	5677.8	5626.8	7641.4	5934.2
PDGFRA	6408.1	6395.8	5900.5	4742.4	2723.8	4093.1	4360.9	14799.6	6830.7
ADAM12	2376.3	4089	3555.1	11796.8	12003.6	4978.8	6440.7	1645.9	8371.5
NEXN	6423.1	4576.6	4955	6872.1	7392.3	7022.3	7406.8	4353.9	5849.3
BOK	5632.8	6389.2	6292.8	7695.3	6715.1	5037.2	7228.8	3989	5222.2
COL6A2	6458.8	6149.5	3538	5800.9	3924.1	6678.8	5077	6980.2	7023.5
OLFML3	7714.3	6458.2	5172.2	3739.1	4185	7104.9	4256.3	3234.5	9445.5
FKBP7	5813.8	6357.1	6255.8	4799	4021.3	6059.7	6772.4	5620.7	4894.4
CLMP	5411.2	4848.6	6663.8	7182.6	5784.9	4154.8	7284.5	3697.5	5314.6
CNRIP1	3321	5061.6	6523.1	8683.8	4532.4	4011.4	5997.4	3824.6	5020.6
ANTXR1	4650.8	4061.9	3598.1	4320.1	4599.4	6941.5	4841.5	6408.5	6513.8
CRTAP	5020.1	4118	4483.6	4912.3	5339.2	5696.5	4220.1	6351.3	4422.8
COLEC12	2695.7	12968.6	4849.2	1935.2	360	6618.9	2754.1	5081.6	6556.8
FAM3C	3749.3	5004	5037.3	3799.4	3225.4	3838.1	4075	8209.7	6807.2
CLEC11A	10335.4	3328.6	4174.1	2698.1	455.4	3577.2	2237.4	6219.5	8229.8
PBX1	5693.3	2930.7	2715.8	2196.8	4835.8	7597.6	3019.8	7458.1	4213.5
TTC3	3127.6	3932.7	3466	6198.4	4713	4764	3878	3030.2	7146.7
TMX4	5307.1	3278.6	3433.4	4716.1	4684.5	5443	4237.5	3804.5	5052.8
NEXN	4914	3697.2	4105	6214.4	6134.2	4539	2937.5	2693.1	4410.8
PTK7	6575	3206.6	1415.2	3259.2	3614.2	4222.2	5896.3	2117.7	8519
FZD1	3896.8	8248.4	4256.3	3645.6	1997.9	5615.7	3974.4	2731.2	4406.2
TPD52L1	1573.5	2387.6	1388.9	4562.7	5825.2	4160	3073.9	9828.5	5099.9
THSD4	2806.3	1766.4	2218.1	1542.4	1526.4	2674.1	2884.3	16702.4	5140.6
DDR2	4365.9	4442.4	4048	5738.9	2473.7	4372.2	3425.7	3387.8	4234.2
DDR2	5821.1	5883.1	4901.5	5006.8	1391.7	3021.6	2028.6	3857.3	4490.7
DLC1	2255.1	3488.2	3020	5400.2	3906.7	3336.2	4903.4	4684.5	4935.2
LMO4	3123.8	2779.4	4138.5	3867.4	4330.7	3982.7	4920.1	3189.9	2513.3
RBP1	734.5	2235.9	2001.4	4038	2375.6	15044.4	4692.7	117.6	947.6
OLFML3	4608.7	3953.7	3072.4	2215	2675.5	4128.6	3238.1	2200.2	5327.3
NRP1	3827.8	3747.9	4800.3	2452.4	3360.8	3183.4	3695.9	2744.6	2533
CCBE1	2523.5	2763.7	7098.2	1686.8	2242.1	883.7	1803.3	9274.1	2013.4
RHOBTB3	2712.6	4797.4	2183	2034.4	2104.7	3446.3	4682	2340	5957.8
TMX4	3761.1	3901.3	4371.3	2654.9	3037.3	3369.7	3285.2	3040.6	2438.2
CRTAP	3107.4	2847.7	2473.4	4167.5	3523.1	2677	2462.5	3511.1	4627.1
MEG3	2558.6	2146.3	2105.5	4153.7	4246.1	2244.6	2947.8	2264.4	5429.8
KANK2	2491.6	2801.2	2667.1	5844.3	4110.8	2854	2567.5	1758.9	2259
PRICKLE1	2317.3	4031.5	3174.1	3085.7	1763	4003	6045.4	270.8	2519.8
WSB1	2069.2	2167.8	1884.7	4376.6	2886.4	3031.5	3285.3	2571.1	4090.8
PAWR	1369.4	2617.9	3016.7	4007.7	3392.3	3335.2	3303.2	1201.9	3858.7
CLDN11	3017.5	2834	4041.8	1813.4	3123.3	2391.5	3978.4	3170.9	1663.7
FBLN5	7683.4	2106.1	1257.6	2400.7	1536.7	3188	1343.8	4271.5	2233.5
WLS	871.7	3078.1	1774.6	5747.1	3316	2416	2921.3	2744.3	2453.7
AKAP12	1762.4	2654.1	1816.9	5409.6	4172.5	3944.8	2614.8	977.1	1000.5
SELENBP1	4797.8	2990.4	2163.6	1643.2	1800.7	2099.4	1670.8	5238.3	1306.5
FMOD	7719.8	439.1	160	2126	1731.3	3643.5	1306	4831.8	1388.3
NTM	2977.3	3732.6	1178	2292.1	1628.4	2820	2124.5	643.8	5796
CCS	3359.4	2488	2864.8	2033.6	2405.3	2294.9	2237.9	3182.3	2178
SEMA3C	1241.1	2039.5	1492.8	4199.7	3117.1	2694.5	2584.5	1996.3	3290.4
ZEB2	3749.2	2414.4	2277.5	2187	1598.2	2122.2	1588.7	3135.3	3343.5
LRRC17	136.8	3060.6	1099.9	4541.5	6701.4	2313.3	1071.1	2812	575
PCDH18	1768.3	2240.2	2094.5	3327.6	1139.5	1615.3	1150.3	3457.8	5488.9
PPP1R14A	829.6	2444.6	631.2	3705.7	2669.4	705.9	578	9759	537.9
PHACTR2	1875.8	3242.6	2722	2763.6	2577.9	2341.2	1626.6	2710.8	1913
FAM3C	1870.2	2456.8	2702.5	1689.9	1579	1827.7	2019.3	4153.6	3256.1
COL1A2	2019.1	2269.9	1519.9	4322.3	2753	3235.9	2627.2	1077.5	1490.6
MEIS1	3065.2	1280	1782.4	1948.5	2920	3484.9	1543.4	3127.3	2119.3
FBLIM1	2087.3	1748.9	1007.5	3185.6	3567.3	1841.4	2898.5	1237.1	3324.3
CTSC	2756.7	1726.9	4627.6	3361.9	2246.8	1456	1279.5	2510.5	564.8
OAF	3936.6	2356.5	1959.1	1922.3	2827.8	3052.1	2221	651	1534.9
LRP1	2442.1	1582.1	1298	3368.7	2401.1	2603.1	2791.8	1462.7	2372
SYNPO2	2207.4	630.2	259.7	1703	1955.1	1055.7	573.6	9558.9	1096.7
PHACTR2	1397.6	2104.4	2038.9	2506.3	2843.9	2588.8	1532.3	2411.6	1451.7
KIF26B	3547.5	1628.6	237.1	428.8	728.4	3768.7	3014.9	962.6	4532.1
PRSS23	1812.9	2259.5	1864.3	3174.4	2431.9	1095.3	1207.4	2125.9	2850
KCNQ1OT1	2246.9	2122.6	1469.4	638.3	1799.6	3898.8	3622.6	1387.2	1551
ENPP1	1645.2	1290.1	5848.3	674.5	791.8	984	3190.7	2652.2	1187.1
CNOT4	1909.1	1781.7	2059.9	1493.3	1765.7	2176.9	1936.4	2571.8	2134.6
ATP2B1	1507	1825.3	2918	3824.6	2595.8	1463.5	1101	1117.6	1099.3
SOCS1	2042.3	2710.5	1213.6	1672.5	1342.7	2650.6	1773.9	1958.4	2059.8
HIC1	1977.3	1501.4	1303.7	1915.7	1785.8	2205.2	2011.7	1161	2355.9
AKAP12	843.2	2158.5	1162.9	3314.1	1689.9	1772.8	1599.4	2394.5	1230.3
CHST2	1550	1514.4	2254	2110.3	1763.4	1492.4	1735.8	1412.4	1888.6
TBX3	2684	1386.1	2265.8	664.1	496.1	1905.8	1678.5	1500.7	1537.5
ANGPT1	3352.1	1120.5	1314.4	930.1	836	1307.6	1395.8	2006.7	1774.2
PDS5B	1169.6	1653.7	1578.2	1464.2	1226.9	1428.9	1652.5	1830.3	1970.9
TNFAIP8	1157.2	1536.6	2307.4	1542.4	1496.2	1426.3	1543.8	1874.6	1073.3
LBH	2313.6	1206.3	1211.1	905.8	1184.8	1029.9	3278.4	1488.8	690.8
OAF	2503.3	1207.4	1242	1210.9	1877.8	1753.3	1690	484.8	983
EHD2	1244.6	1407.4	1223.8	2029.1	1686.7	1155.6	1145.3	1321.5	1267.6
CLMP	1380.7	1081.6	1581.8	1692.6	1287	1053.8	1623.6	1040.2	1054.5
FLRT2	1629.1	1192.8	1517.7	1048	1034.1	1439.7	994.1	1763.5	866.5
PDS5B	1556.7	1335.1	1560.3	1117.2	1078.1	1252	1713.9	646.4	1176.8
COL4A1	225.4	828.3	311.9	2773.6	3205.7	415.5	1329.4	528.7	1226.7
PDS5B	1025.3	1229.9	1058.5	839.7	971.3	1422.9	1388.6	1225.5	1101.7
EDNRA	675.2	978.9	845.6	2343.5	1635.1	1117.5	784.9	747.1	1100.7
NID1	509.2	724.6	778.1	1812.2	947.7	1086.9	798.2	586.9	2019.6
PBX1	1222.4	621.6	615.9	395.8	731.1	1240	470.3	2794.1	1034.1
ANTXR1	1560	856.5	644.4	646.5	720.1	655.9	788.2	2167.3	1084.8
FLRT2	863.7	651.8	857.2	740.5	860.2	1425.1	792.7	1911.7	1005.4
SMARCA2	909.7	821	870.7	1390.9	980.4	821.2	977.6	871.3	1377.7
NRP1	875.4	1023.6	1281.6	952.9	883.2	922.8	607.9	819.6	1319.4
ENPP1	843.1	482.9	2363.6	340.3	412.7	356.1	1451.3	1841.2	560
TTC3	1167.4	1143.7	1152.6	960.9	893.5	937.9	907.3	629.8	857.3
TMEFF2	1408.6	1076.5	1352.3	486.8	840.4	1214.4	1372.4	419.1	428.8
SNAI1	1529.4	648.6	625.9	881.9	1003	730.8	1402.1	716.1	899.9
COX7A1	26.7	20.8	23	45	27.8	27.2	55.5	8122	20.5
CDH11	464.4	999.5	754.2	1629.8	477.4	918.2	753.6	759.4	1549.3
MDFI	252.4	1076.7	159.5	542.6	2097.7	1188.6	1552.5	189.2	1092.1
TMX4	1038.3	782.3	802.4	842.7	841.7	1191.2	1013	622.3	963.3
TRIL	207.9	725.7	32.6	485.8	2508.3	386.4	1079.4	165.9	2481.7
ANTXR1	1248.1	729.6	521.3	570.4	672.3	528.8	596.8	1766.1	902.8
FBLIM1	730	614.1	339.9	1206.1	1307	645.5	1012	447	1147.3
PLEKHA5	762.4	724.2	706.9	657	687.5	950.9	911.5	906.6	1095.6
TTC3	1049.3	1001.6	1066.4	860.7	507	744.5	907.8	407.7	755.9
EXTL2	592.6	812.4	882.4	977.2	618	723.4	639.7	816.2	1113.6
SESN3	444.7	524.2	1998.4	1109.3	937.6	541.6	1008.1	317.9	88.3
SEMA3A	446.2	868.4	1379.6	238	679	553.7	912.6	1133	300.6
PLAC9	806.1	838	1078.9	593.6	411.9	750.7	345.6	1213.3	388
TRPS1	1831.3	637.4	899.3	559.1	161.5	645.1	551	664	425.1
TBX3	1364	542.7	945.5	425.8	368.4	679.8	907.8	378.2	698.6
ASPN	868.4	1704.5	433	1554.8	130.5	897.3	336.3	174.9	75.7
NFIA	427.4	608.5	555.1	1484.1	727.3	639.5	491.4	784.8	457.1
CLDN11	1022.4	717.4	832.7	402.8	427.3	1054.4	436.8	884.3	266.9
MATN2	88.5	492.6	1230	518.9	355.2	292.5	420.7	2085.7	509.5
TMEFF2	92.8	430.8	4026.1	309	97.1	145.5	196.1	274.9	108.2
CCBE1	368.9	358.6	1063.9	394.7	341.9	101.6	230.4	1043.1	441.2
NFIA	336	501.2	474.1	1045.6	389	339.3	465.8	266.6	436.3
SPON1	2062	117.5	9.8	59.7	77.2	413.4	88.5	84	37.9

## Sheet: IPC
GeneSymbol	Wilms1.mean	Wilms2.mean	Wilms3.mean	Wilms4.mean	Wilms5.mean	Wilms6.mean	Wilms8.mean	Wilms10-M.mean	Wilms10-T.mean
LGALS1	291149	286632	308043	241624	262275	241063	309424	297830	285197
TUBA1B	177174	213314	210362	194263	203379	196612	255389	227524	206069
HMGN2	122680	204246	209370	145893	179643	174662	211796	225113	185989
TUBA1C	141730	178194	187642	161347	168540	156136	211951	180617	174569
TUBB6	154728	176118	187137	159057	174271	156610	196317	195254	160782
TUBA1C	128776	158027	133515	146134	139472	127359	171945	136840	145404
TK1	71679.7	78253.5	94022	39017	56498.3	45755.8	91890.8	102148	71268.4
FBLN1	122107	95211	92654.9	44149.7	19882.6	84036.3	40447.7	100758	39118.8
TUBB6	69718.2	75628	74050	65037.8	69467.8	53575	79961.5	64277.5	67520.9
TUBA1C	56171.8	76182.9	59547.4	73695.4	73611.8	53099.3	80038.6	69086.4	65825.3
LDHA	55069.2	73035.4	77449.6	96484.9	65748.6	37932.1	60626.2	56310.9	67470.5
HMGN2	41096.8	80305.2	81781.6	47310.5	52644.4	52987.6	70337.4	90334.5	71510.8
THBS1	63827.9	60396	40987.8	93459.4	88539.4	21604.3	32744.4	45124.8	126526
TUBA1C	55251.2	65853.6	59952.5	63478.7	66015	48261.1	84733	58623.6	59237.3
TPM4	50397.5	50589.3	52977.9	63910.9	57218	66111.9	54749.6	72359.8	92379.6
HMGN2	36482.8	73370.4	73130.4	49881.5	55554.4	46042	57939.9	84805.4	66602.5
HMGN2	40685.7	76190.6	72422.7	46897.6	48053.3	48554.1	56160	73147.3	57334.5
ACTN1	36509.9	56957.7	52262.6	57962.3	53730.9	39588.1	63384.9	64367.7	62140.1
TUBB	38457.1	50230.7	45726.1	42980.1	45125.2	38377.4	66842.9	55739.5	47425.1
KPNA2	36005.9	50019.2	43374.6	41617.4	38410.1	42022.3	57076.4	29230.2	47310.4
LDHA	40612.3	45335.1	49210.9	39876.7	35896.5	33230.8	52645.4	37565.3	36820.7
H2AFV	31469	52259.7	55936.7	28568.3	33372.1	40096.2	54524.3	37587.2	36568.9
ACTN1	48837.5	34601.3	31681.9	52212.9	54317.8	27369.9	38462.2	27011.6	54793.9
TPM4	33346	34872.4	34391.4	42720.5	31309.3	41037.9	36786.2	41752.8	62735.2
TUBB	30782.7	39492.7	36456.5	39709.8	42181.9	32406.7	51317.6	41813.1	38837.3
ACTN1	40382.9	28090.6	23744.9	45769.2	45001.4	22364.1	33168.8	22532.2	46376.5
TPM4	26091.7	26230.5	28017	36809	30983.4	34956.8	30332.3	37584.8	53182.2
TIMP2	52735.4	38670.1	32526.6	19965.8	20138.8	40734.7	30433	31166.3	31380.8
SAE1	28809.6	34053.8	29657.3	28968.5	31965.7	34353.4	31717.9	43182.3	34611.1
H2AFX	28298.5	43552.9	51080.6	24482.5	31218.2	19570.7	38283.1	22882.1	32114
TPM4	26682.6	23177.4	25159.9	31868.1	27725.2	22879.2	24100.3	24303.8	39991.1
COL12A1	33449.6	8584.8	7526.2	14169.7	5830.6	30215.2	17527.4	29088.3	78955.9
BIRC5	23486.2	33635.4	29584.3	12139.4	15273.2	17334.9	38844.9	26122.6	26097.2
SCARA3	13703.6	23276.5	20807.1	17274.7	12268.3	16716.6	20131.5	61670	20707.2
HMGN2	14113.8	26557.2	27547.8	19405.4	21962.1	16408.5	17164.6	28252.1	20123
C12orf57	23608.1	22871	28218	20931.1	23011.3	23572.4	15635.7	15938.6	17663.5
RRM1	15171.2	20733.3	20788.5	14130.6	17245.1	15640.7	26590.5	24394.7	18674.2
LDHA	13579.5	20297.1	22484	23678.2	17897.7	10934.4	19205.5	19868.8	19635.5
TYMS	13436.6	15935.5	37259.5	13762.3	13157.7	13190.9	15542.2	20150.6	19280.7
EMILIN1	15244.8	19368.5	20010	15380.4	13821	12586.1	17815	15016.4	20674.8
NUCKS1	17802	20526.9	20936.4	15418	15462.6	14465.8	23062.9	8103.6	13280.6
SIVA1	16680.4	19005.3	18291.2	12697.5	13447.7	14206.5	17726.8	17259.5	16134.1
PRC1	11730.3	16807.3	17043.2	14238.8	16935.3	11449.7	23964	12984.8	19035.1
TMEM106C	19396	16696.8	18712.1	11377.6	12658.5	16692.9	14108.2	19291.7	15127.5
DUT	14424.6	16025.4	17565	13531.9	12558.2	14845.7	12583.4	12243.5	13502.9
DNAJC9	9033.9	13921.9	13693.1	10130.1	13190.6	10518.3	18682.6	11810	12603.3
FST	7891.5	2899.2	6114.1	3226.2	3962.7	1589.5	3590.3	72597.2	10755.4
CDCA8	9610.6	15948.5	15554.9	8411.3	10284.4	8639.7	20570.8	10803	12449.3
CYBRD1	16683.6	10545.3	9129.7	11184.4	11702.8	11074.6	7506.6	20586.8	12676.1
TUBB	9405.1	11702.7	11312.7	15301.6	14521.5	8819.2	14648.7	11090	14185.5
GNB4	9059.8	10817.1	11334.2	8861.3	11019.7	13417.9	13373.8	18767.6	13283.8
PTN	5850.9	19690.9	12128.3	5239.4	7227.5	11817.2	9982.2	29841.9	6520
STRA13	11243.2	10488.7	11492.8	8956.2	9671.2	13122.7	15173	15099	11719.2
KIAA0101	9499.8	13244.8	16735.3	7401.9	9127.8	11364.7	19688.3	9471.9	10351.1
THBS1	10112.3	9594.8	6283.5	18421.2	16940.1	3659.7	4964.7	7602.3	24217
BUB3	10498.4	12045.3	12839.5	8987.5	9653.8	9968.8	13546.9	13080.2	11116
CDKN2C	9405.9	13051.8	15834.2	6410.2	7371.8	8102.2	13584.4	14782.4	7386.3
USP1	5438	9656.6	8683.7	9194.3	9245.8	9344	14741.2	8509.3	9976.3
NUDT1	11038.7	11904.4	12674.3	5508.1	4619.2	11384.9	9825.1	10240.1	6684.9
PCNA	8399.5	10089.4	9964.7	7550.3	7826.8	8430.3	9949.7	9874.8	10799.2
SPAG5	6612.9	11450.1	11586.4	6547.5	5510.7	6100.6	15517.2	8146.8	10976.7
FUS	7756.7	10304.9	9215.1	8623.5	8275.8	7867	11952.6	6567	9460.8
KIF2C	6738.8	10949	10213.2	7707.1	6948.1	7608.6	13601.2	4764	9230.7
CALM3	8185.6	7704.7	10719.5	8063.5	7772.6	6184.3	8249.2	11757.5	9026.6
PELO	8607.5	8050.7	7165.7	8693.3	7949	8609.1	8551	9815.3	9740.6
RNASEH2A	8418.9	9902.4	10127.9	5538.3	5422	7848.5	11319.9	6569.8	9085.7
KIF23	5013.3	8974.4	7866.4	6788	7098.5	7673.7	13196.3	6022.2	10610.9
RAI14	6224.3	7932.9	5328.5	12902.5	6894.5	9373.1	6588.7	5706.7	12019.9
RBM14	7264.6	10188.8	9092.3	5533.3	6497.3	7213.8	6226.5	9859.7	7914.6
PTN	4339.9	14085.6	8310.3	3122.2	4125.8	8017.6	5664.7	18594.4	3459.5
CDT1	7794.2	8924	9463.7	5577.7	7512.2	5608.7	8421.1	7779.7	6157.9
CARHSP1	7875.3	8393.1	10528.1	3879.2	6547.6	6546.5	8540.1	7402.9	6909.7
FABP5	4285.2	8693	8787.5	5904.8	6338.1	12036.4	8930.1	4579.3	4986.6
UBE2T	6213.5	9344.9	9063	4673.6	5477.6	7494.3	9871.3	6306.1	5515.4
EZH2	4148.8	7629.9	7024.2	3840.5	5622.2	10236	10671.3	7984.4	6742.2
BUB3	6121.6	7823.6	8344	5885.2	5736.2	4918.7	8479.1	8338.5	7540.9
SMC4	4050.7	7456.9	6838.4	6995.9	4094.6	6402.2	10021.8	5581.4	9339
NENF	8552.8	7008	7168.6	6588.7	5637.6	7060.8	4479.3	7074.9	6773.5
EMP2	6195.8	5459	13580.1	5169.4	3938.1	6809	8075.3	8965.8	1908
RACGAP1	4267.4	7262.2	7165.7	4942.8	4636.6	4835.1	10828.3	7196.4	8489.1
ASPM	3957.7	6745.5	7396.9	4191.5	4844.2	6489.6	12617.5	5416.5	7346
CDC45	4224.7	7798.1	6914.8	3906.9	6237.1	4995.6	8009.1	4935.8	5262.2
SRPX	9226.7	5934.7	7420.6	2984.9	6051.8	6177.6	4819.5	5612.8	4008.7
FBLN1	12342.2	7963.5	6606.9	4036	1601.4	6009.5	4441	5468.8	2930.7
CENPN	4879	6334.1	6993.3	4156.5	3548.1	7571.1	8922.2	4614.3	4064.9
CDKN3	4681.5	6997	6869	2640.9	3230.1	4998	9409.9	5520.1	4868.5
ZWINT	3449.9	5732.1	5713.3	4465.3	4784.3	4166.7	9749.4	4588.9	6279.9
RACGAP1	3178.2	5406.4	5757.5	3168.3	4233.7	3965	10344.7	6901.8	5313.2
CKAP5	4795.7	5451.7	4596.8	6736.6	5839.2	4811.9	5375	4269.4	6208.9
FANCG	4273.6	6711.3	6547.3	5247.1	5659	4298.2	6284.1	3764.2	5107
CDCA5	4255.5	5473.9	5875.6	3754.2	3799.5	4617.8	9128.1	4295.1	5138.4
MYH10	2208.3	3708.7	1733.5	13252.6	7720.6	4219.6	3912.2	2602.4	6630.1
TOP2A	2793.4	5534.2	4409.4	5734.1	3809.9	3904.8	7914.1	3468.6	6607
LMNB2	3794.2	5408.1	4601	3957.3	4491.3	3977.1	6276	5252.2	6011.7
NUCKS1	3303.2	5416.5	4173.6	5304.9	3456.2	3616.8	4641.4	3993.8	8339.9
SAC3D1	5116.3	5807.8	5300.9	3664.4	4049	3411.4	4799.7	4443.3	4987.7
NUF2	3113.2	5008.8	5995.1	3526.6	3057.6	3554.2	7935.5	3980.7	4417.2
NCAPD2	3744.8	4701.7	4670	4857.7	4686.4	2723	6578.8	3297.8	4941.6
SCARF2	5517	4302.3	5378.1	5374.4	4124.1	4583.3	6681.7	1452.7	2422.5
SPC25	3700.5	4880.6	5767.8	3251.7	3827.1	3098.9	8393.2	2883.5	3290.5
CALM3	6408.4	4387.5	5858	2245.2	2545.3	2767.2	4494.4	5255.4	3113.3
RAD51	3663.8	5341.2	4896.9	3075.5	3601.3	3402.7	5181.4	3644.2	3830.8
TMSB15A	3573.6	5225.3	5568.3	1625.1	2050.3	5302.5	4782	2675.6	5353.5
BCL7C	3773.7	3982.9	3701.3	4295.6	3987.4	3049.6	4517.3	3396.3	4995.9
CDK1	2590.1	4463.1	4315.2	3336.4	3471.3	3643.9	6637.7	2448.2	3766
SKA3	2631.4	4697.8	3935.9	2544.3	2891.9	3255.5	7030.3	3376.9	4188.6
RGL1	4974	5999.3	2400.8	4712	3052	5169.5	2979.9	3070.9	1987.5
SCARF2	2832.1	2886.3	2646.1	3702.4	5592.5	2957.6	3894.2	3044.2	5640.4
KIF20A	2662.1	5019.2	4210.2	3001.1	2643.3	2531.8	4242.7	3286.2	5105.2
KIFC1	2952.6	5011.8	4494.7	3465	3059.8	2076.2	5088.7	1869.8	3746.5
RRM2	2545.9	4078.4	4730.1	2625.9	2031.1	2138.7	3333.4	4402.6	5375
C19orf48	3047.8	3535.1	3652.8	3504.9	3124.2	2825.3	5369.8	2174	2734.5
CHEK1	2653.3	3503.7	3549.3	1903.5	2744	2930.5	4454.7	3456.8	3106.9
FABP5	1898.2	3430.6	3657	2565.4	2552.1	4967.1	4621.5	2288.4	2230.7
RARRES2	4781.1	5475.3	1423.6	470.6	1133.8	7838.4	4967.5	1009.8	968.9
CENPN	2953.2	3041.7	3107.4	2334.1	2973.8	2857.4	3734.3	3244.5	3758.7
POC1A	3045.3	3822.9	3860	2614.7	2700.8	2484.4	4155.4	2168.1	3046
KIF22	2503.2	3581.4	3258	2242.3	2299	2212.8	5857.4	2289.9	3049.4
CENPE	2425.3	3655.4	3222.8	2142.2	2478.7	2936.2	4741.3	2475.7	2982.7
UXS1	2903.8	3166.9	3142.1	2436.9	3704.7	2770.1	2774	2601.4	2505.4
LMNB1	1867.7	3401	3201.1	2438.4	2681.8	1645.5	6931.1	1112.5	2239.7
FABP5	1657.6	3254	3128	2564	2431.1	4700.7	3478.7	1782.6	2232
CNPY4	3437.6	3113.4	3691.2	2332.2	2900.4	1536.9	1819.7	2852.1	2937.5
DIAPH3	2325.8	3121.4	2918.4	2794.4	2396	1831.7	2915.4	2531.2	3169.8
MELK	1827.4	3153.5	2468.3	2345	1744.2	2333.7	4853.5	1775.2	3468.7
NUCKS1	1778	3195.3	2479.2	2799.2	1776.9	1771.5	2487.8	2349.7	5248.9
TACC3	2366.5	3040.8	2972.4	2092.3	2487.3	1436.2	4729.2	1719.5	2109.4
BUB3	1711.3	2111.5	2710.3	2464.9	2182.9	2370.6	3978.4	2214.3	3089.3
GPSM2	3015.6	3733.9	2354.2	1613.5	1314.8	2458.6	2311.5	2959.6	2664.8
RPL39L	2943.4	3028	1127.9	2322.9	1323.7	2079.5	3906.8	2391.6	3101.2
COL12A1	2410	746.2	627.6	1219.5	459.5	2263.2	1410.3	3075.4	9408.5
CENPJ	1956.5	2988	2499.4	1815.8	1872.2	2059.9	3496	2187.3	2338.3
PSRC1	1677.2	2330.5	2732.8	1611.6	2171.7	1532.8	4368.9	1691	2519.9
GNB4	1813.6	2218.9	2417.3	1875.7	1680.9	2325.4	2225.2	2968.6	3027.5
CENPN	1984.6	2932.2	2986.3	1615.4	1389.6	2564.5	3233.9	1962.5	1648.9
EMP2	1631.2	1648	4436.1	1529.9	1415.1	2481	2772.3	3254.8	691.1
CCDC34	1774.2	2138.4	2407.7	1706.3	1869.2	1729.8	3976.9	1771.2	1956.5
FBXO5	1351.5	2410.9	2279.3	1520.3	1616.4	2765.8	3420	1600.8	2015.7
CDCA7L	3643.1	1456.4	2160.1	1206.4	1691.1	1511.2	1725.4	3254.4	2084.3
C21orf58	3320.8	2044.8	2080.5	1202.4	1536.5	1403.6	4932.5	808.1	1254.8
BCAP29	2251.2	1907.2	2202.6	1936.8	2199.8	2133.9	1882.6	1839.6	1841.4
PRTFDC1	2187.3	1914.1	2475.5	1333	1490.7	2221.7	1505.7	2625	2204.6
DSN1	1777.6	1831.4	1913.7	2007.8	1922.9	1653.3	3034.8	1701.1	1954.6
SHCBP1	1486.9	2243.1	1828.7	1921.6	1516.9	1712	3223.3	1340.8	2171.7
DUT	1739.9	2256	2467.6	1568.8	993.3	1801.8	1920.2	2034.6	2307.5
CENPH	1114	2115.1	2193.5	1495.6	1417.9	1604.1	2813.1	1685.3	1999.8
PSMC3IP	1284.8	1788.7	1976.1	1569.3	1486.6	1296.6	2473	2298.1	2056.7
ZWILCH	1573.9	2275.1	2357.4	1369.6	1390.8	1541.6	2344	1279.3	1922.3
CYBRD1	2262.4	1842.1	1806.4	1045.4	1455	1802.9	1257.6	3043.6	1410.1
KIF15	1135.9	2278.3	1882.3	1276.5	1252.6	1521	2956.2	1373	2170.9
FABP5	1106.3	2208.3	2385.5	1428.2	1663	2500.5	2145.7	1078.2	1067
DEPDC1	1511	2224.1	2611.7	1066.3	1278	1475.2	2895.8	780.7	1543.8
GLO1	1459.4	1889.5	1480.9	1779.6	1493.6	1673.7	1970.7	1456	2144.4
HMGXB4	1321.9	1805.8	1448.6	1837.4	1716.4	1717.6	1693.8	1448.5	2186
E2F1	1808.9	1997.9	1988.9	1227.9	1402.1	1383.7	1843.9	1395.3	1570.4
RRM2	890.6	1433.1	1456	1868.2	1219.9	994.4	1968.1	1440.5	2436.5
MBD4	1060.5	1540.1	1406.7	1432.4	1290.1	1683.2	1605.9	1819.2	1732.6
RNASEH2B	1245.1	1836.6	1439.8	1160.1	1342.8	2139.3	1636.1	1164.4	1533.6
NUCKS1	1951.9	880.8	1514.2	1935.8	1594.4	1755	1260.8	1199.9	1339.6
CKAP5	1025.8	1298.1	1044.1	2199.5	1314.4	1329.5	1868.2	1103	2081.9
PLSCR1	1334	1113.8	1580.4	1046.6	1232	2060.5	1265.6	1932.6	1073
SGOL2	857.7	1764.6	1657.1	1287.4	992.2	1128.4	1868.5	1083.9	1888.9
GNB4	1104.9	1512.8	1544.3	1212	946.9	1217.5	932.7	1892.5	2075.8
CKAP2L	969.6	1651.7	1727.5	1430.1	1100.8	887.4	2057.8	742.6	1436.9
RAD51AP1	946.2	1569.4	1361.6	1079.4	1037.7	1136.4	1914.3	1241.7	1695.1
CDT1	1742.8	1569.3	1560.2	900.4	1094.1	931.1	1814.4	1056.2	1098.3
POC1A	1339.2	1489.5	1430	1020.5	1194.9	996.1	2092.4	1002.6	1110.7
MCM4	961	1221.2	1270.2	1239.7	1298.4	1096.2	1692.9	1003.2	1643.8
SPC24	1397.4	1619.4	1860.5	652.5	879.8	1046.1	2201.9	1196	497.8
AURKB	776.6	1253.6	1097.8	759.9	960	901	1868.5	702.3	1118.5
DTL	952.3	1127	1005.3	907.2	1022.7	905.4	1362.6	596.9	1137
BRCA1	850	960.3	1059.5	685.5	906.8	1174.2	1293.1	992.3	993.8
NUCKS1	924.2	1088.5	1054.4	791	878.4	964.9	1270.4	849.4	934.6
ZNF93	697.6	1101.1	927.7	557.5	745.4	1381.9	1372.6	687.5	1258.6
SMC2	620.2	1066.2	1122.1	979.5	605.4	662.6	1106.8	882.8	1535
MXD3	1104.9	1092.1	1153.8	700.4	787.8	858.4	1467.7	618.8	738.1
CENPM	1069	1264.6	1249.2	496.7	552	687.7	999.1	618.5	754.7
ITGA4	934.1	1227.7	818	718.4	934.1	633.6	679.3	419.4	1133.8
HELLS	649.1	962.2	920.9	699.7	625.7	683.8	799.4	873.6	1137.7
DIAPH3	822.4	978.2	1013.4	930.3	803.8	485.4	924.7	497.7	891.9
ATAD2	547.3	770	746.3	692.6	531.3	603.3	866	836.5	1207.4
CENPK	441.6	828.8	750.4	702.4	604.6	624.6	1414.2	479	859
VCAM1	18.3	523.2	235.5	3515.1	485.8	84.1	410.2	1071.2	152.7
CENPN	525.5	643	611.5	451.2	536.1	543.2	1116.3	700.7	742.1
MIS18BP1	844.1	823.6	1076.6	455.5	420	512.7	723.8	230.9	543.9
ASPM	689.7	644.5	1013.7	358.7	488.6	422.4	1251.1	281.6	445.3
CASC5	535.2	754.6	793.1	464.2	401.5	418.1	1144.8	207.9	506.9
MKI67	375.8	721.6	618.6	544.3	509.6	323.3	1202.4	271.1	583.9
MYH10	207.3	435	202.6	1760.6	748	326.1	391.5	189.8	879
CNTLN	334.6	412.7	511.4	169.8	110.1	2338.1	337.6	254.5	290.5

## Sheet: Leu
GeneSymbol	Wilms1.mean	Wilms2.mean	Wilms3.mean	Wilms4.mean	Wilms5.mean	Wilms6.mean	Wilms8.mean	Wilms10-M.mean	Wilms10-T.mean
RPS2	313214	337855	335104	367636	375536	325973	342261	363319	351752
RPS2	358276	355567	347450	284486	264310	333903	407187	359138	313412
RPL13	229834	239528	241339	215875	215568	246820	273884	282906	283690
RPL13	227346	231533	235703	233550	232205	245330	229352	240452	254894
RPLP1	225670	205288	221226	198391	200842	220117	232610	211731	179062
RPS14	208030	215260	219720	175480	204450	190011	210190	238632	181492
RPLP1	208641	187195	204353	193502	197331	197869	211731	201933	171520
RPL19	185344	183196	182872	188582	203538	235096	201076	211381	179390
RPLP2	180062	179524	180086	150606	136095	222328	160809	198140	155635
FTH1	197388	181524	174205	115770	124524	172224	135049	187032	168812
RPL10	149876	150510	138839	151813	158345	184594	134647	139685	143764
GPX1	179264	161052	189758	92880.7	124539	145167	108579	204111	114888
RPL11	130949	136894	138192	137238	152626	158947	143816	166740	150351
FTH1	173300	146911	132638	121592	153246	157580	93188.9	122307	138965
FTH1	166626	157421	145439	99168.5	99479.5	137995	119702	158536	145060
RPS25	115794	122525	128557	123203	123771	165226	131008	155594	131804
RPL10	131374	126786	122055	131358	120474	134850	128675	145014	137121
RPS14	120148	123672	121611	131064	145342	118284	129142	134284	114145
RPL27A	131592	134224	140475	104483	114742	112279	125604	128150	102092
RPL10	115912	115867	109562	117163	104948	141009	107298	131343	129272
RPL13	120164	117882	120487	108303	99364.7	123306	94205.5	121776	122521
COTL1	71919	86170.3	100850	82223.7	116641	79795.3	110572	153585	132050
UBA52	107689	115131	104861	91712.5	80062	114193	102235	103847	109694
RPL28	81742.7	88539.7	96440.6	105058	97282.6	108449	107829	118477	99739.8
RPS25	90106.6	89475.2	93367.2	84927.3	86731.1	118755	99115	122635	103202
RPS15	98803.1	99253.3	97619.3	84447.4	78623.7	120513	80360.6	114631	113599
BRI3	137612	102194	84670.4	89699.9	103413	98324.3	80951.8	101414	70327.5
SLC16A3	81399.4	75938.2	116212	95101.6	94844.5	55073	91397.4	140824	101305
RPS15	94627	97411.7	89977.3	81713.9	81154.8	123265	71104.7	98684.4	102207
COTL1	62894.8	83435.7	92251.4	67313.3	87961.8	68629.8	89003.3	133230	130995
FAU	92458.2	94605.2	102151	66296	76976.8	105250	77228.6	107024	89943.5
FTH1	102078	86424.6	86387.2	81752.1	77273.8	87136.3	102831	80847.3	75379.8
EEF1B2	80484.3	83830.5	85977.5	80269.3	97890.6	85975.4	85989.6	93461	83025.2
FAU	86909	89373.2	94544.9	64532.3	69155.2	97638.5	69435	102615	79373.6
PABPC1	63219.2	64374.4	62016.3	97706	86305.6	79595.6	56287.5	54845.3	64783.5
RPL10	64847.9	64382.5	60401.9	75159.3	68887.9	77522	71648.7	66592.8	76409.9
PABPC1	56358.9	62850.7	60160.5	89074.7	70303.3	75145	60735.2	57403.1	74461.9
RPL13	72266.1	66143.4	55692.2	55704.5	57602.3	74620.7	46315	90887.9	72616.7
ANXA1	68304.6	54458.6	66238.7	66843.6	71074.3	61105.4	58475.7	80704.3	51618.8
UBA52	58567.6	59939.6	55999.7	47434.7	38286	61993.5	55935.1	49838.4	53702.5
PABPC1	41400.4	46946.2	44766.4	83080.3	61020.3	57123.5	40299	40918.8	58019.1
RPS25	48433.8	48886.4	51790.3	42412.8	34392.7	52656.7	60098.5	70776	50551
ARPC3	50359.2	47439.7	50633.9	43053	58967.4	52597.8	46588.5	53086.3	43919.8
SH3BGRL3	42314.9	46410.8	50291.2	53753.8	40190	35941.6	40151.9	43392.2	60365.6
IER5	42074.9	52887.1	48694.6	35092	34716.4	38221.2	31554.4	65841.1	39334.9
RPS2	42493.6	42683.9	42164.8	42436.7	39031.6	29813.1	46105.1	45473.7	28302.8
PFN1	30758.4	37043.4	34834.6	44321.7	33054.3	27694.2	30489.4	27209.4	48503.7
CEBPB	45071.9	27716.3	22237.3	26731.7	23484.6	38242.5	21596.5	30466.1	24540.4
FTH1	41728.5	30127.4	27819.3	22441.5	33031.4	41295.9	22389.3	18507.6	18539.5
MAP2K3	40961.5	22552.9	30342.8	22811.2	26554.7	14696.6	23013.8	49808.5	24812.8
PFN1	23506.5	28290.9	26912.7	37037.4	25693.7	22480.5	21252.3	18124.6	36746.8
EEF1B2	22817.2	26032.7	25675.4	24616.5	25975.4	32775.7	26835.8	29974.5	24297.3
ARPC1B	29312.6	22155.9	29311.2	24744.5	37084.5	17459.7	25729.6	22291.7	21762.1
EMP3	24742.3	25986.3	27793.7	35135.2	26533.8	15532.6	25447.3	24547.4	18141.8
RPS14	29960.2	26509.8	27986.9	20913	23024.2	23512.4	28316	23287	18472.6
HMOX1	32742.6	30626.2	27214	6296.6	20238	22933.1	22053.2	33924.2	10338.9
S100A4	100220	14651.7	10115.9	3535.1	2159	21683.7	9665	7326.8	26321.9
CASP4	19029.6	13348.6	17234.9	16504.9	26212.1	27313	20628.5	39241.2	11230.1
RAB32	26578.3	17494.6	19708.7	24035.3	25214.2	23745.7	15887.3	18691.1	17568.8
IER5	29934	20988.2	25920	21886.3	15402.8	10904.7	46432.4	3457	4754
UBA52	23874.8	24126.1	23613	18223.9	16107.7	15998.8	23895.1	14002.1	14867.3
HSPH1	14510.5	18884	18573.3	15471.3	21127.6	19079	21816.7	22204.2	21507.2
CD44	24700.3	12551.9	21601.8	6505.1	18342.7	14528.6	17741.5	35948.9	16071.1
CASP4	15886.8	12537.1	15540.6	16492.4	22347.7	21257.8	15696.8	34449.6	11893.7
FAU	18123.4	18389.6	20027	13629.2	15077.8	21400.6	15580.2	20576	14588.7
PPP1R18	11493.3	15424.5	14098.9	23417.4	18353	15346.4	14568.1	13600.6	23241.1
PPIF	13668.5	12736.6	18429.3	9564.1	13788.4	11155.6	15025.6	16679.5	11835.4
EFHD2	6966.8	13958	20163.7	10548.3	13003.1	9898.4	14579	18406.8	9592.6
ELL2	10066.2	6308	11740.8	7710.3	12693.3	7083.1	7224.7	37721.7	15230.1
TSPO	15548.8	12860.5	13207.3	14552.1	11021.1	8334.4	11733.3	7794.4	11762.7
TNFAIP2	10663.5	13847.9	9443.3	7830.1	18018	21461.4	6528	8518.7	8783.2
SRGN	843.6	5219.7	22881.1	19413.8	21087.5	2839.9	6569	3762.6	409.7
ELL2	8658.1	5269.1	12513.6	6620.3	12727.4	6311.3	5411.9	17439.6	5847.6
RB1	5983.7	7604.7	6718.1	7137	8041.4	10227.5	8482.1	9501.5	9582.7
BID	6973.3	7603.7	9268.4	7015.3	9253.8	8827.3	11813.4	6758.5	5266.6
RILPL2	7680.5	7573.2	6379.3	9349.4	9093.7	7396.9	6606.1	10687.1	7255.9
RAC2	3488.6	5405.8	8693.7	5166.3	23108.2	6822.9	9214	1329.2	4875
GLA	10811.6	7662.2	6918.2	5242.2	8246.7	6907.9	10061.8	5809.5	6143.6
FAM46A	7375.8	10019.6	9670.9	5954.4	4475.7	5578.4	9276.7	4793.5	7468.1
FXYD5	9550.1	7081.1	7097.6	6979.8	6590.1	6650.1	8496.2	3874.9	7166.5
GLIPR1	4252.5	4563.9	10573.4	7114.5	6274.2	4858.5	9056.7	7403.9	3691.9
UBA52	7020.4	7657.2	7442	5129.8	5501.3	6880.9	6469.8	6448.1	4434.9
CKLF	5203.5	6349.4	6519.5	5738.2	5569.3	6189	6381	4153.4	5037.2
PLAUR	6241.9	5234.9	6318	3658.5	5509	4444.9	9030.4	4405.4	3926.8
SAT1	6363.7	3479.6	3323.4	6887.5	7661	5285	5171.8	6832.6	3492.7
RAB32	7233	4924.5	5610.7	6100.1	4054.6	5369.2	4749.9	5163.8	5004.4
RAC2	2805.7	4027.7	6176.6	3933.1	13340.9	4529.1	6305.5	1006.6	3930.1
ETF1	4870	4491.6	4155.2	5925.6	5136.6	4947.3	4384.2	4055	6429.4
SAT1	6009.3	3400.3	3285.9	6387	7291.6	4989.3	3069.9	6967.3	2704.6
ATG3	4047.3	4730.7	4605.8	4549.2	4481.4	5482.1	4925.5	5661	5606.5
MYO9B	4894.5	4268.3	4161.8	4999.1	5050.4	4069.1	4212	4453.9	5949.9
RHOG	4539.3	4350.8	4455.9	4835.4	4538.8	3775.3	3782.1	3373.8	5129.7
ARHGDIB	1646.3	4685.1	7445.5	7156.1	4336.2	2595.7	4032.9	4592.9	2289.8
FAM49B	2427.7	3808.5	3390.4	3401.2	4590.8	4925.5	4865.1	5376.6	5233.8
NAMPT	4979.1	4780.7	3475.7	1871.7	1785.8	6599.1	3725.2	4204.3	5641.8
PYCARD	6562.1	4426.3	4714.9	2780.5	4002	5351.5	2947.5	3014.5	2520.9
CST3	4353.8	4188.9	4005.4	5194.3	3436.2	4552.3	3688.6	2971.3	3427.6
NFKB1	3682.4	3161.2	3435.6	4840.8	4379.7	4039.8	2728	3450.6	4952.7
FXYD5	4893.7	4137.7	3954	3175.8	3139.6	3572.7	5447.4	2091.3	3991.4
NINJ1	4217.7	4186.3	4506.3	3807.9	2793.1	3854.6	3714.2	4216.2	2959.5
OSTF1	5599.9	1556.7	3092.8	3580.2	4720.6	3289	3717.8	4796.8	2853.3
DPP7	7522.4	2713.4	4128.2	2819.2	2912.1	3350.9	3453.6	4196.7	1812.3
BCL2A1	3335.9	3703.1	3502.9	2468.6	3575.1	4069.8	3224	4428	3628.1
G0S2	358.5	1739.1	6666.2	3082.2	4567.4	2753.9	2959.5	6712.5	2875.3
ADA	4139.1	3312.7	2790.9	4093.4	5480.8	2955	1849.9	3384.5	2459.5
RIPK2	3342.5	3226.1	3595.4	3212.7	3211.2	3884.3	2817.3	3335	3217.6
GLIPR1	1591.6	2334	4691.1	2942.9	3221	2528.2	5305.9	3859.8	1802.4
SERPINB1	4521.6	1947	2545.2	2262	2882	2981.4	1369.7	6278.1	2658.6
NMI	2243.8	3384.3	2808.7	2355.6	2908.2	6219.5	2256.2	2710.3	1777.5
SOD2	2605.7	2614.2	4360.5	1700.9	2654.5	3824.2	2095	4594.6	1766.3
NAMPT	3064.5	3195.4	2158	1283.5	1296.1	4573.3	2999.1	2992.9	4440.1
SLC31A2	3998.3	2328.1	3377.7	2253.6	3357	3111	1851.6	3035.5	1356.5
ANKRD28	3037.6	2651.2	2907	1971.5	3244.5	3043.5	2020.7	3242	1829
CKLF	2625.5	3089.9	3104	2634.3	2792.3	2759.7	2903.4	1892.2	1980.3
PLIN2	2411.2	2348.1	2170.8	1921.4	2221.4	2451.6	2259.6	4712.2	3103.7
HCLS1	1766.5	2796.8	4597.5	1767.2	4797.9	3247.7	2153.2	87.3	1567
ICAM3	2779.8	2867.8	2953.1	2110.5	2995.2	1917.1	2852.9	2204.6	1825.7
GTF2B	2490.1	2385.1	2272.7	2302.1	2916.7	3335.1	2323	2370	1958.9
TGFB1	1070.2	2364.5	2128	4774.3	2810.6	1416.1	2884.1	2169.3	2678.6
MAP2K3	3699.8	1882.3	2451.8	2034.2	2123.6	1064.3	2126.7	3213.9	2169.9
LY96	3500.7	2066.8	2513.7	2230	2685.5	3046.7	1357.7	2421.3	777.7
CREM	2360.1	2327.7	2679.5	1649.4	1763.6	2845.2	2040.6	2726.3	2111.1
NAMPT	2452.1	2691.8	1974.7	1012.7	927.6	3357.3	1897.1	2480	3515.7
COTL1	1585.6	1760.9	1914.2	2281.6	2954.7	1434	2567.3	2659.4	2729.8
DRAM2	2353	1904.5	1881.3	1865.8	1836.1	2696	2014.1	2332	2592.1
OGFRL1	1583.9	2523.7	3602.2	1646.3	2345.6	2159.1	2678.7	2028.6	807.3
RNASET2	2651.1	1591.6	2030.4	2865.6	2448.9	1816.7	1287.8	2170.2	1998.9
PMAIP1	1737.6	3545.3	2404.1	1884.9	1845	2825.6	1697	791.6	2021.6
RPL13	1820.1	1938.4	2005.9	2098.4	2171.6	2308.5	1536.6	2618.9	1797.9
DRAM2	2450.9	1721.4	1814	1662.3	1904.7	2141.9	1891.1	2332.4	2099.5
CASP1	4085.2	893.2	1211.3	230.2	900.9	3234.4	374.6	5717.6	602.5
ABL2	2536.2	1449.9	1592.6	1624	1613.7	2242.3	1872.5	2136.2	1946.8
CYBA	1835.9	1003.1	1680.1	2179.4	2553.2	2655.8	1933.5	1872.3	1226.2
EFHD2	1469.4	2020.8	3418.3	1593.7	1665.5	1220	2601.5	1620.1	1150.4
ARL5B	1145.6	1596.9	1343.3	1792.3	1772.8	2457.2	2496.6	1310.1	2698.9
CD68	2609	1207.2	3754.7	1135.6	1766.2	1305	1570.5	2723.6	524.9
NR4A1	3820.7	2589.8	1336.2	1118.1	789.7	1777.4	861.8	2003.6	1837.4
LIMD2	744.9	2149.9	2016.1	1574.7	1968	2095.5	2192.1	956	2274.3
IFI30	2232.6	2083.4	2517.1	649	1634.2	3453.5	1510.7	1069.2	654.7
SH2B3	1553.4	1640.2	1631.6	1800.7	1610.3	1778.2	2005.5	1166.4	2337.1
GPSM3	2326.8	1363.9	1828	2179.1	2657.1	1361.3	2495.1	415.9	761.9
BID	1179.2	1548	1647.6	1812.1	2177	1941.8	2014.6	1578.8	1481.1
CTSZ	3604.3	957.8	1640.3	2166.2	2289.3	943.5	1094.9	1115.4	613.5
FCER1G	1702	1517.3	1785.2	1207.3	1381.7	1196.3	2171.4	1105.7	1509.9
CEBPB	1953.8	1313.7	1048.8	1969	1550.9	1428.7	1809.6	897	1078.9
RNASET2	1744	1002.5	1287.8	1973.4	2036.3	1022.2	868.2	1454.9	1272.7
CNPY3	1436	1646.1	1396.3	1117.2	1068	1504.1	1177.7	983.8	1578.4
CREM	1093.6	1116.7	1251.7	954.8	1114.2	1750.1	1331.8	1782.9	1419.4
ZNF385A	1504.2	1214.2	1149.7	1152.5	1281.8	1482	1273	1053.8	1635.8
RPL27A	1476	862.9	617.1	724.5	1037.8	1723	1661.7	1864.9	1665.4
CFLAR	2043.5	1838.5	956	1176.4	1107.9	1437.6	984.5	1070.1	980.9
LACTB	1032.2	805.6	1002.7	1302	1152.2	953.3	1493.2	2273.1	1483.9
STK17B	1392.1	1856.6	1368.9	881	771.8	1304	1144.7	1233.6	1485.6
SERPINB1	1915.8	1153.6	1645.5	904.5	1310.7	1633.9	476.3	1611	716.8
TYMP	2097.7	1472.5	933.1	1097.2	1074.6	1485.1	1135.3	674.2	1151.7
ABL2	1662.6	1125.7	1037.7	954.4	1202.9	985.3	1150.2	1623.6	1122.3
DUSP5	1955.7	1324.3	1709.9	786	608.9	1077.8	1176.1	922.2	666.6
C20orf27	1307.8	1064.6	1061.8	1153.2	877.2	1187.6	716.1	1215.8	1387.1
C10orf54	2025.2	665.3	1082	964.8	616.6	717.9	601.9	1635.2	1324.6
ELF1	1032.7	1053.4	692.2	1260.5	849.9	1172.4	959.4	759.2	1350.1
RIPK2	876	921.6	1060.1	664.5	812.6	1240.2	1028.2	1023.9	983.5
RPL28	928.7	980.1	843	933.3	919.6	1114.8	777	1023.7	989.3
RAC2	599	680.7	878.1	719.7	2317.1	807.7	1283.6	308	573.3
RPS14	971.7	918.4	670.3	579	1058.8	809.4	704.7	1375.1	740.3
MBP	625.6	898	209.9	449.7	989.7	878.5	295.4	2852.7	583.6
ARRB2	1073.4	842.7	1176.1	578.6	519.2	922	829.7	941.5	843.4
HLA-DPB1	377.9	606	446.9	26	1613.8	617.4	42.1	1932.2	2042.9
SMAP2	549	824.4	939.3	1020.8	819.2	647.9	714	1058.5	1048.3
HLA-DRB1	916.2	789.9	901.3	818.6	1129.5	815.8	988	724.8	483.1
STK17B	823.4	858.9	686.2	641.8	425.3	853.3	982.4	901.5	1261.1
OTUD1	1040.8	723.1	575.6	938.2	907.1	954.1	580.7	542.8	875.7
ZNF267	486.6	806.8	761	759.3	587.3	827.6	740.5	920.2	1245.1
CARD16	1506.7	356.6	423.9	51.4	80.5	906	224.3	3105.4	217.8
CNPY3	770.5	869.5	702	670.1	579.9	743.5	664.7	627.3	1015
CD83	1718.8	468	790.3	267.5	397.7	713.1	331.7	519.1	724
PDE4B	2078.7	313.4	933.5	136.3	235	306.3	505	414.9	945.3
HLA-DPB1	306.4	470	424.4	80.5	1297.2	458.9	156.3	1350.9	1303.2
TNFAIP3	128.6	276.7	469.2	1302.4	1407.4	413.3	449.4	581	605.9
STK4	1060.6	800.2	942	484.9	472.6	503	551.6	348.3	359.6
FAM49A	223	933.4	918.5	587.9	1051.9	732.7	447.4	466.7	131.8
CD36	4843.7	22.9	32.7	13.2	12.8	37	35.2	39.8	55.9
SUSD3	369.1	463.6	1691.4	163.8	279.3	543.4	684.6	658.9	230.2
NR4A3	203	54.9	122.1	79.5	78.8	108.8	78.5	2412.1	130.8
CD36	2617.5	18.9	22	11.8	13	23.8	9	28.3	35.1
RUNX3	1323	137.2	13.3	32	13.7	52.9	82.9	8.8	194

[truncated: 12 more sheets: Mes, NPCa, NPCb, NPCc, NPCd, Pod, Prolif, PTA, RVCSBa+b, SSBm+d, SSBpod, Tabelle1]
