# Supplementary material for: Gene expression studies of WT1 mutant Wilms tumor cell lines in the frame work of published kidney development data reveals their early kidney stem cell origin
Source: PLoS One. 2023 Jan 23;18(1):e0270380. doi: 10.1371/journal.pone.0270380 (PMC9870146; doi:10.1371/journal.pone.0270380)
Supplement: S5 Table — (XLSX) [file pone.0270380.s006.xlsx]

## Sheet: Wang_CM_Genes_Wilms_cutoff1000
GeneSymbol	Wilms1.mean	Wilms2.mean	Wilms3.mean	Wilms4.mean	Wilms5.mean	Wilms6.mean	Wilms8.mean	Wilms10-M.mean	Wilms10-T.mean
UCHL1	155240	150166	143124	183559	233160	186438	195036	100272	127787
TUBB4B	116430	132179	135244	85102.9	101572	105966	150115	118319	102866
XRCC6	107572	120461	117997	111348	135573	112388	103083	124098	102784
RAB34	108613	116176	131226	97480.7	114431	103839	104088	144129	112439
CCT4	91598.1	117233	109425	93491.2	116876	111752	110496	136149	111240
HINT1	89218	101143	86710.5	106079	121507	114290	83853.1	96013.3	103982
HN1	86210.4	110975	94966.2	81749.6	102699	88903.6	135660	82941	110114
PSMB1	92773	96872.2	96777.5	79994.2	108921	96062.6	97437.6	113538	86353.7
RAN	75787.3	81446	87943.8	73978.8	94924.3	103759	109989	84090.4	74264.1
U2AF1	77491.7	98220.6	78792	78144.2	86165.9	86576.3	94283.1	95388.5	89512.8
YWHAQ	67221.9	79042.4	76297.1	65152.2	90390.6	65637.7	106468	107567	71134.6
YWHAQ	68364.8	82329	74234.9	71166.9	81669	79740.6	71538.9	92118.9	81924.4
NDUFS5	90912	73993	84695.7	67099.5	70745.9	103242	75878.3	63213.5	63210.1
ATP5G3	75492.9	79905.6	77724.4	57618.8	81687.4	73258	70576.6	84027.8	76957
ENO1	67418.9	71011.7	81779.3	89049.2	66599.1	50750.7	93953.5	63523.2	77625.6
TK1	71679.7	78253.5	94022	39017	56498.3	45755.8	91890.8	102148	71268.4
YWHAQ	59877.8	74739.4	64746.2	67950.7	68266.2	66237.9	64764.6	86141.9	69915.4
CCT2	45740	65109.7	57401.3	59213.6	74718.5	69622	71419.5	57450	54501.4
FBL	58503.8	63155.2	58820.6	54547	58208.1	75275.3	65148.7	55668	55053.8
CUTA	79714.4	57143	65199.6	40737.6	51085.4	63156.7	46694.3	67955.2	60028.3
HNRNPM	43962.9	67755.8	59780.4	46843.8	53260.5	49860.2	60153.3	72786	67022.6
STRAP	39414.2	53317.5	49207.2	47019.3	58902.3	63376.1	58728.5	67746.6	59711.2
ATP5O	57328.4	56742.2	59449.6	42623.3	53981.9	59696.7	56152.2	60319.1	47693.9
C14orf166	48833.1	59405.8	54379.3	46640.5	53207	60896	49487.1	68388.4	50699.3
S100A13	74316.6	46135.7	66190.8	32370	64467.3	50691.1	49992.2	65796.9	39078.2
C11orf31	42909.9	56980	57621	41218.2	55583.6	59443.8	56260.8	66505.1	48221.6
CBS	36065.2	61756.9	21476.7	76460.6	59632.1	61315.5	51670.6	37039.8	76674.4
RTN3	73285.3	49491	57429.9	94083.2	75675.2	35287.8	61473.6	7239.3	20256
DBN1	28612.2	50281.3	39520	54258.6	56497.8	47520.4	61725.8	51794.7	62846.6
PSMB6	52296.3	60755.6	58991.4	38407.3	41856	40579	43102.8	64433.9	52511.5
CBX3	40397.1	59702.8	50792.3	44191.2	54000.7	53864.5	54514.9	46729.3	46059.2
RBM8A	35394	49044.3	54097.6	42263.6	51585.8	42391.3	62726	50428.3	43546
TUBB	38457.1	50230.7	45726.1	42980.1	45125.2	38377.4	66842.9	55739.5	47425.1
HNRNPD	34266.5	51841.3	47806.1	42776.5	46853.6	48220.4	56420.6	53559	46733.4
MRPL51	41767.4	51316.9	54580.3	37355.6	40493.3	39452.3	42505	64609.5	44764.3
CCT5	34716.1	36264	46188.4	45538.9	35893.3	53426.6	61867	39832	57114.8
CLTA	50543.3	44936.5	41080.4	45024.1	50555.1	47492.3	39637.1	41950.6	46611.1
PHB2	40606.2	26463.3	45758.8	49721.1	47049.3	50855.4	45855.8	46810.9	52712.7
MDH1	41277.3	42800.2	42955.6	31861.7	41645.5	55939	54154.6	43089.5	45538.4
ENO1	41811.7	45180.2	51562.3	49459.8	40314.3	31091.7	59398.8	34271.2	42180.5
SSRP1	34701.5	47656.1	43746.3	41508.5	38156.7	40827.9	45652.7	47033.3	52591.8
VDAC2	38948.2	39718.4	38534.1	40571.7	44656.2	42506.4	44870.7	60737.3	40872.2
HIST1H4C	33366.2	43985.8	47540.6	38503.6	49109.2	46246.6	89193.8	6088.1	33339.2
KPNA2	36005.9	50019.2	43374.6	41617.4	38410.1	42022.3	57076.4	29230.2	47310.4
NDUFB9	44307.3	45026.1	44129.9	33094.3	40795.1	50127.4	43526.3	45461.4	36299.1
NME1	45108.5	45031.7	45259.8	37301.1	36928.5	41914.4	42106.4	36099.3	41656.4
H2AFV	31469	52259.7	55936.7	28568.3	33372.1	40096.2	54524.3	37587.2	36568.9
YWHAQ	33718.2	43486	35733.3	45378.5	36747.6	39174.8	39279	39692.9	46995.5
PFKP	30120.9	32753.8	21925.5	43893	42403.7	24827	52012	53624.9	57775.8
PSMC1	32631.5	39544.1	40400.9	37774.5	47049	35564	43272.7	42703.7	37568.6
PSMA6	34348.9	41004.1	39862.8	34927.3	36684.2	44841	47921.5	41225.3	34345.7
PSMB5	40027.8	42136.3	38546.3	38701.8	39760.4	35017	40810.4	43611.5	36023.5
TUBB	30782.7	39492.7	36456.5	39709.8	42181.9	32406.7	51317.6	41813.1	38837.3
SNRPD2	45349.3	47911.1	44783.8	28444.9	29655.9	36658.2	38617	44991	36141.2
U2AF1	34314.3	47540.3	35106.3	35582.8	37581.6	39378.8	40719.9	40332.7	39137.6
CCT7	32260.6	40690.1	38214.7	41946.4	40134.1	34691.1	32902.2	42162.4	41077.2
PTGES3	30009.4	38214	37626	37154.3	43096.5	36115.8	42990.1	34220	39680
PSMC1	28116.4	34983.3	35874.1	36850.1	44206.9	34648.1	38455.9	41907	40876.1
TUBB3	36309.9	40060.9	38282.5	30437.3	36007.6	28303.5	57922.2	33243.7	31538.6
TUBB3	25856.7	50914.3	37442.4	21191.9	36322.6	35826.3	34605.7	48082.3	36460.3
ILF2	26398.2	41236.1	36146.5	31322.2	34965.1	34130.2	36131.2	42557.4	41414.6
TRMT112	38013.1	42522.3	42620	30218.5	28640.7	42319.2	28019.4	34782.1	34930.8
TRMT112	41606.3	42538.2	42166.9	25880.4	28915.8	43043	27504.1	36323.9	28872.7
SMARCA4	30260.4	34688.6	32416.4	27790.1	30148.3	32143.4	47806.6	40916.2	39121.9
EID1	41337.2	37259.9	42958	28097	26574.2	30444.5	27324.5	34681.9	46058.9
UBE2I	32052.6	40932.4	34902	33870.6	34061.2	32344.5	37214.8	33722.5	35067.9
CCT3	36879.5	36477.5	35033.6	35042.7	36137.9	29472.9	34834.8	31302.3	36562.4
SARNP	33753.8	34430.4	34705.9	26612.9	35607.9	30971.7	34823.6	47353.4	26768.1
FDPS	52931.7	42386	28669.2	23900.9	33970.5	34709.8	22143.8	30055.8	30530
AHCY	33937.9	35288.5	33444.7	31228.7	35530.4	31017.4	31279.6	33155.4	34367.7
SAE1	28809.6	34053.8	29657.3	28968.5	31965.7	34353.4	31717.9	43182.3	34611.1
PSMB1	31905.5	35133.2	32933.9	29789.1	38850.3	31970.4	32076.4	35288.5	28261.4
HINT1	29970.4	33106.2	29044.5	30983.9	35650.6	36699.5	29502.6	33005.1	35149.9
H2AFX	28298.5	43552.9	51080.6	24482.5	31218.2	19570.7	38283.1	22882.1	32114
MRPS34	35350.3	34371.3	38274.4	22957.7	30303	25546.9	33833.3	37226.3	33439.8
SHMT2	28578.8	31760.4	25292.2	37357.3	30456.4	38564.8	35444.7	27066.8	35424.9
SERBP1	27635.7	30314	32070.9	40031.3	34614.3	27156.5	35453.4	25667.2	34191.8
RANBP1	30431.8	42325.1	38885.9	21347.1	35564.3	29418.2	36079	27802.4	25073.8
SNRPD1	28794.3	34981.9	42731.4	22053.2	29157.1	29289.8	34169.5	36879.3	28122
PTTG1	24911.5	37036.7	41333.4	19119.9	23681.6	29834	45888.5	31412.1	32386.4
FBL	33442.9	32540.2	30742	27119.3	29811.3	35610.1	38386.7	29924.1	27568.9
PSMA6	26503.1	30629.2	30835.3	28068.2	31780.8	31938	41176.3	35445	27614
NDUFB9	33929.2	34786.7	34566.4	23410.2	27161.4	35809.1	33519.3	31341.2	28520.8
LSM7	34055.9	33280.1	31037.9	27420.2	32417.2	28103.6	30615.2	29008	29893.5
UBE2E3	26825.4	27619.9	35740.4	25094.2	34680.4	33805.3	28073.1	38014	25353.9
DDX1	27334.9	27520.8	25670.9	30468.3	31749.9	30384.4	31661.8	29089.4	31383.3
PSMD4	27141.9	30741.5	32427.1	27733.7	33390.1	28821.8	26719.9	30019	28121
EID1	30382.8	31020.6	33668.3	25426.2	23343.6	24481.2	22175.7	32467	41359.7
PSAT1	16556.2	32882.7	14315.8	47945.9	25595.6	37484.7	28152.7	12135.3	40766.5
MCM7	24778.4	31825.7	32020.6	24907	23756.9	24140.7	40163.1	24037	30199.3
TUFM	30547.4	28325.4	27632.8	26287.6	26893.4	20744.6	30755	27736.3	26343.7
SRSF7	23800.5	30424.4	28575.2	21685.9	23634.9	24136.8	29715.4	22632.4	23391.6
OCIAD2	17156.7	15469.5	17522.1	26151.4	60592.5	30768.4	24011.6	16322.1	15145.8
BIRC5	23486.2	33635.4	29584.3	12139.4	15273.2	17334.9	38844.9	26122.6	26097.2
COMMD4	26375	25400.6	28457.7	15523.8	22053.7	23843.4	26829.3	29373.1	22367.7
HMGB2	15569.8	33075.8	32994.9	18970.2	17725.7	20477.1	35396.1	21837.6	22523.8
DTYMK	20573.9	27349.3	29273.6	16407.8	20479.2	24277.8	29110	26696.4	22238.5
SNRPD3	21666.6	25194.3	25573.1	18156.7	21909.7	22716.7	27115.4	29037	22831.8
SNRPF	21678.5	24841.9	23347	19050.5	18097.6	25227.9	36421	22575.1	21486.2
PGAM1	22741.9	24193.1	21295.2	33299.2	25250.4	19481.5	22351.8	17212.3	26798.5
ODC1	11282.8	24579	27607.6	27201.3	19709	21000.2	26395.9	33035.1	21256
CCT6A	14180.9	22045.9	20841.2	26153.6	21680	20939.7	26591.9	24034.4	31808.3
CKS1B	17078	25676.3	27336.8	17072	21737.7	23673.7	38467.7	16892.7	16580.7
SNRPC	21055.9	23177.1	23404.6	18604.9	22226.5	23346.3	23905.3	17249	20765.8
PHGDH	15796	17211.9	13672.1	26374.5	21121.2	29223.5	30994.4	11258	24499.9
HMGA1	15453.8	16674.5	25346	24093.1	25219.8	21098.3	22845.2	18425.7	18069.5
NOP56	18298.2	23325.6	21433.1	16122.9	16994.7	19216.2	23287.8	25372	23088.3
CCT8	16596.3	19618.1	18501.5	24081.3	19289.7	20056.6	20640.9	22482.1	24359.8
MRPL14	23225	23056.9	24365	17857.2	20404.4	21227.4	22184.2	14663	15117.6
C17orf89	22865.1	20354.7	20355.7	15193.9	16645.8	19904.5	21044.5	24150.8	19686.9
CENPF	14094.9	21959.1	18916.3	12069.9	15220.6	23661.1	33637.5	17968.6	21544.6
SERBP1	14123.5	18508.8	19740.3	17649.9	14593.8	18473.6	22270.3	28497.8	24801.2
DDX39A	22497.1	23380.7	21011.9	16533.1	15260.4	17125.8	23117.4	15696.9	23347.6
PSMA7	20650.5	22081.3	21487.7	17716.7	19910.4	20640.3	22824.8	14461	16709.8
VDAC2	17481.5	17162.8	17446.4	19519.3	22756.8	16950.2	19752.7	24742.2	18494.4
POLR2G	16733.4	20616.2	21798.1	18122	20405.3	21152.3	17900.2	19297.2	18256.1
RRM1	15171.2	20733.3	20788.5	14130.6	17245.1	15640.7	26590.5	24394.7	18674.2
CLNS1A	19194.2	18406.7	19216.9	16712.9	18364.3	20069.1	18398.6	22124.3	16072.3
LSM4	19355.5	20647.8	22712.3	17680.7	18025.7	13678.3	20536.3	19740.4	15974.3
XRCC6	16210.6	18987.1	18316.3	20400.4	17083.4	14828.8	19935.3	21478.2	19974
EBP	26971.4	24197.2	19629.3	12084.3	20102.4	17270.7	12897	20917.9	12970.9
FKBP3	16221.4	20865.1	21413.6	12123.7	15508.6	16798.5	20974.2	20794.6	14789.6
TOMM5	15153.2	17857.2	19856.8	13428.6	13866.9	16172.7	21117.6	21125.2	18578.6
MYL6B	21044.2	19610.4	22153.6	12866.5	5427.7	18143.5	15181.9	24492.6	16930.6
PDGFC	12014.1	19171.4	22812.1	8418.7	15097.4	18135.8	24823.6	16358.4	18586.4
NDUFS8	18797.9	17274.3	18279.7	17971.2	13920.8	15497.5	14732.7	12056.6	25167.2
UQCRC1	20461.9	16615.5	13253.3	15263.4	15278.3	17464.3	19310.2	13518.4	22374.7
MEST	1375	37023.9	24557.6	22108.2	22084.3	21886.3	10534.9	7135.8	6573.9
ITM2C	11695	15719.2	10359.6	17367.5	20798.6	23771.4	17674.4	13391.7	21504.1
TUBB4B	17440.9	19047.5	19359.5	13451.2	15684.8	11380.8	27551.5	14975	13138.2
FADS1	21086.7	21430.2	15174	10129.1	15584.3	25948.3	8717.1	22886.7	11003.9
NUCKS1	17802	20526.9	20936.4	15418	15462.6	14465.8	23062.9	8103.6	13280.6
RAN	13875.8	19080.9	18840.3	13436.2	13437.4	16122.1	20065.9	16853.1	17226.7
NONO	13570.1	17189.2	14720.9	22720.2	17745.5	15567.9	11667.9	13022.7	22586.7
PSMD4	17754.6	18272.1	19179	14190.9	13651.7	12596.5	18370.5	17898.3	15719.1
PRMT1	15096	17473	14716.6	14885.7	16072.7	13501.8	20661.9	18533.9	15835.3
H2AFY	17213.5	13903.2	11944.3	19316.3	20029.2	15836.7	20230	9858.6	17405.2
SIVA1	16680.4	19005.3	18291.2	12697.5	13447.7	14206.5	17726.8	17259.5	16134.1
LAPTM4B	13979.7	12231	12193.9	18647.6	18247.6	19880.5	18544.4	15352.3	16319
CCT6A	10799.8	15659.6	15989.1	14537.1	12790.5	14638.2	21433.6	18990.5	19499.6
PRC1	11730.3	16807.3	17043.2	14238.8	16935.3	11449.7	23964	12984.8	19035.1
PAICS	14034.6	14727.5	17916.6	12701.5	12912.5	14632.8	19600.3	19944.2	17069
CKS1B	11574.6	18562.2	19122.4	12193.8	15344.7	15471.6	26955.5	11560.2	12506.1
SMARCE1	13202.4	17733.2	12488.5	13265.7	12442.9	16845.5	15956.9	23577.1	16964.4
GADD45GIP1	16713	18793.1	17845.7	12442.8	10873.8	13819.1	16692	17276.2	17987.7
SF3B2	16323.8	14952.1	13924.7	15911	16344.6	12813.4	20863.9	14332.7	16305.3
MCM3	15077.3	17417.2	16154.5	11838.7	15009.7	14919.6	19576.9	16822.4	14833.1
CAMTA1	18910	16236.1	17976.8	12720.6	12393.7	15079.9	18409.8	16039.5	13683.2
PPP1CA	17703.8	16081.9	14834.1	14807.9	18111.9	11513.7	18682.5	14474	15211.6
PSMA2	14468	17305.4	16163.2	12516.7	12647.5	19283	19670	15645.5	13654.1
CCNB2	10946.2	20713.2	17442.2	10300.2	12276.8	13637	25644.6	12996.1	15419
UBE2C	12339.3	20301.4	21672.5	10727.9	14332.8	13065.1	26343.1	8063.2	11406.1
HOXB2	18328.7	22758.9	4762.1	8572.5	7782.3	18277	16359.7	19228	21863.4
NDUFS6	16925.6	16509.9	17553.2	11469.3	12986.4	12987.3	19164.9	15921.9	13301.2
CSE1L	11829.6	16114.4	16074.4	15036.6	12900.4	12774.6	18362.7	14720.6	17011.4
NUDC	14452.3	14956.2	14415.6	14362.1	14591.8	11501.6	18738.4	16937.7	13356.3
AKR1B1	14596.5	17214.2	15859.8	13128.1	15965.6	15180.2	11718.8	12397.7	11946.3
DUT	14424.6	16025.4	17565	13531.9	12558.2	14845.7	12583.4	12243.5	13502.9
PSMC1	10893.2	14122.8	14396.7	13595.4	15142.9	11810.1	17969.9	15361.8	13930.1
MRPL9	13735.7	16622.1	15238	11875.1	11832.7	15102.2	13240.5	14575.1	14767
PSIP1	9402.5	12890.5	15396.4	13487.2	13275.6	17448	16538.8	17391.5	10983.7
PRPF31	12887.9	15317.9	14642.6	14279.8	13202.9	11625	12826.3	14624.8	16202
PTMS	14592.3	13570.6	12180.3	19794.5	16370.8	11510.8	12563.4	7938.6	15737.8
ATP5J2	16129.1	17123.2	16170.2	11397	11176.2	14075.7	11576.1	12610	13643.5
CDK4	13116.4	15087.8	12149.7	15575.7	10247.4	14253.5	10336.2	12724.4	19915.4
HDAC2	9771.2	14855.1	12797	12685.4	12493.8	17523.2	14758.9	12341.7	15559.9
SHMT2	11520.8	12931.6	9393.1	18757.6	15426.4	14721.9	15307.4	9946.5	14270.8
CKS2	10773.5	12703.4	13527	10059.8	10460.3	12951.5	28834.6	11068.5	11464.1
ATP5J2	15222.4	15770.7	15027	12217.1	11644.1	14171	11046	12382.4	13658.3
PSMB3	14704.5	17941.7	15338.6	11151	11419.4	10475	10898.8	13609.1	12325.9
PSMC3	11169.3	12178.2	11844.6	14484.8	14078.8	10721.2	20479.4	9603.2	12626.4
RCN2	15534.7	14517.7	13990.1	10476.4	12707	12307.9	13691	11415.7	12214.5
SRSF2	8838.9	13659.9	11055.9	15809.5	10975.3	12828.3	12765.4	9709.8	20679.8
DDAH2	12357.9	19015.6	18577.5	11997.3	10446.4	12457.4	9419	11566.9	10358.7
SRSF1	9986	12991	10876	13449	13388	12299.8	16006.6	12055.5	14094.3
SERBP1	10262.2	12464.3	13916.1	15975.8	10888.3	13243.4	14990.4	10075.5	13241.6
PSMA3	10487.3	12554	10707.9	10345.9	11228.7	19002.6	15991.2	11484.1	12573.2
RNPS1	10196.8	13184.3	10391.7	16605.8	14417.5	11900.6	12194.8	11509.9	13331.6
DNAJC9	9033.9	13921.9	13693.1	10130.1	13190.6	10518.3	18682.6	11810	12603.3
GPX4	12526.7	13475.5	13283.7	11278.2	11778.1	13285.6	10346.7	17419.4	10059.4
ALDH7A1	10567.7	16508.2	14671.6	9948	11451.1	13552.3	14803.8	10387.4	11061.3
FADS1	20077.1	16979.5	13178.7	9842	10470.2	12365.5	7856.8	11971.5	10058.1
APEX1	10416.6	12828.1	10454.9	14900.4	11789.8	13376.2	11423	11152.7	16111.8
NDUFS3	14889.2	14178	13902.2	12215.2	14080	12267.8	9647.2	11237.3	9877.2
CCNB1	9001.8	15642.1	15373.1	8594.5	9298.8	10341.9	18784	9993.5	14360.6
TUBB	9405.1	11702.7	11312.7	15301.6	14521.5	8819.2	14648.7	11090	14185.5
MTHFD1	12008.3	13206.4	13011	12369	12217.4	12975.1	10999.6	11578.8	12070
PSMA4	10120	12509	10879.5	11643.5	13490.9	15335.9	13989.1	9609.8	10054.5
PA2G4	10653.1	12740.4	13919.7	9819.1	10648	12346.2	12758.8	14080.3	10485.7
ECT2	8406.2	12973.8	11848.7	9176.6	12434.1	11446.6	18492.4	12412.7	10246.5
RBMX	9138.2	13453.7	11236.6	10757.5	9836.1	13365.9	12032	12957.1	14531.2
STRA13	11243.2	10488.7	11492.8	8956.2	9671.2	13122.7	15173	15099	11719.2
KIAA0101	9499.8	13244.8	16735.3	7401.9	9127.8	11364.7	19688.3	9471.9	10351.1
PARP1	10579	13126.3	10355.8	9182.4	8440.4	11914	11450.1	14387	14988.2
CHN1	35012.5	9427.9	3140.8	3562	1879.8	15456.6	9196.1	8452.6	18021.5
NOP56	10753.9	12479.6	11854.7	10886.4	9810.8	10718.3	12137.5	11860	13564.1
SLC38A1	8532.1	10970.7	6608.9	15268.8	11015.4	19474.3	11213.7	9044.7	11444.3
CNOT7	9384.1	12480.4	12294.7	11175.1	14065	11375.6	10277.2	11930.3	10455.4
HNRNPR	7106.3	12838.6	11036.7	11879.1	9339.7	10195.7	10135.5	13969.9	16012.3
NUTF2	11704.1	14525.3	12732.3	12507.7	11560.2	9706.5	9027.4	9298.5	10703.7
BUB3	10498.4	12045.3	12839.5	8987.5	9653.8	9968.8	13546.9	13080.2	11116
XRCC5	8533	12033.9	11651.8	12042.1	9552.6	9621.8	12754.6	10518.4	14988.4
PSMB2	10573.7	11855.6	10758.1	9310.5	10535.2	12763.7	10856.1	11553.8	11831.3
SRP9	7763.6	14665.7	12658	8520.8	8697.4	11167.2	9313.2	15336	10537.4
STRAP	8314.8	11478.5	10387.6	12029.8	9942.5	10221.2	12463.1	10464.4	12572.6
PTPMT1	12408.1	12926.5	10730.8	9402.2	9016.9	11072.6	7887.2	13472.9	10144.2
SIX1	2912.6	21186.8	26266.1	14213	6430.5	8251.5	7058.8	8223.5	1575.3
PRDX2	11235.5	11037.4	10344.2	10561.1	9343.7	12371.1	8232.2	9758	12592.8
EXOSC8	8612.8	13911.7	11287.5	8132.1	6529.4	12526	15447.2	10419.8	8123.1
PTOV1	10357.2	10810.7	9341.1	9912.6	10229.2	9159.4	11410.6	10802	12306.3
C16orf13	14215.6	10383.1	11136.4	9864.3	8762.6	9897.3	9588.6	9370.4	10731.5
SRP9	7084.9	13429.2	11205.4	8318	9346.9	10029.6	8479.1	14208.5	10197.1
SMARCA4	9610.6	9932.5	9019.6	9049.5	10590	6989.5	15978.3	9581.8	9855.5
LAMA4	1932.3	4925.6	3631.4	21391.2	13104.5	3544.8	3724.4	36502.7	1184
COX5A	9655.8	9778.2	10273.9	7785.6	8661.7	9205.6	12555.3	12474	9422.1
GCSH	9096.4	8369.6	8095.3	8052	8630.4	11579.7	13018.1	11273.4	11348.5
LYPD1	1725.2	10485.2	5211.2	12291	14697.7	14146.8	18662.7	2834.4	8774.1
NHP2	10889	11429.9	12432	8853.5	7974.5	11328	9783.3	7007.5	8709.5
CDH2	3345.8	6959.2	10170.6	15118.2	15950.6	7748.4	9263.8	2002.3	17744.7
GGH	8546	12839.7	11660.1	7255.4	8026	9964.2	10692.6	8443.4	9099.6
MRPL38	10376.8	10560.6	11102.7	7351.6	9792	9596.7	7767.9	11038.8	8618.2
FAM64A	6664.7	12540	10338.2	5247.6	4214.2	7318.1	19600.7	10207.6	9443.7
NDC80	5511.8	11180.9	13170	5620.8	6100.3	8265.5	18920.4	6961.5	9751.9
PHB	11645.6	11409.7	10941.6	6895	10170.5	7453.1	8696.6	10591.9	7581.2
MRPS26	10071.1	10106.8	9413.4	8652.4	9435.9	9434	7906.4	10125.4	9925.4
WDR18	10537.1	8281.5	10207.8	10007.8	6914	11678.2	10588.8	7164.4	9578.3
USP1	5438	9656.6	8683.7	9194.3	9245.8	9344	14741.2	8509.3	9976.3
DEK	6814.2	8701.2	8877.3	9671	6741.2	9734.5	10374.4	10310.3	13344
SNRPF	8257.3	9537.5	9282.7	6937.8	6375	10576.3	15995.6	8928.2	8549.5
SNRPD1	8679.8	10768	14003.9	6471.3	7708.5	8539	10820.3	9166.9	7914.9
PCNA	8399.5	10089.4	9964.7	7550.3	7826.8	8430.3	9949.7	9874.8	10799.2
NUDT5	10282.1	10757.9	9378	8430.4	6938.1	10205.8	8733.2	9095.9	9031.5
PPP1CA	9595.6	9868.7	8310.3	9892	11787.8	6077.2	9984.1	8223.8	8907
NDUFAB1	8631.5	9980.1	10470.3	8050.5	9011.7	10346.1	7985.8	10633.9	7412.6
SPAG5	6612.9	11450.1	11586.4	6547.5	5510.7	6100.6	15517.2	8146.8	10976.7
BANF1	6374.2	9409.9	8618.4	12974	7943.2	7238.9	9517.8	6839.3	12786.2
AKR1A1	9592.5	10035.6	8795.5	9300.9	6920.5	11023.4	6567.1	9538	9749.9
PDCD5	6990.4	9622	9951.2	7309.8	6554.6	10075.8	11976.4	8863.8	10031.2
XRCC1	7469.7	9156	8892.5	8765.2	9832.1	7346.9	11239.2	8783.5	9268.6
FUS	7756.7	10304.9	9215.1	8623.5	8275.8	7867	11952.6	6567	9460.8
ACTL6A	6717.6	9589.6	8848.1	9005.1	8181.1	10295.5	10164.8	7230	9741.2
YWHAE	6215.3	8501.4	7607.7	11149.1	7653	9726.2	6897.2	7976.8	13520.7
ARL2	10637.4	8739.1	9311.1	9237	7410.2	7486.2	8380.7	9172.7	8632.7
THOC3	10284.5	14640.7	11332.2	4846.3	7363.8	7292.2	9422.1	5694	7917.7
FAM136A	6501.1	8125.2	8552.7	8114.3	9736.9	7082.7	10071.2	10777.1	8852.2
KIF2C	6738.8	10949	10213.2	7707.1	6948.1	7608.6	13601.2	4764	9230.7
DBN1	6487.8	8899.2	6713	10624.4	10229	7590	11466.7	6608.6	9118.6
NASP	6774.6	9823.9	7563.7	7289.2	7552.3	6874.9	12729.4	9082.9	9830.7
SNRPG	8074.3	9750.1	10075.9	6755.7	6017.6	11459.2	10398.1	6505	8167.1
PTGES3	6993.1	11417.3	10204.8	7661.4	7442.9	6028.5	7346.2	10085.9	9063.4
SNRPA1	8070.7	10095.7	9025.5	6006.1	7094.1	7541.8	9295.8	10729.6	8378.5
ILF3	7470.7	8844.2	7553.5	9023.4	7886.6	7731.5	8865.5	8572.6	9915.7
BEX2	25164.5	1889.4	718.1	1429.5	3210.7	3012.4	1966.1	383.1	38077
SLC38A1	4761.2	6766.8	4741.4	13596.7	8087.3	10119.6	6975.1	7629.6	12073
CYC1	8391.7	9022.2	8256	7936.6	6909.6	6908.7	9305.8	8255.6	9513.1
RNASEH2A	8418.9	9902.4	10127.9	5538.3	5422	7848.5	11319.9	6569.8	9085.7
ACOT7	7456.5	7697.6	6715.4	6406.8	6449.1	5371.9	9280.4	17077.8	7775
PPP2R1A	8403.1	8066.7	7280.3	9421.2	8619.5	6419.6	7380.3	8804.1	9829
NAE1	6525.6	6776.7	5999.6	7075.6	8138.7	9169.3	12629.3	8233.4	9624.6
NDUFB3	8751.5	8800.1	10237.1	6108	7805	11092.4	6942.4	7797.5	5799.8
DCTPP1	7465.7	8464.1	7288.8	8301.9	9096.8	7278.2	9195.1	6426.5	8958.8
MRPL52	9338.2	8179.9	9867.2	5357.7	6437.1	8922.1	10115.9	6790.9	6949.1
CDC123	6674.8	8046.7	7425.9	7073.1	7426.4	7590.8	8547.3	9633.9	9006.5
SARNP	8961.5	8921	8938.9	5662.5	6964.4	7424.5	8510.7	10066.9	5893.8
MRPL3	6267	7528	7220.9	7284.1	7200.4	9945.2	9299	8083.6	8444.7
HNRNPL	9332.5	7907	10937.6	8175.5	7453.6	6881.5	6641.9	7433.3	6196.6
DHFR	8982.2	6910.6	10794.7	3980.3	5357	8474.2	8367.1	8853.2	9228.9
ORC6	6916.2	6629.5	7655.9	7819.6	8253.5	7511.7	13981.5	6299.8	5793.2
HNRNPD	4546.4	7667	7029.8	7617.8	5448.3	8042.5	9748.5	8641.1	11749.9
NAA38	6944.7	6189	5491.6	6465	7591.8	11060.5	10807.6	7618.6	7605.6
NAA38	6766.7	6296.1	5497.4	6986	6166.3	11057.8	10707.6	7410.4	8672.7
SRP9	5638.2	9260.3	8114.6	6296.7	7372.3	8596.8	8605.4	8151.4	7167.3
PIN1	8083.3	8134.3	8163	8383	7179	5490	7580.6	7875.9	7820.1
TOMM6	9118.2	8959.4	9804.2	6635.4	6221.5	8199.3	7522.4	5650.7	6244
NONO	6254.8	7893	6895.9	8701	7691.1	6622.8	7080.1	7599.6	9231.3
DPY30	7710	8461.8	8699.8	6288.6	7341.1	8516.9	6863.6	8257.8	5397.1
RUVBL2	8044.6	8371.2	8218.5	6632.9	6896.7	5987.1	9696.7	6748.2	6911.9
UHRF1	6542.8	10005.6	9254.1	3744.1	4950.5	6519.7	8903.8	9361.3	7982.3
ATIC	9377.3	7889.9	8308.6	6196	6525	7713.9	7249.6	6968.9	6726.1
HAUS1	6142.5	8474.4	10438.8	4882.8	5860.4	8648.2	8908.9	6945.8	6043.2
SNRPB	6094.1	8919.4	7042.2	8265	5641.1	7462.8	8612.9	5005.8	9010.9
PSMC5	5718.4	7106.5	7363.9	6967.8	7126.6	5877.9	7325.7	10124.6	8324.4
PSMB2	6625.1	8301.2	7314.9	6144.3	6373.7	7724.5	7241.6	8228.2	7753.1
TIMM50	7830.6	7705.1	7493.1	6335.2	7429	7431.6	6801.9	6868	7551
EXOSC8	5528.1	9277.7	7448.4	6858.7	6754.2	7691.1	10146.3	6386.6	5300.7
HSPBP1	6939	7721.6	8007.9	7221.2	6655	7999.4	7469.3	5172.8	7731.5
COPE	7372.1	6989.6	6496.2	7139.2	5128.3	8075.2	7518.8	6856.5	9274.3
NOP56	7063.6	7250.6	6605.5	7992.6	6711.8	6489.2	7767.6	6755.9	7569.1
UBE2T	6213.5	9344.9	9063	4673.6	5477.6	7494.3	9871.3	6306.1	5515.4
EZH2	4148.8	7629.9	7024.2	3840.5	5622.2	10236	10671.3	7984.4	6742.2
SERBP1	4911.3	7324.1	7581.3	6402.5	5659.2	6415.1	7224.9	8766.8	9028.4
BUB3	6121.6	7823.6	8344	5885.2	5736.2	4918.7	8479.1	8338.5	7540.9
TMEM237	6071.8	7973.6	6631.3	5242.1	7507	7896.2	6442.6	6065.1	9259.6
CENPW	5353.6	7767.1	7956.9	4326.7	5118.2	6814.2	14003.5	5083.6	6012.1
TPX2	4875	8040.6	6806.9	6206.3	6199	4813.9	10487.5	5637.9	9201.8
G3BP1	6715.5	6516.3	6806.1	8872.2	5245.6	5277.7	6546.3	6794.1	9473.7
HADH	8199.1	7191	6721.6	5170.9	5464.1	6459.1	5743.4	9497.4	7496.3
SNRPA	6411.7	8310.2	7116.2	6389.1	5447.5	7799.4	7346.7	5154.4	7764.7
HMGB3	5412.8	11130.2	7431.2	5069.5	5679.8	6217.4	10113.1	4409.7	6176.4
SMC4	4050.7	7456.9	6838.4	6995.9	4094.6	6402.2	10021.8	5581.4	9339
GMNN	5719.8	7245.8	7144.9	4948.3	6418.9	6215.8	9339.4	6415.7	6511
WDR34	9019.8	8360.9	8327.1	5563.8	4803.7	5269.5	7215.5	4904.6	6483.7
ASPM	3957.7	6745.5	7396.9	4191.5	4844.2	6489.6	12617.5	5416.5	7346
POLR2E	6953.1	7413.5	7249.4	6472.8	5942.1	4383.2	6979.6	7000.5	6350.2
MAGOHB	5092.9	7730	8185.8	6203.8	6676.8	6560.2	9797.3	3709.4	4653.8
PPIL1	5355.7	7268.2	7301.9	5843	5556.7	8139.1	6753.8	5998.6	6360.9
TECR	7212.2	7706.5	6480.3	6295.7	4936.6	6527.9	6309.7	5321.8	6967.2
APOA1BP	7373.5	6758	6760.2	5856.2	6708.7	5872.3	5691.1	5736.8	5771
PHB	5325	6008.2	5847.3	7450.2	8266.2	5367.3	5899.9	5595.1	6664.1
SNRPE	5161	6645	6705.3	5301.5	5126.5	7263.3	10451.9	4017.2	5738.2
SMC3	4732.1	6235.4	5433.8	6971.9	5902.8	6693.5	6127.5	6262.3	8008.6
PBK	4136.2	8238.8	7632.2	4203.8	4721.4	5337.8	8821.9	5905.7	7240.2
BRD8	5067.5	6835.5	7074.6	5452.6	6274.4	5185.4	6766.5	7665.2	5635.7
SSBP1	5012.2	6330.1	6540.4	4179	4732.2	7691	8330.4	6468.1	6350.1
MARCKSL1	2215.1	8649.7	3540.1	9440.4	6760.5	5527.7	5195.5	3575.4	9749.7
NUDT16L1	6276.7	7434	7564	5349.2	6900.6	4657.8	6551.6	4755.2	4559.9
ACOT13	7061.2	6805.7	7195.6	4814.2	6040.5	6487.6	5695.2	5874.4	3887.8
LSM5	4879.3	5852.8	6235.3	5283.4	5022.3	6389	8841	5327.4	5654.2
SLIRP	5398.5	5812.6	6305.4	4168.3	4309.1	9411.1	7176.6	4690.6	5001
DTYMK	5808.4	7622.9	7601.8	4532.9	4787.3	4918.7	7046.8	4972.7	4935.1
MCM5	6271.8	6795.8	7225.5	4569.3	4794.8	4517	9285.3	3409.5	5352.4
PPM1G	4957.5	5475	5011.3	6546	6570.3	4627.6	8115.4	4814.2	5649
PAICS	4757.4	5637	5116.7	6500.2	5443.1	5862.3	6373.5	5436.2	6595.5
POLR2I	6042.7	5906.1	7413.5	5541.2	3646.7	5483.8	6495.4	5874.2	5160.5
SRP9	3642.4	5980.4	5960.4	4660.8	5101.5	6270.8	8291.6	5882.3	5748.8
RPAIN	5381	6700.1	5764.7	4354.9	5085	7289.8	4670	7641.4	4610.3
CENPN	4879	6334.1	6993.3	4156.5	3548.1	7571.1	8922.2	4614.3	4064.9
ANP32B	4107	5293	5452.8	6456.2	5513.4	5871.2	7473.1	5745.8	4822.6
NASP	4195	5993.3	4767.3	4862.9	5113	4639	9116.5	5851.8	6093.1
RFC4	4838.1	6858.1	6034.2	4094.9	4489.8	6358.1	7529.6	5126.4	5192.4
LIG1	5395.6	6311.3	6305.8	4403.3	5889.4	3624.3	7873.7	5446	5183.2
SET	5161.9	6763.8	7591.2	4285.6	4286.2	5298.8	6685.7	5249.5	5046.6
VPS72	5295.1	6621.8	5515	6274	4626.6	5026.7	4747.9	5335.8	6670.4
ITM2C	4721.2	5163.7	3359.1	7313.4	11046.9	4870.5	6366.4	3467.2	3681.1
EXOSC9	3689.5	5331	6270	4451.5	5270.4	6054.8	7084.6	5272.4	6186.5
LSM4	5834.1	6457.5	7062.8	5718.2	5641.3	3556.7	6368.8	4561.7	4195.6
PHF19	7152.2	7363	6243.6	3328.4	3178.7	4756.2	7675.2	4690.6	4929.3
CDKN3	4681.5	6997	6869	2640.9	3230.1	4998	9409.9	5520.1	4868.5
ZWINT	3449.9	5732.1	5713.3	4465.3	4784.3	4166.7	9749.4	4588.9	6279.9
CKAP2	3508	5708.1	6795.1	3927.4	5173.8	4396.7	8881.8	5578.9	4903.4
COX5A	5120.7	5689	5395.3	4783.1	4340.4	6136.8	5296.1	5238.3	6773.2
RPA3	4916.2	6366.2	8323	3403.1	4023.6	5165.7	7108.8	4792	4452.5
CHCHD3	5089.2	5579.7	5289.7	5019.7	4913.5	5778.4	4794.2	6415.3	5378.9
PCSK1N	6445	5114.2	6906.3	6532.8	3668.5	4257.7	12937.6	673.9	1572.8
PHB	6291.1	6364.3	6363.3	4175.9	5629.5	4608	4735.4	5346.5	4553.8
HNRNPL	6629.3	5463.6	7597.2	5024.2	4706.8	4697.8	4800.2	4892.2	3860.9
TROAP	3762.8	6790.2	5863.8	3999.9	3982.1	4676.4	7535.7	4135.5	6816.7
MCM2	5173.4	6560.4	5773.1	5217.5	5280.3	4061.6	6701.7	3589.9	5145.2
ILF3	5379.1	4563.8	4678.7	5192.3	5469.2	4578.4	6946.1	5596	4938.5
HN1	3818.1	6524.6	4681.8	6110	5517.8	3993	5250.4	4195.7	7142
STOML2	5741	5978.1	5526.6	4101.8	4616.5	5154.4	6021.4	5600.6	4051.6
MAD2L1	3624.5	6955.3	6339.1	3811.9	3615	3896.1	8781.5	4655.3	5096.1
GPS1	5917.3	5302.6	5240.2	5284.5	5563.6	4077.3	5882.2	4438.9	5045
CDCA5	4255.5	5473.9	5875.6	3754.2	3799.5	4617.8	9128.1	4295.1	5138.4
THYN1	3915.4	5856.4	5945.2	3839.8	4468.1	5598.8	3958.1	7381.7	4672.9
OLA1	6089.2	4070.3	4768.5	5920.9	4927.3	5531.7	5279.6	4352.5	4235.1
ACP1	4128.7	5294.1	4907.8	4702	4486.8	5901.3	5242.4	4557.9	5644.4
IDH2	4631.2	5163.2	3734.4	5045.3	5719.7	4091.5	7263.6	3384.3	5152.7
TOP2A	2793.4	5534.2	4409.4	5734.1	3809.9	3904.8	7914.1	3468.6	6607
SNRPA	4525.6	6185.7	5212.9	4397.7	3401.4	5786.1	4787.9	3683.4	6148.3
DLGAP5	3289.2	6975	5825.4	3454.1	3422.8	3933	7607.1	3965.1	5168.2
NUCKS1	3303.2	5416.5	4173.6	5304.9	3456.2	3616.8	4641.4	3993.8	8339.9
CNOT7	3553	4791.1	4680.6	4882.4	4598.3	4547	4648.3	4826.3	5612.9
SNRPA	4402.1	5773.3	4819.2	4493.3	3625.1	5139.2	4506.6	3409.9	5464.8
PA2G4	3625.7	3785.5	4376.4	5316	4293.6	3878.5	6744.6	3015.7	6158.9
NUF2	3113.2	5008.8	5995.1	3526.6	3057.6	3554.2	7935.5	3980.7	4417.2
NCAPD2	3744.8	4701.7	4670	4857.7	4686.4	2723	6578.8	3297.8	4941.6
CDC20	3069.3	5292.2	5072.7	3910.4	4438.9	3330.7	7736.8	2739	4530
CADM1	1406.7	2400.3	741.1	3827.6	6924.2	8105.9	4513	6495.6	5683.6
SOX11	1852.6	5045.7	3366.8	3442.1	3423.1	7212	7991.9	3190.5	3746.3
BEX1	12181.6	998.7	307.1	240.6	538.5	968	1103.8	57.1	22830.7
MRPL3	3862.6	5172.3	4906.7	3855.3	3728.6	4154.6	3717.3	5473.4	4205
PRPF31	4187.1	4884.7	4641.5	4080.2	4333.5	2871.2	4579.6	4989	3943.7
HNRNPL	5314.6	4489.1	6167.4	4265.3	3878.4	3717.7	2996.7	3962.7	3150.8
CBX5	2517.2	3928.9	3763.6	4189	3960.1	5072.6	5204.5	2958.8	6087
NCBP2	4511.4	4125.3	4759.7	2951.6	3633.4	4387.1	4389.5	4919.5	3469.3
WHSC1	3372.1	4618.2	5008.5	3584.8	3262.8	3053.8	4650.7	4504.9	4769.2
TMSB15A	3573.6	5225.3	5568.3	1625.1	2050.3	5302.5	4782	2675.6	5353.5
PAFAH1B3	3718.9	4875.6	4726.9	2398.6	3159.3	4635.8	4417.1	3429	4532.4
APEX1	3550.3	4742.4	3866.7	4261.1	3493.7	3874.8	3746.9	3953	4314.4
CBS	2928.8	4316.7	1560.3	6309.2	4514.9	3767.1	4877.5	1942.9	5361.2
LAPTM4B	3045	3762.6	3495	4405.2	4306	3904.2	3855.3	3715.5	4477.4
CHCHD3	3598.1	4203.4	3756.4	3521.9	3352.6	4051.3	3483.3	4770.5	4038.6
CDK1	2590.1	4463.1	4315.2	3336.4	3471.3	3643.9	6637.7	2448.2	3766
PNN	2810.9	3800.6	3324.4	3994.3	3772.2	3486.3	4112	4227.7	4836.1
PA2G4	3154.5	3215.3	3617.1	4824.8	4315.8	3602.3	4776.5	2104.7	4588.2
CNOT7	3380.1	4233.5	3823.6	3553.1	3634.6	3672.7	3060.6	4687.4	4080.8
KARS	2917.1	3588.2	3473.4	4973.4	4196.9	2736.4	3733.7	3898.3	4450
CD320	3050.3	4951.3	5417.9	3742.5	2358.8	3514.6	4554.7	3491.4	2683.3
OIP5	2664.7	4916.8	4576.1	2303.3	2948.3	3391.7	6384.3	2874.3	3040
SNRNP25	3705.5	4591.1	4408.3	2892.1	2937	2522.3	4023.1	4455.5	3278.7
STIP1	3244.7	3342.1	3626	3800.5	3908.9	2561.8	4829.2	3412.1	3985.9
RPAIN	3455	4064	3724.8	2739.2	3046.9	4398.8	2955.9	5097	3097.8
UBE2E3	3275.7	3613.6	4270.8	3871	3819.2	3655.8	3160.2	3254.6	3515.3
TCTEX1D2	3540.4	3398.1	4093.3	2874.6	2140.1	4082.9	3601.2	3956.3	4082.9
CDCA3	3166.5	4748.2	5116.8	2094.4	2131.2	2642.1	5322.9	2629.9	3910.7
CCDC167	4154.1	4480.3	3852.6	2991.1	2820.3	2897.1	4138.3	3103	3215.7
CENPW	2548.2	3984.3	4082.2	1902.2	2282.3	3173.8	7608.7	2962.2	3102.8
CSTF3	2495.1	3303.4	4080	2299	3811.5	3309.3	4384.1	5067.9	2780
RNPS1	3372.7	4431.6	3649.7	3481.5	2808.2	2838.6	4389.5	3918.6	2459.3
RRM2	2545.9	4078.4	4730.1	2625.9	2031.1	2138.7	3333.4	4402.6	5375
SUMO1	3600.7	4498.4	4350.5	2594.7	2470.7	3496	2145.7	4980.4	3120.6
HSPBP1	3330.3	3908.1	3926.7	3586.4	3308.8	3141.4	3911	2401.6	3253.5
PTGES3	2469.7	3932	3777.9	3316.3	2582.4	2593	3787.9	3679.1	4472.7
SAAL1	2705	3952.9	3574.3	2169.7	2464.6	3486.7	3779	4762.5	3627.1
C11orf49	3554.7	3786.2	3239.7	3579.5	3386	3481.8	3234.1	2453.9	3665.3
GINS2	2792.7	3880.3	4199.6	2463.7	2683	2540	4674.5	3244.9	3724.9
C19orf48	3047.8	3535.1	3652.8	3504.9	3124.2	2825.3	5369.8	2174	2734.5
MSH2	2807.4	4031.5	3738.1	2148.6	2642.9	3790.7	2829.7	4614.2	2964.6
RBM8A	1994.2	2976	2946.5	3482.6	3226.8	2968.5	3715	3499.2	4721.4
TPRKB	2134.1	3212.6	3125.7	2374.7	2539.5	4166.7	5588	3004	3285.5
UBE2I	2203	2700.6	3412.4	3468.4	2795.2	2887	2818.3	4672	3998.1
ANP32A	1762	3876.5	3199.9	3166.5	2692.4	2895.6	3850.4	2843.8	4258.5
DPCD	3240.4	3847.2	3586.7	2696.1	2790.6	3152.4	2903.7	3710.8	2617.1
PRKDC	2675.7	2720.7	2156.4	2970.8	1919.9	3859.7	3486.3	3051.2	5597.1
CHEK1	2653.3	3503.7	3549.3	1903.5	2744	2930.5	4454.7	3456.8	3106.9
CENPN	2953.2	3041.7	3107.4	2334.1	2973.8	2857.4	3734.3	3244.5	3758.7
FUBP1	1922.7	3146.6	3163.7	3182.1	2885.1	2718.4	3469.1	3104.5	3801.7
KIF22	2503.2	3581.4	3258	2242.3	2299	2212.8	5857.4	2289.9	3049.4
NBAS	3425.1	2894.8	2762.6	3688.2	3228.7	2855.1	2925.5	2550.6	2798.7
MAD2L2	3172.2	3489.6	3199.9	2360.3	2662.7	2678.9	4120.2	2661.2	2764.1
CENPE	2425.3	3655.4	3222.8	2142.2	2478.7	2936.2	4741.3	2475.7	2982.7
ILF3	2236.6	3389.5	2524.1	4253.3	2928.2	2429.7	2465.5	2219.6	4202.7
HMGA2	1818.9	1851.6	4780.2	2066.6	3013.1	2284	4560.2	3090.7	2889
RTN3	2533.9	3294.4	3408.5	3596.8	2399.7	2495.9	2060.1	2988.3	3274.9
MAGOHB	2417.1	3138.2	3436	2359.4	2922.5	3032.2	4225.2	2116	2155.5
WDR54	3192.5	3236.9	3629.3	2274.4	2273.4	2981.2	3461.5	2225.7	2289.3
RAE1	2518.9	3239.5	2969.9	2469.8	2694.5	2757.3	2889	2757.3	3014.3
MRPL52	3176.8	3064.1	2761.3	2155.8	2919	2923.8	2941	2842.8	2523.9
NIPSNAP1	2709.1	2977.3	3133	2651.3	3496.6	2413.1	2296.7	2769.5	2823.2
NCBP2	1879.5	2411.9	3198.5	2687.9	2070.6	2939.1	3144.2	3760.9	2971.1
PMF1	2668.5	2936.5	2908.3	2298.9	2226.1	2916.7	3833.4	2310	2951
MRPL12	3049.3	3063	3363.9	2341.2	2171.6	2523.1	3318.1	2280.8	2767.6
SUPT16H	2156.1	3018.1	2616.1	3872.5	2708.7	1891.3	1824.3	2559.4	4073.4
CRABP2	2090.6	3680.6	2839.3	3355.4	707.4	5120.1	2498.5	1011.5	3382.5
RBMX	1618.3	2804.4	2370.7	2830.4	2170.8	2966.7	2651.4	2746.3	4156.2
SKA2	2831.3	2960.3	3070.4	1662.2	1526.3	3361.2	4049.2	2543.4	2290.5
TNFRSF19	2613	2561.8	537.2	1516.8	758.6	4666.6	3289.4	2453.7	5738.2
DNMT1	2845.8	2813	2829.7	2102.4	2265	2373.6	3949.6	2518.9	2318.2
NUCKS1	1778	3195.3	2479.2	2799.2	1776.9	1771.5	2487.8	2349.7	5248.9
COMMD4	3100.6	2979.6	3101.2	1852.4	2135.1	2699.9	2529	3141.8	2219.9
SET	2736.4	3103.3	3177.2	3083.9	2359.5	2023.6	2641.6	1702.3	2875.7
CKS1B	2055.8	3460.3	3727.7	1695.2	1532.5	1907.7	5637.6	1671.3	1779.3
PTGES3	1924	3385.6	3200.7	2063	1903.6	1663.7	2464.7	3617.8	2926.5
TACC3	2366.5	3040.8	2972.4	2092.3	2487.3	1436.2	4729.2	1719.5	2109.4
BUB3	1711.3	2111.5	2710.3	2464.9	2182.9	2370.6	3978.4	2214.3	3089.3
TSPAN6	2359.4	2711.9	2479.3	1763.5	2809.6	3266.1	2373.3	2504.4	2379.4
AAAS	2019	2566.4	2410.6	2518.4	2265	2364.6	2387.3	2729.4	3331
SRSF1	1419.8	2464.1	1963.1	2569.3	2215.7	1815.2	2253.4	3609.6	4092
ANP32E	1497.2	2647.5	2691	2372.3	1725.5	2161.4	3958	1905.6	3440
RPL39L	2943.4	3028	1127.9	2322.9	1323.7	2079.5	3906.8	2391.6	3101.2
CNOT7	2072.5	2538.3	2430.6	2528.3	2407.7	2256.4	2264.7	3064.8	2661.3
FEN1	2492.2	2835.3	2295.9	2379.9	2176.1	1515	4343.8	1744.9	1811.1
YWHAE	1522.4	2300.9	1968.7	2590.7	1894.3	2500.8	1970.1	2592.6	4156.5
STIP1	1985.5	2032.6	2032.7	2604.3	2634.6	1515.9	3400.6	2265.1	2741.9
WHSC1	2980.3	2647.1	3062.9	1531.6	2030.8	2086.9	2233	2855.3	1757
FEN1	2503.7	2801.1	2153.3	2036.6	2210.2	1417.7	4443.2	1703.7	1812.4
HAS2	1108.6	3273.3	2187.3	1379.2	2086.3	1278.5	3565.6	2485.5	3410.3
PSRC1	1677.2	2330.5	2732.8	1611.6	2171.7	1532.8	4368.9	1691	2519.9
RBMX	1810.4	2645	2267.1	1979	1484.1	2631.2	2372.4	2379.9	3049.9
CENPN	1984.6	2932.2	2986.3	1615.4	1389.6	2564.5	3233.9	1962.5	1648.9
TUBG1	2340.5	2687.3	2576.5	2063.2	2009.8	1493.2	3151	2001.5	1925.4
PTOV1	2206.3	2390.1	2030.7	2118.6	2239.9	1823.1	2846.4	2206.5	2347.2
AKR1A1	2500	2574.1	2323.9	2000.9	2300.2	2453.6	2197.8	2083.3	1743.4
SMARCE1	1631.7	2869.5	2636.2	1752.6	1547	1881.3	2620.8	2780.3	2184.3
AHCY	2170.7	2240.4	1981.4	2498	2671	1791.3	2524.5	1878.9	2119.1
VRK1	1539.1	2304.3	1960.4	1464.6	1753.8	2036.7	3473.1	2698.6	2279.8
SERBP1	1965.9	2238.4	2269.5	2056.2	1921.8	2342.9	2116.2	2604	1993.1
CCDC34	1774.2	2138.4	2407.7	1706.3	1869.2	1729.8	3976.9	1771.2	1956.5
SNRNP40	1841.6	2711.2	2622.3	2054.4	1556	2019.6	2094.6	2464.6	1928
NBAS	2386.4	1988.7	1913	2674.2	2331.6	1883.6	2219.5	1761.2	2068.9
CPSF3	1488.6	2228.7	2250.5	2005.2	1536.4	2342.9	2149	2361.9	2821
FBXO5	1351.5	2410.9	2279.3	1520.3	1616.4	2765.8	3420	1600.8	2015.7
BUB1	1335.8	2773.2	2442.9	1651.6	1521.8	1744.3	3031.6	1602.6	2766.3
MIS18A	1460.3	2338.7	2251.2	1701.5	1776.5	2083.9	3666.9	1475.2	2043.2
FANCD2	1311.5	2781.8	2812.9	1372	1986	1830.4	2418.7	2703.4	1547.6
PHF19	1765.1	2449.1	2627.7	2192.9	1815.1	1607.2	2367.5	1778.4	2083.6
POLD2	2484.5	2405.7	2106.9	1984.1	1944.6	1482.8	2454.8	1627.3	2188.3
C21orf58	3320.8	2044.8	2080.5	1202.4	1536.5	1403.6	4932.5	808.1	1254.8
HIST1H2BH	2524.1	1980.3	4285.9	824.6	1594.4	1123.1	1784.2	2754.5	1417.8
WHSC1	1619.5	2197.3	2051.5	1907.4	1328.9	1901.6	2393.6	1797.1	3007.9
NUDT16L1	2201.5	2536.3	2517.1	1540.7	2022.1	1263.2	2563.4	1970.7	1334.6
DHFR	1635.5	1818.3	2294.9	1085.3	1345.6	2229.3	2372	2835.5	2197.2
YWHAE	1093.1	1700.3	1497.8	2057.1	1355.4	1901.8	1923.9	2277.7	3722.9
COPE	2085.5	2068.2	1874	2044.7	1690.7	1777.9	2141.6	1716.5	2031.5
RBM8A	1025.3	1697.5	1630.7	2171.6	1726.6	1806.6	2098.9	1868.3	3245.4
DUT	1739.9	2256	2467.6	1568.8	993.3	1801.8	1920.2	2034.6	2307.5
ORC6	1258.2	1871.4	1634.9	1474.5	1881.9	1609.7	2938.1	2252.4	2090.5
TMSB15B	1448.6	2492.6	1748.2	1447.4	1960.8	2351.8	2453.5	1123.1	1602.2
CENPH	1114	2115.1	2193.5	1495.6	1417.9	1604.1	2813.1	1685.3	1999.8
HOXB5	1969.3	2263.8	17.2	804.3	678.4	2234.5	2655.7	4131.8	1545.7
HNRNPD	936.3	1954.9	1742.9	1361	1263.3	1906.6	2253.9	2577.6	2221.9
CDCA3	1653.6	2458.2	2585.6	1055	1252.4	1284.9	2939	1306.6	1673.4
MRPL38	1859.3	1849.1	1711.2	1482	1730.9	1585.2	2023.9	1841.1	1913.1
TCERG1	1359.5	1964.5	1814.1	2177.7	1413.3	1516.9	1706.2	1445.1	2511
HJURP	1316.6	1961.2	1758.2	1668.6	1858.2	1082.3	3188	1473.7	1562
KIF15	1135.9	2278.3	1882.3	1276.5	1252.6	1521	2956.2	1373	2170.9
NUSAP1	1131.8	2573.7	2063.4	1437.4	1382.4	1364.9	2089.1	1344.9	2444.1
COMMD4	1901.3	1971	2132.7	1186.3	1317.7	1728.6	1783.2	2196.8	1593.9
WASF3	1996.6	1525.2	1484.9	2013.8	1828.9	1543.8	1320.3	1709.8	2301.2
BUB1B	1253.2	1908.5	1661.6	1892.6	1520.1	1309.7	3192.5	953.2	1961
ANP32A	1059.1	2010.6	1681.1	1501.3	1652.6	1762.5	2349	1557.6	1939.2
RFC2	1247.2	1788.8	1539.4	1692.2	1513.3	1416.3	2437.8	1702.4	1998.6
MRPL11	1694.9	1890.2	1927.1	1641.8	1502.8	1954.4	1408.2	1495.7	1721.2
KIF11	1144.9	2079.5	1735.8	1538.2	1231.8	1536.9	2608.3	1203.2	1981.6
CBX5	1593.3	1832.3	2423.4	1137.8	1132.5	1474.1	2224.8	1666.6	1532.2
ASF1B	1451.1	2099.6	1842.7	1438.8	1397.5	1231.6	2188.6	1193.8	1801.1
GTSE1	1326.1	1862.4	1594.5	1253.1	1423.9	1034.4	3373.8	730.8	1892.7
SMARCB1	1082.8	1581.3	1045	1784.5	1490.4	1665.9	1806.8	1143.4	2352.6
DNALI1	2037.2	2879	1494.7	960.5	794.7	1726.2	1119.8	1765.6	1141
RRM2	890.6	1433.1	1456	1868.2	1219.9	994.4	1968.1	1440.5	2436.5
PRDX2	2084.6	1916.1	1979.4	1059.1	1348.7	1491.5	1411.2	1255.1	1058.9
NUTF2	1208	1736.3	1617.4	1673.5	1808.3	1470.4	1351	1238	1343.9
NUCKS1	1951.9	880.8	1514.2	1935.8	1594.4	1755	1260.8	1199.9	1339.6
RAN	1058.4	1459.2	1300.3	1249.6	1089.5	1430.9	1403.2	2157.2	2050.7
PSIP1	900	1701.6	1907.3	1467.5	931.9	1418	1276.1	1679.7	1738.5
GFRA1	3521.4	1115.8	1215.4	976	924.7	628.1	1086.4	779.4	2556.5
UPF3B	838.5	1271.3	1274.1	1207.9	1339.4	1174.6	1917.3	2234.3	1361.2
TMPO	764.2	1847	1428.9	1586.9	1050.1	1210.2	1612.3	1001.7	1962
DHFR	1518	1256.8	2023.7	764.1	759.3	1401.4	1062.8	1713.5	1701.8
HADH	1719.2	1448.6	1414.7	977.5	1079.5	1104.8	1081.4	1886.4	1376.9
RAD51AP1	946.2	1569.4	1361.6	1079.4	1037.7	1136.4	1914.3	1241.7	1695.1
YWHAE	951.3	1381.1	1235.3	1224.1	990.3	1309.5	1162	1617.1	2085
PCSK1N	1194	1006.7	1262.8	702.8	1120.1	1010.6	4410.6	656.3	512.2
RTN3	1067.2	1415.6	1379.5	1643.3	1384.5	1262.6	980	1274.7	1380.7
RUVBL1	1338.3	1497.2	1397.7	1277.3	1108.8	853.6	1429.7	1604.3	1263.9
TUBB2B	503	726.2	83.2	414.5	121.3	2558.5	1815.3	1225.4	4138.9
ECT2	905.6	1357.7	1038.9	1464.8	921	849.6	1938.5	1168.4	1935.1
MCM4	961	1221.2	1270.2	1239.7	1298.4	1096.2	1692.9	1003.2	1643.8
H2AFY2	403.8	1613.2	957.9	1668.3	1509.3	1399	1082.9	993	1790.6
TSPAN6	1069	1355.2	1257.2	926.5	1207	1536.4	1168.6	1370.2	1454.4
WHSC1	1175	1242.1	1349.5	725.5	989.8	1380.5	1464.8	1698.1	1226.4
ZNF738	783.3	1234.4	1105.7	1472.5	851.4	1104.9	1046.9	1316.3	2331.2
PSIP1	1252.2	1690.7	1921.6	935.4	967.9	1206	1267.4	1068.7	833.7
SMARCA4	885.3	1166.8	912.4	1671.5	1565.5	602.9	1863.1	1045.6	1184.5
TTK	697.3	1506	1361	967.1	813.3	918	1599.6	1011.6	1695.9
FAM60A	1114	1260.6	696.2	1085.4	1124.4	1543.7	1695.4	679.2	1237.2
SKA2	969.5	1206.5	1191.6	1038.3	970.4	1062.2	1249.3	1345.1	1400.2
TIMM17B	1282.7	1229	1381.5	906.9	866.7	1372.8	1264.6	890.5	1105.1
TMPO	526.6	1453.1	1066.2	1214.6	789.5	942	1150.2	981.4	1893.4
YWHAE	640.2	967.7	866.5	1112.5	781.5	1005.9	1074.2	1276.2	2045.1
RTN3	878.9	1139.3	1169.8	1301.8	1017.3	1110.7	824.2	1088.6	1153.9
KIF11	718.9	1394.9	1199.1	821.6	733.6	699.8	1613.9	1032.5	1469.9
ZNF516	1490.9	1252.3	1187.4	492.3	875.8	1196.3	1313.7	1010.3	859.5
BCL7A	957.7	1124.7	700.7	864.4	690	1288	1072.2	1764.8	1067.1
AURKB	776.6	1253.6	1097.8	759.9	960	901	1868.5	702.3	1118.5
SKA2	1061.8	1184.8	1218.5	628.6	662.2	1337.5	1342	1003	857.8
SUPT16H	943.2	912.8	1054.6	1302.2	1350.5	1066.4	1245	457.6	841.2
ALDH7A1	641.5	1062.3	1095.5	1235	1182.3	945.6	1165.8	799.4	1020.1
PEG10	365.1	1125.2	2285.3	465.1	624.9	873.8	1049.2	362.3	1991.4
ITGB3BP	801.2	1104.4	1190.7	777.5	979.5	1206.1	1495.7	781	706.5
SNRNP40	772.3	1376.7	1190.9	769.3	693.5	842	830.8	1428.2	956
CSTF3	1887.2	1664.4	1594.9	272.3	747.4	655.7	1252.7	448.3	300.1
NUCKS1	924.2	1088.5	1054.4	791	878.4	964.9	1270.4	849.4	934.6
HOXB2	1287.1	1416.9	325.4	681.2	509.7	1217.2	1183.7	804.4	1315.5
SMC2	620.2	1066.2	1122.1	979.5	605.4	662.6	1106.8	882.8	1535
ANKRD32	825.9	1054.3	896.5	672.1	740.4	949.1	1432.7	882	1125.1
ANP32E	764	1020.3	1223.2	766.4	891	616.5	1661.4	703.8	792.1
ANP32A	625.1	1076.1	1085	1064.4	1284.1	674.3	1140.8	741.7	713
MND1	823.8	1006.6	1140.7	498.3	694.3	1048.8	1360.6	897.7	843.9
PTPMT1	1119	1060	906.8	780.8	867.5	936.1	598.5	1040.9	841.9
PTBP1	496	816.1	699.7	1085.3	759.7	629.3	1230.5	904.7	1515.8
TMEM237	829.1	1056.7	869	794.9	909.6	954.1	729.6	810.5	1158.6
HMGA2	648	679.2	1649.8	442.8	716.4	383.2	1463.2	1561	550.9
CADM1	220.3	456.5	169.6	946	1318.3	1546.9	678.1	1041.6	1642.6
HOXC10	1147.7	994.3	1168	1578.2	1111	1290.5	453.6	16.3	255.8
PA2G4	922	853.5	1072.1	1031.8	878.9	620	1209.2	544.5	853.1
DHFR	799.8	723.2	1194.4	568.9	596.2	735.6	752.3	1226.1	1310.3
CENPM	1069	1264.6	1249.2	496.7	552	687.7	999.1	618.5	754.7
PTPN14	870.4	861	840.5	1140.6	1018.7	684.1	612.8	635.4	924.9
SRSF7	664.6	950.5	844.8	648.5	613.1	970.3	915.1	812.6	1058.1
ISYNA1	599.8	677	554	1067.2	1416.2	985.3	572.1	689	886.1
NUDT15	616.4	835.1	737.8	729	650.4	763.6	842.9	1137.1	1080.8
HELLS	649.1	962.2	920.9	699.7	625.7	683.8	799.4	873.6	1137.7
SMARCE1	388.9	714.1	834.2	524.1	670.7	1085.9	874.1	1481.2	768.2
SOX11	522.2	1073	1103.3	536.6	554.7	747	1127.9	848.1	665.1
UHRF1	724.8	1083.8	850.2	556.1	648.8	598.5	689	761.9	1155.8
RFC3	510.2	943.9	670	710.9	644.6	756	971.9	584	1046.5
CENPK	441.6	828.8	750.4	702.4	604.6	624.6	1414.2	479	859
FAM60A	306.3	532.6	267.9	732.3	749.6	1011.8	999.9	664.4	1309
SHISA2	10.5	1725.2	566.4	1499.4	945.9	396.6	805.6	47.7	469.7
CENPN	525.5	643	611.5	451.2	536.1	543.2	1116.3	700.7	742.1
TOMM34	608	550.7	757.5	484.3	493.9	433.3	1004.8	704.2	684
MIS18BP1	844.1	823.6	1076.6	455.5	420	512.7	723.8	230.9	543.9
ASPM	689.7	644.5	1013.7	358.7	488.6	422.4	1251.1	281.6	445.3
IGF2BP1	27.2	303	904.9	1095.3	331.3	102.2	717.4	622.2	1360.4
MKI67	375.8	721.6	618.6	544.3	509.6	323.3	1202.4	271.1	583.9
SHISA3	16.1	16	202.1	3186.6	1105.8	83.3	245.1	90.8	19.7
SIX2	69.9	752.2	642.9	1567.7	933.2	233.8	403	86.5	34.7
CD24	78.5	98.8	242.1	252.3	236.2	1006.5	784.2	18.3	75

## Sheet: CD_genes
GeneSymbol	Wilms1.mean	Wilms2.mean	Wilms3.mean	Wilms4.mean	Wilms5.mean	Wilms6.mean	Wilms8.mean	Wilms10-M.mean	Wilms10-T.mean
ANXA2	280782	303188	314898	242906	239045	251814	253814	254620	288504
S100A6	292213	263314	294344	215143	233774	200882	230186	277434	187149
ANXA2	154340	166740	178083	179740	149062	155800	170051	138022	172164
HLA-C	106294	107247	63003.2	149930	147720	127739	78086.3	99462.1	49529.6
GRN	110358	81420.5	78702	93172.9	108030	76010.4	65529.3	83148.7	70349.8
HLA-C	73340.8	93205	51772.9	118663	115844	83714.3	57945.8	69873.9	36717.7
DSTN	49204.6	56762.8	59184.2	97112.3	86466.3	66456.5	61298.5	56659.3	95145.2
TMBIM6	64843.2	61409.9	60687.1	64635.9	79185.7	61284.1	62440	51154.8	55490.9
RTN3	73285.3	49491	57429.9	94083.2	75675.2	35287.8	61473.6	7239.3	20256
PGK1	42932.4	38103.4	37295.3	59133	48519.2	36322.2	42069.3	52143.2	48152.7
S100A10	40207.2	58143	58604.3	47163.6	34032.4	35076.2	27413.4	43970.8	36171.6
LRPAP1	42987.4	47516	38463.4	37633.4	50063.3	32786.2	32961.6	48150.3	42936.2
GDF15	45407.6	28124.6	22932.1	49104.8	62970.5	55244.4	28621.4	28869.1	15652.7
KRT18	3175	13665.1	17901.4	79191.2	125802	29080.9	31779	3795.5	23479.3
HLA-C	41883.7	37154.8	23791.3	57183.7	57764.5	39384.8	26850.4	14602.7	12354.1
LGALS3	32056.7	34287.5	34166.4	34026.5	19444.7	36641.9	19074.3	51529	24864.3
MGST3	43205	31972.3	26962.9	25015.1	25972.2	36317.3	21435.5	34940	24366
ID1	18500.1	30914.3	46267.8	17281.4	16309.5	24079.1	45553.2	28077.9	40786
NDRG1	28290.4	33390.1	26620.1	30001.1	30585.3	32776.5	29414	22983.2	18141
PHLDA2	27676	23642.6	20946.6	35662.9	27916.9	18356.7	21448.1	30968.6	29219.5
RTN4	17839.6	18878.5	20401.4	45910.7	30397	20166.5	18705.4	27650.2	32425.2
KRT19	33047.6	14880.7	6344.5	4369.4	5719.1	37289.4	18645	77891.8	27898.4
GSTM3	25001.7	34142.8	19365.7	22407.5	45016.1	26862	10784	25952.7	14224.2
ATP6V0E1	33023.1	23734.3	22777.4	18247.2	19101.3	18238.4	18109.8	31992.3	19861.2
CAPG	38426.2	20190.8	23002.8	20108.2	25981.2	25101.8	18248.6	14521	18780.4
ANXA11	31472.2	14378.3	17559	18867.7	13775.3	20110.2	16402.1	44019.2	20753.6
S100A4	100220	14651.7	10115.9	3535.1	2159	21683.7	9665	7326.8	26321.9
TMBIM6	28261.9	22133.9	22206.6	19259.1	22144.5	20658.4	20733.2	15987.3	19776.6
KTN1	14793.7	21831.4	20894	25352.6	27550.3	22074	21892.5	13480.1	23040.5
SPATS2L	17234.5	19570.1	16076.1	20882.2	20682.5	27750.6	19330.5	28137	18250.2
RALBP1	14276.7	15935.2	21758.1	17563.3	19914.5	14471.2	12787.8	28454.1	17314.1
PNKD	20903.1	22956.9	22209	15017.5	14075.1	14107.2	15907.8	19319.8	17003.1
KRT18	1265	5614.8	7080.4	37888.7	73095.7	11118.5	14384.8	1673.5	8966.7
SCP2	16092.6	16580.3	16634.6	14125.6	14098.4	13353.1	11504	35886.4	17142.7
PTPRF	14332.9	10112.4	18099.1	16006.9	19172.2	12626.5	12728.1	28301.6	14589.5
SYNGR2	17806.4	11609.2	14503.8	10944.1	12214.1	11241.9	12335.1	29357.6	8981
HLA-C	12086.9	12879.1	9114.2	23699	25721.4	11618.7	14324.9	11808.8	5042.6
SLC2A1	8393.5	16517.8	12324	13041.6	13957.3	13270.8	14369.5	17568.7	13213.2
KRT18	932	4029.2	5264.7	30192.1	49370	8449	11897.7	1542.9	6986.8
PGK1	11148.3	10473.6	9447.2	19759.2	15672.4	9143	13519.1	15390	13300.4
COMT	16248.6	13617.1	10811.4	12535.4	22046.1	13272.1	10822	8243.8	9926.3
TMEM205	17593.6	14116.1	13788	11855.4	11099.9	13108.4	11649.3	15380.8	8839.9
TSPO	15548.8	12860.5	13207.3	14552.1	11021.1	8334.4	11733.3	7794.4	11762.7
PERP	10991.7	4945.9	9985.6	14075	16201.6	11022.8	9741.9	23529.6	6285
SLC38A1	8532.1	10970.7	6608.9	15268.8	11015.4	19474.3	11213.7	9044.7	11444.3
ARL6IP5	8383.7	11106.1	13454.6	10430.7	11537.9	8966.1	9241.6	18589.3	10852.6
ATP1B1	6596.8	7200.6	10363.9	15733.7	18337.9	7601.9	8419	16041.8	4188.9
COX17	9911.9	11352.3	14162.7	6351.6	6806.7	8537.1	11466.9	8409.7	5917.2
SLC38A1	4761.2	6766.8	4741.4	13596.7	8087.3	10119.6	6975.1	7629.6	12073
ANXA2	8535.7	9807.5	13409	5854.6	3251.5	5270.6	14479.7	7200.1	6938.5
CYB5A	13864.3	5037.5	14245.6	3629.3	5619.9	7571.1	4895.6	9937.3	4903.6
GSTM3	7221.9	10019.3	5981.9	7580.7	14298.8	7187.2	2743.3	7850.1	4493.1
SDC4	6278.2	6585.1	12784.5	6929.9	7498.9	5346.9	5384	11865.9	4447.8
CLU	4965	4194.3	4902.7	7867.6	4095.2	5335.2	3604.3	29099.7	2466.9
PTGR1	7962.7	9466.5	10735.3	7787.5	7875.4	6586.7	6605.3	5651.9	2005.7
IQGAP1	6295.3	7252.5	6163.2	9516.7	6454.2	7019.9	5238.3	5961.5	10321
FXYD5	9550.1	7081.1	7097.6	6979.8	6590.1	6650.1	8496.2	3874.9	7166.5
TECR	7212.2	7706.5	6480.3	6295.7	4936.6	6527.9	6309.7	5321.8	6967.2
CD9	8757.8	5130.4	7294.7	3680.9	3627.8	2592.4	2602.4	21924.8	1411.4
LRPAP1	6286.1	7434.6	5349.5	6145.7	7740	3783.1	6062.6	6282.7	6084.7
ARL6IP5	4355.4	5670.8	7076.8	6572.1	5389.3	5091.5	5586.6	7920.1	6549.8
DHRS7	6383.7	4681.7	4915.2	4473.9	5426.4	7362.4	5871.3	6466.7	4895
SAT1	6363.7	3479.6	3323.4	6887.5	7661	5285	5171.8	6832.6	3492.7
NMB	4053.8	5520.7	5762.4	3978.5	6830	5809.5	7373	4033.7	3687.3
SCPEP1	9144.6	4967.9	4715.6	5508	3919.7	4730.7	2944.8	5115.9	4564.1
IVNS1ABP	4212.9	3535	3908.2	5973	5398.7	4547.1	4300.3	3698.9	9597.9
SAT1	6009.3	3400.3	3285.9	6387	7291.6	4989.3	3069.9	6967.3	2704.6
ZFP36	9223.9	6177	7688	3116.9	2001.7	3282.1	2338.1	6297.7	3089.2
CRIP2	1974.9	5622.6	5935.6	7348.3	5001.2	2766	4949.4	2988.3	6180.3
HIP1R	3998.1	5424.1	3397.1	4221	5297.7	4101.1	3306.6	6789.7	2941.3
TPD52L1	1573.5	2387.6	1388.9	4562.7	5825.2	4160	3073.9	9828.5	5099.9
HIST1H1C	5376.6	3887.3	11397.3	1461.8	3034.4	873.6	2922.4	6493.2	1833.9
SLC22A18	5902.2	3511.6	1457.2	4734	3933.8	5965.1	3030.3	4129.5	4284.5
S100A2	3572.5	4650.5	6699.5	2583.6	3524.4	2255.6	4059.6	7044.7	2546.5
LRRFIP1	3814.8	3503.4	3836.1	4343.6	4012.8	4491.7	2723.5	4287.3	3827.6
FXYD5	4893.7	4137.7	3954	3175.8	3139.6	3572.7	5447.4	2091.3	3991.4
TP53TG1	4871.1	3573.6	4420.3	3373.8	3415.1	4147.6	2238.4	5051	3071.7
ANXA11	4074.2	2343.1	2924	2484.7	2212.5	3632.3	2437.1	8960.8	2656.9
SPINT2	790.8	2044.4	1068.4	7543.1	10366.5	2250.7	1912.4	4433.4	1043.3
AQP2	4314.5	3012.8	3415.3	4020	3501.6	3479.1	4847.6	1480.9	2643.8
NEDD4L	1304.5	2609.5	6665.3	3215.9	4888.1	3272	1752.1	2202.3	2931.5
CRYL1	3935	2680.2	2815.8	3531.5	3675.1	3671.7	2383.1	3312.4	2105.9
PFKFB3	5876.3	2599.4	2351.3	3604.9	2484.7	2225.5	2682	3601.9	2646.4
IVNS1ABP	2894.3	2369	2615.2	3471.5	3119.9	2663.4	1958.7	2519.1	5429.3
TMED5	2329.7	2269.5	2196.8	2675.4	3089.5	3839.1	2866.5	3834.3	3568.4
ANXA3	910.3	2618.5	1766.1	5869.7	6008.4	4483.3	1471.9	1457.7	1953.5
RTN3	2533.9	3294.4	3408.5	3596.8	2399.7	2495.9	2060.1	2988.3	3274.9
CRIP1	2172.6	4246.1	6966.2	1715.9	4409	1123.3	2247.7	1325.6	1103.8
LIMCH1	3447.5	773.9	239.4	2224.7	2685.8	1772.9	1166.5	4764.2	6742.6
ATP1B1	1943.2	2222.2	3456.9	3809.1	3360.2	1383.5	1782.9	3082.6	1388.8
HES1	1644.7	5077.9	1094.4	6545.5	3139.5	840.4	1068.7	1338	1332.1
ASAH1	2995.8	2150.1	2075.5	2299.3	1956.9	2032.2	985.4	4173.9	3145.4
BHLHE40	3165.6	3541.6	1031.8	4776.9	2387.9	2386.9	1312.7	956	2162
CNDP2	2153.3	2055.3	2541.2	2451.7	2473.5	2712.4	2990.6	1657.4	2194.7
SEC62	1899.1	2670.4	2411.4	1954.3	1768.8	1937.1	1802.5	2696.8	2251.5
CDK2AP2	2289.5	2348.8	1950.3	2021.2	1532.3	3190.2	1895.6	1552.3	2418.6
MYO6	1809.5	1427	1547.1	2933.7	1698.7	2148.3	1753.6	2837.4	2607.7
TMED4	2755	2441	2816.2	1940.2	1446.1	1798.3	1598.9	2272.5	1652.1
LRRFIP1	1058.9	1574.5	1306.8	4143	2262.2	1506.2	2464.2	1368.1	2482.5
KRT8	1288.7	1466.3	2209.1	2597	3008	2582.1	2093.3	1107.4	1404.2
CD46	1781.3	1906.8	1597	1431.1	1244.3	1287.1	755.4	4301.5	3278
PTGS1	6007.3	413.5	5826.8	269.6	142.2	651.1	683.8	3180.6	394.9
RASSF7	1410.6	1928.1	2081	2815.9	2464	1507.6	1412.6	1906	2023.5
MYO6	1847.6	1421.3	1532.2	2582.2	1771.6	2140.7	1517.6	2040.4	2282.8
LGALS3BP	1356.1	2030.7	642.4	2506.7	3210.4	2273	1645	1793.2	1543.6
TOB1	2313.5	1822	1034.8	1336.2	2262.8	1639.7	1352.2	3199.9	1373.5
SLC16A5	2335.5	1173.1	1363.8	654.7	1701.9	1479.1	1139.2	3344.5	3136
TP53TG1	2565.2	1833	2176.2	1615.4	1660.9	1714.6	1037	1869.5	1469.9
CNDP2	1649.2	1519.9	1765.9	1688.4	1971.2	1763.3	2208.6	1244.5	1174
SEC62	1292.5	1316.6	1350.4	1624.6	1515.8	1789.7	1447.4	1990.1	2101.3
JUP	730.8	852.5	264.1	2570.7	2956.8	1508.8	1368.7	2024.2	1880.7
BTG2	1563.8	1152	703.6	1935	1654.3	1321.6	945.7	2905.1	1815
TMBIM1	284.2	1672.4	2302.3	1113.1	569.8	867.9	897.7	5755	346.2
IQCK	1299.4	1736.8	1590.6	1489.2	1552.8	1824.6	1183.8	1097	1274.1
HES1	1672	3694.5	940.2	2560.4	1238.3	486.8	774.9	649.1	808.8
PGK1	1404.3	1399.3	1412.5	1910.1	1291.3	1045.1	1160.8	1445.7	1568.2
GSTK1	2073.7	1308.6	1494.5	1202.4	1274.1	1464.4	1346.5	1107.8	1115.1
RTN3	1067.2	1415.6	1379.5	1643.3	1384.5	1262.6	980	1274.7	1380.7
NEDD4L	531	962.8	2363.4	2016.2	2331.4	851.4	917.1	470.6	977.4
NEDD4L	479.5	936.9	2361.1	2002.7	2067.7	815.4	861	550.8	1215.5
GPRC5C	613.6	502.9	121.6	673.8	5230.7	747.4	1851.4	316.3	962
AP1M2	3001	1134.6	1161.7	784.9	1209.9	1016.4	583.2	364.7	1216.2
TMED5	988	1115.5	1409.5	902.1	971.9	1003.1	960.5	1631.8	1287
PPFIBP2	1485.5	1980.7	216.5	1617.9	504.2	1130.1	807.9	1190.5	1318
PRPS2	757.4	1012	1186.1	972.4	788.4	960.3	873.4	1793.8	1489.4
RTN3	878.9	1139.3	1169.8	1301.8	1017.3	1110.7	824.2	1088.6	1153.9
CYFIP2	1594.2	724.5	1118.7	883.1	775.2	781.5	634.2	1790.8	1058
RDH10	545.6	541.1	497.1	1087.2	701.6	500.8	511.2	3128.2	986.1
RALBP1	1028	844.8	1323.3	1163.2	1184.2	667	735.1	742.2	751.9
CD46	700.6	789.2	675.6	551.6	495.4	529.8	316.8	1667.2	1385.4
EPS8L2	1067.5	852.3	760	547.4	772.9	606.4	589.1	1219.3	616.7
AIM1	1715.2	566.5	1007	549.6	1190.2	654.5	264.6	364.3	614.5
MNS1	621.1	1056.1	776	594.6	482.6	711.6	926.3	867.3	718.9
PTGS1	2178.3	172.4	1538.8	64.2	45.7	311.1	308.6	1944.5	171.4
SYNGR2	938.9	596.7	673.9	689.4	655.4	439.7	833.6	1189.9	581.9
PAX8	222.8	141.6	1723.4	220.4	2999	214	559.5	314.3	128
PPFIBP2	948	1228.6	154.6	781.3	340.5	650	557	771.5	811.7
TMBIM1	106.1	650.2	778.6	545.8	300.9	269.7	497.3	2727	151.7
PPARG	386.8	317.2	1351.2	76.7	525.2	50.1	56.7	2965	12.8
KRT7	96.7	70.8	176.2	1757.3	761.9	423.1	686.4	142	941.1
LIMCH1	540	143.1	25.2	412.3	349.4	288	208.2	1142.2	1567.8
EMX2OS	483.4	133.3	53.8	131.8	1278.6	1316.1	405.5	25	483.4
EMX2	440.6	133.7	67.2	143.2	1390.8	954.7	514.5	33.7	542.7
CTSH	1011.4	337.4	195	287.8	334	693.7	561.1	397.8	199.3
KCNJ15	178.3	1931.1	1136.6	86	171	114.1	289.9	28.2	65.8
AQP3	134.8	334.2	447.1	278.7	324.4	160.7	297	1147.3	97.9
CD24	78.5	98.8	242.1	252.3	236.2	1006.5	784.2	18.3	75
LYPD6B	359.6	157.5	17.6	157.1	132.3	37.4	145.4	207.3	1364.1
FGL2	49.4	34.7	132.8	195.1	30.6	22.2	37.4	1551.9	14.5
DMKN	163.5	56	43.2	19.3	246.6	30.3	39.6	1253.1	54.1

## Sheet: DT-genes
GeneSymbol	Wilms1.mean	Wilms2.mean	Wilms3.mean	Wilms4.mean	Wilms5.mean	Wilms6.mean	Wilms8.mean	Wilms10-M.mean	Wilms10-T.mean
S100A13	74316.6	46135.7	66190.8	32370	64467.3	50691.1	49992.2	65796.9	39078.2
TNFRSF12A	46354	45601.2	54738.5	55106.1	58627.4	42967.5	51352.5	39780.2	56784.1
ATPIF1	51937	48906.4	53659.4	38425	54227.7	43851.4	47084.4	60448.9	34025.1
MRPS6	42701.9	44062.2	66516.3	24894.9	39952.8	38065.3	43819.5	68213.3	27887.6
LRPAP1	42987.4	47516	38463.4	37633.4	50063.3	32786.2	32961.6	48150.3	42936.2
KRT18	3175	13665.1	17901.4	79191.2	125802	29080.9	31779	3795.5	23479.3
KRT19	33047.6	14880.7	6344.5	4369.4	5719.1	37289.4	18645	77891.8	27898.4
OCIAD2	17156.7	15469.5	17522.1	26151.4	60592.5	30768.4	24011.6	16322.1	15145.8
NDUFC1	24282.4	20985.3	26175.8	20045	26972.9	22281.8	25525.7	29465	23922.1
KRT18	1265	5614.8	7080.4	37888.7	73095.7	11118.5	14384.8	1673.5	8966.7
C1orf43	18598.7	15928.8	14302	18551.8	20183.5	17913.5	13039.9	18040.4	14940.2
EZR	8509.4	18466.9	16107	17458.2	19431.6	13000.7	15151.4	20233.2	17130.3
ATP6V0B	15105.5	14544.4	13919.1	15630.3	15125.1	10882.8	13729.4	10281.4	15331.5
KRT18	932	4029.2	5264.7	30192.1	49370	8449	11897.7	1542.9	6986.8
ARID5B	8620.9	9828.4	8189.4	14699.7	10404.1	12209.4	10529.4	22337.4	15049.3
DSP	1037.5	3418.7	5296.4	48109.5	26228.1	4549.1	14500.4	3090.8	4479.8
ANXA4	15598	11188.2	10555.5	10834.3	12529.1	13592.8	6703.6	15891.9	10915.5
PERP	10991.7	4945.9	9985.6	14075	16201.6	11022.8	9741.9	23529.6	6285
ATP1B1	6596.8	7200.6	10363.9	15733.7	18337.9	7601.9	8419	16041.8	4188.9
COX5A	9655.8	9778.2	10273.9	7785.6	8661.7	9205.6	12555.3	12474	9422.1
BEX2	25164.5	1889.4	718.1	1429.5	3210.7	3012.4	1966.1	383.1	38077
MRPS6	8715.5	8911.4	14011.5	4808.6	6436.8	6239.4	6856.9	11267.4	4493.1
CYB5A	13864.3	5037.5	14245.6	3629.3	5619.9	7571.1	4895.6	9937.3	4903.6
SDC4	6278.2	6585.1	12784.5	6929.9	7498.9	5346.9	5384	11865.9	4447.8
C1orf43	7307.4	6758.2	5959.7	8136.6	7703.7	6620.1	6081.4	8289.7	6959.8
CD9	8757.8	5130.4	7294.7	3680.9	3627.8	2592.4	2602.4	21924.8	1411.4
LRPAP1	6286.1	7434.6	5349.5	6145.7	7740	3783.1	6062.6	6282.7	6084.7
COX5A	5120.7	5689	5395.3	4783.1	4340.4	6136.8	5296.1	5238.3	6773.2
ARID5B	4529.4	5456.6	5509	4683.4	4199.4	4447.2	5661.8	8417.4	5153.9
IVNS1ABP	4212.9	3535	3908.2	5973	5398.7	4547.1	4300.3	3698.9	9597.9
HIPK2	2789	4904.2	7747.7	3418.6	5373	3952.8	3894.1	8466.5	1633.2
SLC25A4	2801.6	4911.4	4104.9	7316.6	6521.2	3655.3	4131.8	4547.3	3329
HIPK2	2733.7	4858.4	7632.6	3346.2	4997.3	4044.6	3951.3	7796.4	1720.1
PTPN13	4694.4	4457.1	3389.9	3787.8	2096.7	5437.1	3156.8	3181.8	4950.4
SPINT2	790.8	2044.4	1068.4	7543.1	10366.5	2250.7	1912.4	4433.4	1043.3
CRYL1	3935	2680.2	2815.8	3531.5	3675.1	3671.7	2383.1	3312.4	2105.9
IVNS1ABP	2894.3	2369	2615.2	3471.5	3119.9	2663.4	1958.7	2519.1	5429.3
LIMCH1	3447.5	773.9	239.4	2224.7	2685.8	1772.9	1166.5	4764.2	6742.6
ATP1B1	1943.2	2222.2	3456.9	3809.1	3360.2	1383.5	1782.9	3082.6	1388.8
MYO6	1809.5	1427	1547.1	2933.7	1698.7	2148.3	1753.6	2837.4	2607.7
KRT8	1288.7	1466.3	2209.1	2597	3008	2582.1	2093.3	1107.4	1404.2
MYO6	1847.6	1421.3	1532.2	2582.2	1771.6	2140.7	1517.6	2040.4	2282.8
MAFF	2186.6	1723.1	2186.3	1936.8	1510.5	1514.7	1363.5	1867.3	897.9
BTG2	1563.8	1152	703.6	1935	1654.3	1321.6	945.7	2905.1	1815
HIPK2	642.1	1281.1	1970.2	1572.4	1509.5	835.9	1793.9	2071.4	1024.2
ATF3	1162.3	2889.6	1358.6	1381.2	883.9	1375.4	1275.3	992	1114.2
AP1M2	3001	1134.6	1161.7	784.9	1209.9	1016.4	583.2	364.7	1216.2
EZR	603.2	1187.9	1097	1772.6	1528.8	800.1	1225.9	673.5	1393.3
ARID5B	991.4	1248.2	781.1	430.2	521.5	563.3	587.2	1272	501.2
ARID5B	356	472.5	393.6	727.2	536.8	478.3	485.7	1540.9	880.5
LIMCH1	540	143.1	25.2	412.3	349.4	288	208.2	1142.2	1567.8
CD24	78.5	98.8	242.1	252.3	236.2	1006.5	784.2	18.3	75
DMKN	163.5	56	43.2	19.3	246.6	30.3	39.6	1253.1	54.1

## Sheet: PT_genes
GeneSymbol	Wilms1.mean	Wilms2.mean	Wilms3.mean	Wilms4.mean	Wilms5.mean	Wilms6.mean	Wilms8.mean	Wilms10-M.mean	Wilms10-T.mean
BCAM	266238	239491	214608	274554	267478	133321	223842	76409.5	135408
NFE2L1	154751	129986	126680	167669	167680	50538.7	126751	77021.1	102286
TUBB4B	116430	132179	135244	85102.9	101572	105966	150115	118319	102866
HINT1	89218	101143	86710.5	106079	121507	114290	83853.1	96013.3	103982
ATP6V0C	124962	90463.4	98916.1	88665.6	110585	88190.4	85899.2	106024	93853.4
ATP5G3	75492.9	79905.6	77724.4	57618.8	81687.4	73258	70576.6	84027.8	76957
DBI	91878.9	77157.8	61513.6	42832	60372.7	79779.8	61286.9	76789.5	53543.4
HERPUD1	66285.2	63934.6	42435.1	63908.7	65398.5	138258	59550.3	45243.6	54692.8
TMBIM6	64843.2	61409.9	60687.1	64635.9	79185.7	61284.1	62440	51154.8	55490.9
PEBP1	73468.2	64881.3	52959.5	44555.5	59995.2	58347.8	45452.5	93735	58940.1
CLIC4	41798.2	58111.2	53374.7	64735.6	60314.3	57411.6	68040.5	72198.6	73017.9
PGRMC2	59642.2	62686.3	55130.9	63777.4	72941.9	50790.2	34376.4	69260.1	57106.3
RPS27L	60598	46866.9	58682.2	43423.1	58268.3	54858.1	45723.2	64567	43143.3
MT1X	50047	47187.5	72432.7	23048.5	32657.1	40900.1	87368.4	67194.3	48409.6
CTSB	48655.4	69549.4	52877.2	52446.2	38756.5	55440	52702.5	35083.8	40164
MT1G	47977.2	42032.3	67277.2	21483.9	31021.3	39190.2	82608.7	60418.4	48106.9
ATPIF1	51937	48906.4	53659.4	38425	54227.7	43851.4	47084.4	60448.9	34025.1
FARP1	67731.2	47437.5	34318.8	45722.6	40969.4	39358.4	43196.7	54580.5	55367.4
NPC2	74712.5	39728.8	34743.2	40804.6	61639.2	48734.3	30902.1	68807.5	28166.6
ATP5H	57252	48304.3	56470.2	33633.6	46663.6	46800.6	44482.3	48295.8	31780.9
MDH1	41277.3	42800.2	42955.6	31861.7	41645.5	55939	54154.6	43089.5	45538.4
PRR13	45105.9	44057.4	43241.2	35087.2	46700	43350	37980.5	56340.3	35763
NDUFB9	44307.3	45026.1	44129.9	33094.3	40795.1	50127.4	43526.3	45461.4	36299.1
S100A10	40207.2	58143	58604.3	47163.6	34032.4	35076.2	27413.4	43970.8	36171.6
LRPAP1	42987.4	47516	38463.4	37633.4	50063.3	32786.2	32961.6	48150.3	42936.2
BCAP31	43551.3	39280.1	41824.2	45347.7	56079.8	31679.4	37678.7	33435.7	35382.5
SLC25A5	40163.3	42033	41617.3	41387	44257.8	33319.8	49503	33373.7	34422.2
MT1X	36032.5	33799.1	56433.2	18706.1	26356.1	33462.5	69495.5	46950.9	36756.9
SLC25A5	33271.8	37753.6	37871.7	35826.2	41365.2	35079.3	51539.7	33067	34605.4
SLC25A5	37164.6	39543.6	39736.7	36597.3	40150.7	29082.7	46316.8	32252.9	33657.9
KRT18	3175	13665.1	17901.4	79191.2	125802	29080.9	31779	3795.5	23479.3
PTTG1IP	24625.9	31297.1	31798.3	41395.4	40863.8	33328.7	30255.5	40136	38085.8
AHCY	33937.9	35288.5	33444.7	31228.7	35530.4	31017.4	31279.6	33155.4	34367.7
HINT1	29970.4	33106.2	29044.5	30983.9	35650.6	36699.5	29502.6	33005.1	35149.9
ACADVL	28374.8	24527.6	34093.9	33410.5	44058.4	19583.4	35117.4	40081.5	33075.4
LAMB1	22362.7	31719.6	18904.2	43692.1	34917.6	36028	36526.7	31330.2	36471.6
SLC3A2	25917.7	32838.1	17776.9	42836.6	36536.3	41060.5	30408.8	16133.2	42794.8
NDUFB9	33929.2	34786.7	34566.4	23410.2	27161.4	35809.1	33519.3	31341.2	28520.8
MGST3	43205	31972.3	26962.9	25015.1	25972.2	36317.3	21435.5	34940	24366
NDRG1	28290.4	33390.1	26620.1	30001.1	30585.3	32776.5	29414	22983.2	18141
NFE2L1	19661.8	21384.4	24149.1	35383.1	40824.7	31128.2	23309.5	31418.8	24558.3
MT1E	31717.1	21619.3	32904.1	12542.5	18767.5	26842.6	42013.3	41821.9	22464.2
SAT2	37255.4	26885.2	24352.7	16557.4	19489.7	31087.3	19786.1	39538.4	25293.4
MRPL43	26240.3	24413.9	28952.5	22044	29167	25227.1	27406.1	33493.6	21450
BLVRA	33958.1	25032.6	22674.7	19286.7	23800.2	32463.1	22013.1	31173.3	23661.6
RTN4	17839.6	18878.5	20401.4	45910.7	30397	20166.5	18705.4	27650.2	32425.2
UQCR10	30430.3	28605.8	28352.9	16880.4	22561.9	26809.5	24257.8	27656.1	22653.3
OCIAD2	17156.7	15469.5	17522.1	26151.4	60592.5	30768.4	24011.6	16322.1	15145.8
NDUFC1	24282.4	20985.3	26175.8	20045	26972.9	22281.8	25525.7	29465	23922.1
DAD1	26844.5	24206.2	22078.4	26065	27252.8	31708.9	24648.3	15412.6	20006.9
TAX1BP1	24397.6	21750.6	19348.4	29995.1	26324.4	24164.8	21434.6	25379.1	24069.3
NFE2L1	22840.6	25352.9	29970.9	29759.7	29194	15860.1	23962.3	22291.1	15112.4
ODC1	11282.8	24579	27607.6	27201.3	19709	21000.2	26395.9	33035.1	21256
AURKAIP1	22407.1	24035.7	25739.1	19157.5	19493.1	19667.4	26426.9	24136	27965.1
EIF6	16171.7	20265.2	26067	22144.9	25426.4	20153.2	23239.7	26762.4	22390.5
ATP5J	23258	23420.3	25210.1	19273.2	19932	22318	27102.3	15045	17390.4
TMBIM6	28261.9	22133.9	22206.6	19259.1	22144.5	20658.4	20733.2	15987.3	19776.6
PHGDH	15796	17211.9	13672.1	26374.5	21121.2	29223.5	30994.4	11258	24499.9
SPATS2L	17234.5	19570.1	16076.1	20882.2	20682.5	27750.6	19330.5	28137	18250.2
ECHS1	22629.5	22091.6	21166.4	17580.8	22606.8	16691.8	18705.1	22247.5	19112.1
LMO7	14039.6	20861.5	22508.6	24330.1	26238	16178.3	16193.9	17855.9	22635.6
MTCH2	18691.5	16250	15718.6	13043.5	15569.5	32166.1	30687.5	20748.2	17173
ARL6IP1	16524.5	25614.1	25125.7	14818	22355.7	15825.6	25809.2	12734.8	16055.7
ATP6V1F	26171.1	19062.2	18040.8	16501.7	19299.4	20671.1	16509.8	18167.7	20242.9
DAD1	22226.8	20263.2	17884.2	21079	21601.4	25950.9	18147.4	10915.7	14711.1
PCK2	19131.4	21838	13790.1	23175.7	15239.3	28582	22363.9	9882.9	17066.6
DAD1	21083.7	19596.5	17990.8	18056	18561.7	20912.2	21798.1	14373.7	16255.9
EBP	26971.4	24197.2	19629.3	12084.3	20102.4	17270.7	12897	20917.9	12970.9
VPS35	19965.3	16687.7	16682.8	15432.6	18857.4	23229.7	18464.6	20306	16824.8
CITED2	16594.5	16994.9	26437.7	27716.8	19716	13115.9	7296.4	13946.1	22888
CTSB	18581.3	18493.7	14633.9	22904.5	19809.8	20371.6	19972.7	11443.2	16780.4
SLC25A5	14277.9	18227.1	18023.2	20989.1	16540.1	14405.2	24424.5	15061.5	21012
KRT18	1265	5614.8	7080.4	37888.7	73095.7	11118.5	14384.8	1673.5	8966.7
ATP6V0A1	25400.4	15983.5	17435.9	14845.5	17019.9	16292.9	10353.2	23792.9	19122.4
CLIC4	9420.6	14940	12387.4	28432.6	15021.5	18244.5	17098.9	18397.8	25153.9
ACAT1	21649.2	15050.3	17088.5	13062.6	17018.3	16929.5	13773.1	26309.4	14557.1
FAM20C	26249.5	26611.7	19055.1	12850.8	11670.6	15985.9	16711.4	15219.2	9572.4
ITM2C	11695	15719.2	10359.6	17367.5	20798.6	23771.4	17674.4	13391.7	21504.1
TUBB4B	17440.9	19047.5	19359.5	13451.2	15684.8	11380.8	27551.5	14975	13138.2
DDAH1	18936.7	14105.8	16457.4	20293.1	13143.1	13668.3	13331.8	17048.1	22200.9
EZR	8509.4	18466.9	16107	17458.2	19431.6	13000.7	15151.4	20233.2	17130.3
BNIP3	14470.5	12830.4	16600.9	18269.4	15469.4	14713.5	17466.9	20291.8	13579.3
ALDH2	7455.6	14582	9393.9	20287.1	19767.2	18210.3	18440.2	17910.5	16114.7
PSMA2	14468	17305.4	16163.2	12516.7	12647.5	19283	19670	15645.5	13654.1
HEXB	23867.8	14889.3	13006.1	11570.1	14206.1	17369.9	10917.1	21126.6	14017.5
RNF181	19730.4	15851.4	16843.4	11677.7	14391.4	14992.4	14114.5	18437.8	11433.2
MPST	19057.1	16784.2	12039.2	14281	16457.4	14276.2	14465.8	14097.5	14624.6
ECI2	15992.2	13646.7	21160.6	12773.3	17144	12043.6	16550.4	16577	10031.2
HLA-A	14216	13470.4	10006.7	17599.2	20844.2	11638.2	14596.5	26117.2	6037.3
SLC39A14	10803.2	14357	15855.6	18752.9	11621.4	20807.7	12888.9	11690.6	17135.1
FAT1	15561.8	16130	7324.7	26609.5	15072	14264.6	11828	6740.8	19435.7
AHCYL1	14761.6	13643.2	13184.9	17378.1	15304.7	13792.9	11917	15315.6	16435.9
AIMP1	18717.5	18397.2	11462.7	10067.9	10821	12902.8	12512.3	17089.2	15807.7
PEPD	12942.3	13054.8	11601.9	11472.8	12059.6	15406.1	12659.4	18554.6	14679.4
KRT18	932	4029.2	5264.7	30192.1	49370	8449	11897.7	1542.9	6986.8
TMEM205	17593.6	14116.1	13788	11855.4	11099.9	13108.4	11649.3	15380.8	8839.9
DAB2	18389.1	11634.4	10838.2	12849.6	12727.1	11159.7	8437.7	10713.8	15376.5
SNX5	11494.6	13658.1	11528	10006.9	10745.3	12534.7	14084.3	15533.1	12306.3
ARID5B	8620.9	9828.4	8189.4	14699.7	10404.1	12209.4	10529.4	22337.4	15049.3
DSP	1037.5	3418.7	5296.4	48109.5	26228.1	4549.1	14500.4	3090.8	4479.8
PNP	13518	7562	16944	10144.3	14292.6	9349.7	17801.2	11294.9	9308.3
ETFB	15185.1	12605.7	15928.1	9922.7	11775.3	10481.3	11868.5	13264.1	9101.4
SNHG8	11929.6	8104.5	16220.3	11597.1	15077.2	10750.1	7470.9	20583.1	8348.8
ANXA4	15598	11188.2	10555.5	10834.3	12529.1	13592.8	6703.6	15891.9	10915.5
SLC3A2	7901.5	10712.2	5286.1	18562.7	14628.1	11582.5	12178	5535.4	14815
HLA-A	7401.1	9374.5	6937.7	17905.6	16599.8	9530.4	12955.4	11718.5	4199.6
ATP1B1	6596.8	7200.6	10363.9	15733.7	18337.9	7601.9	8419	16041.8	4188.9
NTN4	2121.4	12226.9	8790.6	30024.1	12959.2	3392.6	4305.9	8533.7	10841.3
ATP6V1D	10272	9451	9090.3	9561.3	10112	10011.6	8497.5	13838.8	11317.2
PGRMC2	9672.5	10027.5	9474.1	14415.2	12440.6	8099.3	6191.7	11677.9	9405.3
GLRX	10806.8	8750.5	11742.2	5428.8	7401.3	14183.2	9110.8	18676.7	4327.6
PPP1R16A	9196	9080.7	9228.2	10742.3	11368.5	8995.2	8461.1	13529.3	8783.1
GOLGB1	11452.7	8325.2	7755.2	7754.5	9839.4	11662.6	9275.6	12956.9	8476
TMEM141	9500.5	11310.2	13826.5	8267.1	8675.6	9759.5	8251.4	9425.7	8241.3
GGH	8546	12839.7	11660.1	7255.4	8026	9964.2	10692.6	8443.4	9099.6
NET1	13742.8	7405.9	6026.7	4061.4	8032.2	13945	9180.4	6786.8	15871.4
EML4	5302	9865.9	6673.9	5225.8	7487.4	13132.6	12449.7	12526.5	10653.6
ECHDC2	9702.9	8880.6	5703.2	8578.6	7909.3	8038.9	5491.1	20489.7	7324
AKR1A1	9592.5	10035.6	8795.5	9300.9	6920.5	11023.4	6567.1	9538	9749.9
LMO7	6093.8	8965.4	9081.8	14909.2	11240.1	5884.3	6352.9	5801.9	12151.1
CERS2	7726.2	8193.9	7962.2	12540.1	11497.9	8109.7	6482.9	8483.3	8455.2
FAM136A	6501.1	8125.2	8552.7	8114.3	9736.9	7082.7	10071.2	10777.1	8852.2
ANPEP	16034.6	8990.2	12103.2	6683.5	9635	6055	9654	2013.7	6621.5
CALM3	8185.6	7704.7	10719.5	8063.5	7772.6	6184.3	8249.2	11757.5	9026.6
MLEC	11462.3	7645.3	9736.1	8401.5	9590.4	8148.3	11184.8	4234.4	7193.1
BSG	6331.3	8490.6	5980.1	11668.1	9437.6	12764.2	6919.8	5971.3	9299.6
MRPL43	9425.8	8081.8	9570.5	6831.7	7374.6	8008	8361.9	10295.6	8354.4
BEX2	25164.5	1889.4	718.1	1429.5	3210.7	3012.4	1966.1	383.1	38077
C21orf33	9097.2	8889	10522.4	7725.6	8467.2	7620.9	4686.7	10022.5	6100.9
MT1G	8608.7	7818.5	13671.8	3795	5108.1	7165.4	14256.8	7073.4	5445.9
PMM1	10413.5	8061.7	8041.5	6567.7	7589.4	6336.8	8642.5	8821.9	8080.6
BCAP31	8331	7450.6	8254.4	7966.7	8991	5507.8	10295.2	6692.3	7362.3
CYB5A	13864.3	5037.5	14245.6	3629.3	5619.9	7571.1	4895.6	9937.3	4903.6
MSRA	8051.3	3594.6	9201.1	5908	8324.4	9614.3	7106.1	11288.4	6007.6
DDX10	5792.2	7802	7207.8	7680.2	8916.3	6523.9	11109	6474.9	7051.5
GRHPR	11003.7	7990.3	7258.8	6047.6	6831.1	6671	7475	8172.5	7058.1
AIFM1	6205.3	6314.5	6209.9	6301.9	7477.5	9019.8	8475.9	10452.3	7918.7
MET	3824.7	6567.9	9888.6	7395.8	8542.5	6251.4	6592.9	10057.7	9092.5
GLUD1	6147.2	6979.2	6561.2	8835.4	5541.4	7462.3	6762.5	9204.7	10324
LEPROT	10138.2	9183.6	13181.8	10677.4	8809.2	6982.2	2378.7	2501.7	3918.5
CFDP1	8390.4	8459.8	7521.5	5130.6	5558.8	8168.7	5808.2	10928.9	7699
DPY30	7710	8461.8	8699.8	6288.6	7341.1	8516.9	6863.6	8257.8	5397.1
COMMD8	8415	5931.8	7826.3	5312.5	7299.4	9009.3	7621.7	8491.1	7285.9
SDC4	6278.2	6585.1	12784.5	6929.9	7498.9	5346.9	5384	11865.9	4447.8
CAMK2D	8040.2	8280.1	7563.6	7601.2	5612.8	6679.3	4411.6	10811.4	7714.2
CLU	4965	4194.3	4902.7	7867.6	4095.2	5335.2	3604.3	29099.7	2466.9
HLA-A	9471.6	8985.5	4570.6	10901	5900.9	8293.7	7576.3	7700.8	1718
SERPINF1	9915	14243.5	7169.9	3039.4	5666.6	14170	7411.1	901.3	2267.3
PTGR1	7962.7	9466.5	10735.3	7787.5	7875.4	6586.7	6605.3	5651.9	2005.7
BDH2	9417.6	6445.8	7504.7	5072.2	8065.8	7776.8	5661.7	8602	6026.3
GRHPR	9907.5	7351.4	6773.6	6357.5	7183.1	6520.1	6683.8	6689.6	5783.8
C19orf70	9813.9	6976.1	7968.2	6124	6364.7	6507.3	6560.7	6401.4	6502.1
ERBB2	8593.2	7490.1	7146.3	5736.5	8487.3	6349.5	3819.5	10026.5	5054.6
SEPHS2	6773.6	7046.4	5705.3	9189.8	7699.7	8000.7	5370.1	4904.8	7761.6
HSPA9	5516.5	6189.5	5496	7798.4	5716.1	8839.2	8639.7	6030.7	8000.6
ARL6IP1	3462.3	7572.5	6711.8	6557.5	7449.8	5479.3	9670.9	6053.8	8831.5
ATP6V1B2	6828.8	6098	5087.1	6502.4	8016	6336.6	4865.5	10104.7	7106.6
CES2	7643.4	6281.9	7048.3	4700.5	6037.2	8143.5	4950	9944	6193.9
MRPS36	7658.1	6861.4	7478.2	5043.8	6072.9	8877.3	6430.8	6846.2	5077.8
DUSP23	10143	5355.5	3155.1	7914.1	6947.2	6356	6090.8	7591.4	6783
METTL9	4725.1	6532.9	6588.5	7000.1	5132.2	6282.2	6346.4	7334.7	9963.7
DYNLRB1	8473.1	7696.4	8395.2	5069.7	6090.7	5897.1	5353.2	7346.5	4710.9
AGPAT3	7348.7	6011.1	6125.7	5743.5	5989	6804.3	4683.9	8853.7	6567.3
TECR	7212.2	7706.5	6480.3	6295.7	4936.6	6527.9	6309.7	5321.8	6967.2
CETN2	8211.1	6388.5	6776.5	5416.6	6934.8	6186.3	5307.7	6719.8	5470
SLC25A1	8796.3	6902.3	5573.8	5281.3	9360.2	4985.1	3844	6949	5589
CD164	4807.5	5619.2	5801.7	6462	5028.6	6684	6523.6	6569.5	9302
NIT2	7108.1	4897.3	5905.2	6174	7875.6	6380.1	5594.8	7349.3	5265.3
MRPS28	6331	6053.6	7680.1	5018.2	6228.1	6670.3	7289.5	6136.6	4557.6
DECR2	7163.1	6369.8	4620.1	4451	6399.3	6055.7	5556.4	7783.6	7128.6
LRPAP1	6286.1	7434.6	5349.5	6145.7	7740	3783.1	6062.6	6282.7	6084.7
NEU1	10118.9	6076.3	4677.2	3771.8	5029.4	7163.2	4438.3	8371.4	5415.4
CLIC4	5103.8	7162.1	6696.4	5910	4958.1	5920.2	5113.9	6913.5	7257.7
ACOT13	7061.2	6805.7	7195.6	4814.2	6040.5	6487.6	5695.2	5874.4	3887.8
KLHDC2	5139.4	6194.9	5785.3	6519.6	5839.5	6892.7	4637.8	6849.6	5924.1
PDXDC1	5646.4	5345.3	4318.2	7483.7	6761.6	5438.1	4590.3	5460.5	8002.4
PAF1	7023.8	6926.5	8049.9	4579.5	5213	4126.2	6822.8	5465.1	4247.5
ABLIM1	5458.4	5578.6	6009.6	7435.3	10099.4	6537.8	5245	3582.9	1478.3
PPFIBP1	5557.1	4724	5635.4	4893.9	5639.8	5756.7	5883.7	4885	7408.2
ITM2C	4721.2	5163.7	3359.1	7313.4	11046.9	4870.5	6366.4	3467.2	3681.1
CTSB	5993.6	6499.5	5620.2	5252	4991.6	7147.8	5749.2	4374.8	4339.1
PLOD2	6044.7	4617.8	6453.7	8258.3	2985.3	4308	5131.2	2664.9	7794
PCSK1N	6445	5114.2	6906.3	6532.8	3668.5	4257.7	12937.6	673.9	1572.8
ARID5B	4529.4	5456.6	5509	4683.4	4199.4	4447.2	5661.8	8417.4	5153.9
GLS	5179.7	3453.6	3548.4	6398.7	4562.1	6395.3	5084.3	4280.3	8790.1
ACAA1	5378.5	4763.7	4968.1	5747.2	5448	3745.4	5081.6	5219.9	6709.6
FBXL5	4747.4	5558	4788.1	6856.8	5576.8	4627.2	3731.8	4771.9	5630.7
ATP5D	6435.3	5173.6	5700.1	4413.4	3822.9	5144	5077.9	5435.3	4951
FARP1	6712.9	4956.9	3323.9	7107.8	4520.8	4986.8	4155.8	3104.5	6097
CAMK2N1	11420.2	3585.7	1944.9	3446.3	1996.5	5987.3	4278.9	6864.8	5304.5
NDUFA5	3642.6	3898.8	4157	4575.5	5426.7	6003.6	6346	5657	3928.1
EPS8	4009.1	5454.8	6658.7	7989.7	4431.4	5091.6	4660.8	1544.7	3755.2
LMBRD1	4552.1	4293.1	4703.8	5972.8	5108.3	5408.8	3737.1	5100.5	4674.1
PCBD1	7788.6	5577.1	3705.5	5019.8	3944.8	5021.3	2637.7	4782.5	4324.6
TM7SF2	6943.9	5989.9	4225.2	1930.6	2625.3	4781.4	1454.5	12429.3	2363.9
CRYZ	4517.4	5016	2119.5	5653.2	4935	4754.9	3056.7	6839.3	5728.9
VPS35	4495.4	4385.5	4167.7	5172.6	4110.4	4551.4	4255.6	5037.7	6088.8
SUCLG1	4629.1	4300.8	4437.3	4198	4863	4165.6	5175.2	5382.4	4834.4
ATP6V0C	6378.9	4147.3	4209.3	5037.5	4907.4	5128.7	3919.8	2624.2	4665.7
AKR1C3	17883.7	6006.2	3955.3	2135.2	3490.8	3133.8	1943	936.1	435.9
TUBGCP2	5361.9	4531.8	3988.8	3443.3	5265.5	3475.7	4738.1	4480.4	4420.7
NDFIP2	3657.1	5866	4883.3	4818.5	4050.5	3964.4	3211.9	3491	5568.8
HIP1R	3998.1	5424.1	3397.1	4221	5297.7	4101.1	3306.6	6789.7	2941.3
BEX1	12181.6	998.7	307.1	240.6	538.5	968	1103.8	57.1	22830.7
BSG	4047.4	4857.6	3477.3	4586	4221.7	5048.2	4873.3	3333.2	4534.8
BIN1	3645.5	6875	3105.5	5685.7	5045.9	3545.6	3841.4	3251.9	3557.2
ATP5D	5072.3	4029	4339.2	4182.1	3272.2	4259.9	4400.6	3801.2	4746.4
TCEA3	5280.4	5237.2	5498.9	2290.4	4705.7	2721.6	3989.1	6090.5	2177.2
CALM3	6408.4	4387.5	5858	2245.2	2545.3	2767.2	4494.4	5255.4	3113.3
CISD1	4607.9	3529.8	4433	4172	4354.1	4895	3889.1	3553.4	3636.5
AIG1	3561.4	4339.9	5346	3856.4	3991.6	4712.8	2557.3	4456.7	3865.9
EML4	4827.6	5007.8	4192	2428.3	4270.6	3867.1	5702.3	2941.5	2631.6
BIN1	3367.1	7286	3177.5	4348.7	3368.5	2963.1	4077.2	3449.7	3452.6
PTPN13	4694.4	4457.1	3389.9	3787.8	2096.7	5437.1	3156.8	3181.8	4950.4
LAMP2	4904.1	3246.1	3269.8	3717.3	3184.8	3675	3125.6	3731.1	5966.2
ACAA2	2342.3	4164.4	4613.7	3091.6	2573.3	4111.7	5194.5	3842	4723.7
PCYOX1	3950.3	3282.1	2942.8	4087.4	5112.2	4131	2952.3	3920.6	4107.3
GOLGB1	4694	3303	2820.1	4086.1	4270.9	3474.9	3662.8	3604.1	3910
BICC1	4074.2	2366.6	2533.6	4193.7	3585.1	3740.3	4579.8	2358.5	4923.2
FAH	4772.3	2894.2	4173.4	2528.3	4545.3	2346.7	3222.2	4371.6	3087.1
BCAM	3535.1	2607.5	2804.6	6740.9	4861.3	3436.3	3773.7	1454.8	2504
SPINT2	790.8	2044.4	1068.4	7543.1	10366.5	2250.7	1912.4	4433.4	1043.3
AHCYL1	3461.2	3313.1	3162.3	4439.2	3759.7	2577.6	2843.3	3876.6	3865.4
AP1G1	3839.8	3229.9	3733.4	3428.4	3743.6	3414.9	3047.3	3500.3	3249.4
GLS	5158.9	2188.9	2914.1	3655.2	5009.7	1792.2	2342.9	3692.9	4358.3
TMEM150A	4405.4	3081	2850.3	2850.2	3608.9	3613.4	2354.9	5035.9	2902.9
RBPMS	2515.4	2861.1	2796.7	4123.6	3732.7	3012.9	2548.1	4100.4	4514.6
P4HA1	3048.6	4037.1	2628.6	4656.4	2691.5	2144.7	2269	3037.2	5216.7
FHOD3	4185.3	1402.5	1201	1191.2	2150.5	6224.3	2652.6	6459.2	4135.7
SIGIRR	3233	3512.9	3537.2	2790.4	3762.6	3332	3047	2719.4	3185.9
COX7B	3323.5	3226	3594.3	2778.9	2704.8	4957.9	3197.7	2186	3111.4
YTHDC1	2464.5	3212.4	3309.5	3258.6	2748.1	3046.9	2468.3	4192.9	4174.7
NEDD4L	1304.5	2609.5	6665.3	3215.9	4888.1	3272	1752.1	2202.3	2931.5
LAMP2	3902.6	2802.4	2569.5	3244.9	3678.8	3696.5	2859.7	3076.1	2969.4
GLS	3621.2	1842.8	2073.8	4605.6	4856.8	2093.8	1853.2	2734.9	4880.7
TGIF1	2652	4186.2	3709.9	3659.1	2556.7	3652.5	2089.3	2437	3394.2
CRYL1	3935	2680.2	2815.8	3531.5	3675.1	3671.7	2383.1	3312.4	2105.9
TTC38	3699.2	2684.2	2885.1	3946.9	3329.7	2721.9	2938.2	3004.4	2888.3
GUSBP11	3118.2	2825.3	3534	3858.6	2866.7	2848.1	3192.4	2461	3296.9
CD164	3079.9	3292.8	4044.5	2564	2240	2696.3	2513.2	3607.6	3780.1
ECH1	3861.3	3814.1	3736.2	3436.3	3218.3	2229.3	2259.8	2589.1	2515.1
HIGD2A	3830.1	3291.6	3396.2	2822.3	2727.1	3042.9	3072.6	2199.2	3211.1
CAMK2N1	8078.2	2298.7	1320.6	2040.5	1062.1	3470.3	2561.3	3092.1	3452.2
PTTG1IP	2724.8	2864.1	3120.8	3981.8	4560.6	2271.7	2512.4	2859.4	2468.2
CLINT1	3165.5	3168.8	3047.6	3652	3004.6	2866.4	2478.9	2550.6	3338.1
MORN2	3441.1	3347.2	3339.9	2646.2	2604.8	3533.6	3186.3	2559.1	2455.3
TRIM44	2564.6	3406	2882.1	2504.6	3504.7	2802.9	2221	2720.3	4359.4
SLC9A3R1	2416.4	4742.7	2376.4	3097.1	1577.6	1412.3	1545.3	6705.2	2957.6
CLINT1	2234.9	2869.7	2369.1	3641.3	2960.2	3264.9	2362.8	3389.9	3420.2
NCOA7	1941.4	2752.8	2576.4	5780	2324.1	3122.6	1528.2	3351.8	2780.3
SNX29	3381	2388.8	2046.7	2529.2	2300.5	3355.9	2176.3	4018.1	3306.9
PCK2	2563.7	2573	1472.8	4933	3132.3	3412.4	3831.3	1129.1	2428.9
CAT	2644.8	3827.1	3404	1337.6	2337.4	2791.9	2535.3	3867.8	2414.9
ALDH2	1331.2	2770.8	1710.6	4337	2977.2	2563.6	3072.1	2680.9	3684.7
HMGN3	3073.1	3347.8	3825.4	1769.6	1946.3	2945.7	3093.6	2605.1	2253.7
ABHD4	2339.6	2252.1	2259.8	4353.5	4978.3	2900.2	1766.2	1875.1	1962.7
TCEA3	2889.3	3200	3227.2	2089.8	4215.5	1547.7	2294.6	3674.5	1510.6
PDPK1	3568.3	2991.1	2949.7	3157.9	2670.5	1721.6	2683.5	1772.8	3112.8
STRADB	2855.8	3624	2844.9	2298.9	1822.5	2528.9	1775.6	3559.8	3249.1
DCXR	3313.9	2942.8	2323	2228.6	1816.6	2622.8	2687	2569.2	3598.5
PLIN2	2411.2	2348.1	2170.8	1921.4	2221.4	2451.6	2259.6	4712.2	3103.7
ACAT1	2951.6	2329.9	2658.5	1888.9	2299.1	2601.7	1790.5	4476.9	2561.2
TPMT	2167.1	2041.1	3683.6	1904	1936.9	1857.2	2098.2	5071.4	2580.4
CHCHD10	5117.1	2104.3	1486.2	2102.9	3514.1	2691.9	1861.1	2226.7	1841.3
ARHGAP18	3374.6	1731.8	1572.4	1779	3283.6	2957.9	2162.4	3021.1	2703.6
CPPED1	2294.8	2406.1	1312.4	2651	2924.1	1910.7	1914.9	2316.6	4741.2
ATP1B1	1943.2	2222.2	3456.9	3809.1	3360.2	1383.5	1782.9	3082.6	1388.8
TMEM120A	4343.7	2639.7	2714.8	1667.9	2160.2	2256.6	1916.6	2483.1	1957.4
NDFIP2	1986.9	2785.3	2645.8	2718.1	2137.5	2291.8	2307.6	1847	3322.3
ASAH1	2995.8	2150.1	2075.5	2299.3	1956.9	2032.2	985.4	4173.9	3145.4
PAF1	2705.5	2648	2960.5	2038.3	2631.9	1743.4	2874.8	2188.6	1868.1
FAHD1	2569.5	2556	2762.2	1821.7	2325	1676.8	2121	3295.5	2431.8
CNDP2	2153.3	2055.3	2541.2	2451.7	2473.5	2712.4	2990.6	1657.4	2194.7
AK4	751.1	1944.8	5870.9	4058.4	3248.3	1041.7	2175.1	803.6	1128.9
NUDT14	4058.4	1707.3	1062.6	1630.2	2471.1	2959.2	1632.7	2778.9	2496.1
SLC39A4	3670.7	3012.9	1591.9	2195	2323.6	3387.5	1264.1	3173.4	115.3
MGST2	935	2035.5	3607.2	2990.1	3718.1	2416.1	1936.6	1358	1382.1
KIF13B	2657.8	1830.8	1750.3	1592.4	2153.6	4164.7	1623.3	2961.2	1540.5
TUBG1	2340.5	2687.3	2576.5	2063.2	2009.8	1493.2	3151	2001.5	1925.4
AKR1A1	2500	2574.1	2323.9	2000.9	2300.2	2453.6	2197.8	2083.3	1743.4
ACAA1	2406.3	2083.3	2053.6	2574.8	2856.5	1490.5	2285.4	2107.3	2116.4
AHCY	2170.7	2240.4	1981.4	2498	2671	1791.3	2524.5	1878.9	2119.1
LEPROT	2639.5	2680.5	3760.8	3294.8	2515.3	1718	821.8	879.8	1428.6
NFE2L1	1601.4	1668.7	1903.1	3176.9	3906.8	1496.1	2152.5	1692.5	1740.5
CDK2AP2	2289.5	2348.8	1950.3	2021.2	1532.3	3190.2	1895.6	1552.3	2418.6
MYO6	1809.5	1427	1547.1	2933.7	1698.7	2148.3	1753.6	2837.4	2607.7
TMED4	2755	2441	2816.2	1940.2	1446.1	1798.3	1598.9	2272.5	1652.1
ZDHHC9	2898.5	1723	1554.8	2414.5	2215	2377.4	1710.1	1461.8	2326.3
YTHDC1	1546.8	2150.4	2040.6	2262.5	2028.4	1858.9	1540.7	2535.3	2507.2
SCRN2	2876.6	1832.7	2319.5	1080.7	2260.1	1626.4	1884.1	2488.4	1558.1
UGCG	2109.4	2914.8	3756.5	1960.4	2556.2	923.5	1092.1	1614.8	917.4
MTCH2	2349.2	1935.5	1773.1	1809.9	2013.5	1884.9	1387.7	2516.7	2134.9
KRT8	1288.7	1466.3	2209.1	2597	3008	2582.1	2093.3	1107.4	1404.2
HMGCL	2412.1	1687.6	2367	1957.3	2272.5	2004.6	1670.3	1886.2	1357.8
CD46	1781.3	1906.8	1597	1431.1	1244.3	1287.1	755.4	4301.5	3278
PPFIBP1	1937.4	2045.4	2119.4	1386.8	1605.7	1857.4	2074.8	1929.8	2591.4
CHST13	2515.1	1782.9	2043.2	1589.3	1607.2	1475.3	3342.1	1311.4	1814.5
AGPAT3	1824.8	1994.5	1984.6	1854.5	1577.6	2397.4	1748.8	2337.9	1673.7
TRIM44	1471.3	2054.3	1736.4	1532	1855.1	1887.9	1800.6	1987.8	3062.2
BPHL	3049.9	2077.6	1448.2	1130.9	2020.8	2290	1197.5	2236.2	1835.9
MYO6	1847.6	1421.3	1532.2	2582.2	1771.6	2140.7	1517.6	2040.4	2282.8
LGALS3BP	1356.1	2030.7	642.4	2506.7	3210.4	2273	1645	1793.2	1543.6
PLEKHA1	1592.6	1368.7	1592.2	2463.8	2118.8	1936.2	1893.4	2284.6	1597.4
MRPL43	1423.5	4536.4	1960.7	1238.5	965.1	1737.8	1475.1	1800.1	1387.4
HRSP12	1702.4	1548.8	1635.5	1041.3	1155.6	1819.8	1658.3	3778.5	2107.1
NUP214	2168.8	1588.6	1648.6	1693.5	2142.1	1573.1	2797.1	1336.6	1488.6
TPMT	1690.8	1404.8	2698.1	1426.2	1545.5	1156.2	1204.2	3550.2	1625.2
KIF9	2207.3	1943.4	1821.6	1447.3	1548.5	2086	2175.9	1393.1	1660.6
PCYOX1	1656.8	1749.6	1620.3	1602.6	1986.9	1792.7	1220.3	2281.8	2366.2
SCAND1	2270.1	1978.6	1915	1387.3	1666.1	1653.6	1656.2	1749.1	1743.1
PRR13	1822.1	1604.7	1629.7	1936.6	1930.2	1875.7	1674.2	1797.7	1628.2
SCAND1	2099.2	1842.8	1809.1	1289	1522.5	1746.7	1792.3	1762.8	1802.5
CAMK2D	1874.7	2126.8	1681.5	2157.6	1077.5	1279	1311	2347.8	1789.1
CNDP2	1649.2	1519.9	1765.9	1688.4	1971.2	1763.3	2208.6	1244.5	1174
PDPK1	1339.5	1614.5	1438.1	1964.6	1420.2	1552.1	1345.9	1889.6	2338.6
DDIT3	1542.1	1163.4	1165.1	1601	1453.5	3669	1232.3	1910.3	1151.2
RIPK4	105.9	904.3	439.6	5885	6111	123.3	523.1	79.4	547
PCYT2	2966	2067.2	1302.3	1044.9	1242.3	1491.6	1192	1822.3	1400.6
BIVM	2025	1787.5	1322.2	1372.2	1728.6	2209.8	1644.3	848.8	1539.1
SLC25A36	1295.7	1290.8	1082.5	1930.1	1568.4	2032.4	1326.9	1739.1	2018.2
METTL7A	3615.9	951.9	1907.1	260.4	699.6	959.7	732.2	4401.7	426.4
TRIM6	1084	875.3	1970.3	2185.7	1965.4	1990.3	1780.2	1042.9	1049.2
IMPA2	2202.5	1347.6	1176.3	929.5	681.4	1802.5	1295.4	2637.2	1172.5
HOOK2	1710.6	1350.8	1516.9	1459.3	1780.7	1227.8	1234.2	1899.9	1032.7
MLEC	1292.3	1432.1	1261.2	1755	1135.9	1178.1	1714.9	1160	2238.8
MAF	315.3	4814.5	2265.8	795.2	565.6	1345.6	1090.3	1473.6	448
OSBPL8	1472	1270.2	1147.3	1925.3	2018.8	1732.6	1395.6	913.6	1139.8
SLC25A36	1652	1361.1	1327.9	1413.8	1420	2038.1	1570.8	819.2	1050.7
SLC37A4	1536.6	1216.7	1595.8	1126.4	1503.4	1524.8	1479.5	1416	1252.4
LAMP2	1655.1	959.3	1206.7	1464.5	1243.5	1349.1	1219.2	1817.1	1568.7
GSTK1	2073.7	1308.6	1494.5	1202.4	1274.1	1464.4	1346.5	1107.8	1115.1
CMBL	1457.6	1455.2	1907.2	1211.6	1463.2	1203.9	808.6	1496.4	1238.4
AFTPH	942.9	1143.8	1376.3	974.7	1118.2	1447.2	1178.3	2379.1	1392.5
PCSK1N	1194	1006.7	1262.8	702.8	1120.1	1010.6	4410.6	656.3	512.2
UGCG	1111.4	1395.5	1752.2	1247.4	2360.4	843.7	1088.7	1262.2	774.2
LACTB2	850.2	1219.6	1282.4	887.8	884.9	1663.7	1556.4	2000.6	1447.6
METTL9	1107.8	1570.3	1423.6	1146.5	972.6	1505.2	985.2	1170.8	1723.5
AFTPH	1281.9	1205.1	1426.6	1370.7	1158.8	1139	1191.7	1296.3	1444.6
SCRN2	2034.6	1198.1	1614.7	634.4	1304.1	1179.6	1154	1464.1	922.3
ENOSF1	1145.2	1302.3	2265.4	1145.7	1308.9	1263.1	746.8	1355.6	923.9
NEDD4L	531	962.8	2363.4	2016.2	2331.4	851.4	917.1	470.6	977.4
NEDD4L	479.5	936.9	2361.1	2002.7	2067.7	815.4	861	550.8	1215.5
C19orf24	1621.2	1004	1347.4	1059.7	1189.4	1253.2	1587.4	910.9	1001.5
NDUFA5	1137.5	1311.7	1427.2	1035.8	1103.3	1288.5	1490	1138.8	1024
NDFIP2	1103.6	1324.9	1366.2	1038.6	1167	1200.2	1091.8	1218.3	1281
CRYZ	1166.3	1521.7	592.9	1520.7	894.4	1017.7	876.8	1259.8	1855.4
NUCB1	1323.3	1091.5	1080	1491.9	1202.2	1030	876.5	994.2	1283.4
EZR	603.2	1187.9	1097	1772.6	1528.8	800.1	1225.9	673.5	1393.3
SETD3	996.5	1159.8	1035.4	1504.2	992.8	895.5	924.2	1197.7	1508.3
STRADB	1083.7	1510.3	1196.3	1002.8	738.7	1079.7	628.9	1449.9	1418.7
TTC38	1319.1	952	991.8	1474.9	1381.5	801.3	1215.9	951	969.4
C11orf54	960.3	1135.1	978.8	950.4	563.9	1761.1	930.3	1512	1232.5
AGPAT2	1331.1	1069.5	861.4	1144.8	1244.1	855.4	1380.9	1221.4	861
PLEKHA1	1704.8	1344.8	1646.4	1238.7	1003.6	800.9	732.4	589.4	901.5
MOAP1	963.2	814.8	913.9	1526.8	1301.1	837.2	975.7	1256.3	1105.5
STRBP	931.3	1251	938.2	1058.6	967.4	1308.9	855.1	1325.2	774.8
SLC35D2	1267	1090.3	868.7	1009.3	993.7	953.2	834.3	1314.5	1021
AMN	1468.5	847.8	1030.3	1055	1232.3	983.2	1675.3	342.4	482.4
AFTPH	966.3	926.3	1082.2	1009.2	879.2	985.1	927.8	944.7	1172.9
MME	2525	567.3	2146.6	380.2	172	779.5	293.2	399.6	1350.6
RDH10	545.6	541.1	497.1	1087.2	701.6	500.8	511.2	3128.2	986.1
ZNRF3	1110.5	1074.1	713.9	784.1	777.2	965	1731.7	403.8	905.9
PPP1R16A	1057.5	867	908.9	973.8	1104.3	772.5	978.4	914.6	785.4
CCDC58	1261.8	1149.5	1274.5	872	571.2	1264.4	487	749.9	617.2
PPFIBP1	1351.5	924.2	1183.8	808.9	1246.1	798.8	988.1	234.1	600.4
CDH6	92.1	742.8	289.9	478.5	463.9	299.8	1354.4	4328.8	57.6
CES2	973.7	736.5	806.4	1105	1330.5	658.5	875.2	935.8	681.3
FBXL5	866.6	1150.4	948.2	685.8	774.3	634.5	1276.5	1007.6	741.7
USP40	911	827.4	1061.1	917.8	954.8	690.1	878.8	759.4	1059.5
AP1G1	701.8	898.8	958.9	691.6	711.3	909.2	679.3	1215.8	1289.2
UQCR10	1008.2	1044.1	905.5	568.6	776.6	1028	678.1	1193.7	843
GCAT	1015.2	969	793	726.8	859.2	713	1080.1	941.2	899.8
APOE	1707.5	611.2	375.7	408.9	1048.9	605.5	692.2	1697.7	750.7
CRAT	860.5	783	743	1045.8	1173.8	635	903	869.5	839.8
KIF13B	1101.7	733.7	660.9	812.3	814.8	1261.9	559.7	908.8	870.5
PPARA	1450.2	777.7	843.6	669.7	774.9	595	561.2	1163.5	784.9
SNX5	617.7	1603.8	733.7	560.5	696.3	515.8	901	1027.8	937.3
PLEKHA5	762.4	724.2	706.9	657	687.5	950.9	911.5	906.6	1095.6
CD46	700.6	789.2	675.6	551.6	495.4	529.8	316.8	1667.2	1385.4
HSBP1L1	1398.5	521	954.7	490.4	793.9	872	391.5	1187.4	497.3
ALDH6A1	869.4	916.5	892.8	698.2	675.8	812	571	1049.3	577.4
EPS8L2	1067.5	852.3	760	547.4	772.9	606.4	589.1	1219.3	616.7
MSRA	687.1	432.1	571	1446.5	1428.1	1043.1	609.3	311.8	379.1
ARID5B	991.4	1248.2	781.1	430.2	521.5	563.3	587.2	1272	501.2
LAMA5	355.7	1139.7	748.3	1616.8	285.2	902.3	1036.3	613	175.1
GGT1	984.3	597.1	772	1129.2	1212.5	556.8	1073.5	275.7	271
GALM	932.4	668.9	845.4	489.1	681.2	799	543.9	1198.7	599.9
MME	1987.1	481	1558.4	260.8	128.2	661.2	244.5	370.2	1014.2
ZBTB20	1445.9	564.8	464.1	564.2	571.1	1252.5	755.3	573.3	468
DSEL	765.3	231	2670.4	530.5	788.3	218	409.6	926.1	102.2
ID4	207.5	388	1349.4	1168	404.8	213.3	1012.2	806.7	1035.1
SLC4A4	312.4	693.8	312.9	1147.8	672.9	366.9	585.5	2041.1	426.7
PAX8	222.8	141.6	1723.4	220.4	2999	214	559.5	314.3	128
ASS1	894.4	706.1	314.7	291	196.7	1316.8	855.2	691.9	1212.6
ECHDC2	958.4	783.3	493.3	838.6	719.6	536.6	486.5	1107.4	524
MST1P2	548.5	706.3	504.6	1182.9	1029.1	596.7	608.6	529.5	555.4
AP1G1	420.5	715.8	656.1	672.9	569.1	511.6	537.6	855.2	1039.1
ARID5B	356	472.5	393.6	727.2	536.8	478.3	485.7	1540.9	880.5
TRIM44	504.8	692	596.8	445.5	613.9	522.6	511.3	819.4	1014.2
APOM	681.4	639	1008.2	351.1	429.2	657.9	516.8	680	422.4
STX3	713.4	456.1	301.3	498.2	550.9	683.5	411.1	565.2	1146.6
ALDH3A2	356.3	514.1	700.9	1118.9	815.1	383.5	335.7	546.9	515
CDH6	45.3	566.7	315.1	385.2	262.5	185.8	1006	2409.7	43.7
HSD17B14	1056.8	408.8	390.3	431	575.4	472.6	225.7	708.8	710.2
SNX29	1094.6	547.9	556.8	469	531.3	445.8	529.8	330.5	363.1
SNX29	1182.7	579.1	592.5	461.7	448.7	376.4	491.1	315.4	385.6
SPP1	1029.5	31.4	162.3	145.5	2430.9	523.3	153.8	37.9	173
ANK3	158.7	549.9	646	1024	1001.9	285.8	360.4	275	194.2
MAF	58.2	1822.5	620.6	431.1	165.6	299.6	514.6	252.5	248.5
ANK3	132.4	463.5	566.1	1072.1	1124.8	317.2	312	193.9	187.7
SLC16A4	426.5	420.9	340.7	555.2	519.4	351.9	226.8	1076.2	447.6
MET	178.8	367.8	440	713.3	395.7	234.2	279.3	592.8	1129.3
EMX2OS	483.4	133.3	53.8	131.8	1278.6	1316.1	405.5	25	483.4
EMX2	440.6	133.7	67.2	143.2	1390.8	954.7	514.5	33.7	542.7
KCNJ15	178.3	1931.1	1136.6	86	171	114.1	289.9	28.2	65.8
SORBS2	63	777.6	366.2	1363.3	532.7	100.2	300	82	124.1
EFHD1	237.3	167.3	99	1197.6	213.2	185.4	760.2	61.6	698
GK	391.6	288.1	340.9	191.2	212.6	408.9	309.5	1201.6	248.7
SLC39A14	175.6	276.4	254.3	443	231.1	280.4	159.4	332.7	1173.3
AGT	77.3	375.7	27.8	205.9	110.1	2200.4	72.6	113.1	120.9
CDH6	45.2	338.4	192.1	252.8	174.1	87.7	555.2	1247.9	30.8
CD24	78.5	98.8	242.1	252.3	236.2	1006.5	784.2	18.3	75

## Sheet: PD_genes
GeneSymbol	Wilms1.mean	Wilms2.mean	Wilms3.mean	Wilms4.mean	Wilms5.mean	Wilms6.mean	Wilms8.mean	Wilms10-M.mean	Wilms10-T.mean
UCHL1	155240	150166	143124	183559	233160	186438	195036	100272	127787
HINT1	89218	101143	86710.5	106079	121507	114290	83853.1	96013.3	103982
ATP5G3	75492.9	79905.6	77724.4	57618.8	81687.4	73258	70576.6	84027.8	76957
CUTA	79714.4	57143	65199.6	40737.6	51085.4	63156.7	46694.3	67955.2	60028.3
S100A13	74316.6	46135.7	66190.8	32370	64467.3	50691.1	49992.2	65796.9	39078.2
CBS	36065.2	61756.9	21476.7	76460.6	59632.1	61315.5	51670.6	37039.8	76674.4
RTN3	73285.3	49491	57429.9	94083.2	75675.2	35287.8	61473.6	7239.3	20256
UQCRH	47568	51599.8	48229.8	46112.4	50501	61480.6	51839.1	57501.1	47601.9
ATPIF1	51937	48906.4	53659.4	38425	54227.7	43851.4	47084.4	60448.9	34025.1
CLTA	50543.3	44936.5	41080.4	45024.1	50555.1	47492.3	39637.1	41950.6	46611.1
UQCRH	42902.2	48657.7	41792	37124.1	43204.6	50583.1	43602	52226.7	40557.6
MDH1	41277.3	42800.2	42955.6	31861.7	41645.5	55939	54154.6	43089.5	45538.4
NDUFB9	44307.3	45026.1	44129.9	33094.3	40795.1	50127.4	43526.3	45461.4	36299.1
KRT18	3175	13665.1	17901.4	79191.2	125802	29080.9	31779	3795.5	23479.3
HINT1	29970.4	33106.2	29044.5	30983.9	35650.6	36699.5	29502.6	33005.1	35149.9
CKB	50160.1	37225.9	39884.2	45659.1	37359.5	18057.5	40331.8	9309	6982.3
NDUFB9	33929.2	34786.7	34566.4	23410.2	27161.4	35809.1	33519.3	31341.2	28520.8
MCM7	24778.4	31825.7	32020.6	24907	23756.9	24140.7	40163.1	24037	30199.3
UQCR10	30430.3	28605.8	28352.9	16880.4	22561.9	26809.5	24257.8	27656.1	22653.3
KRT19	33047.6	14880.7	6344.5	4369.4	5719.1	37289.4	18645	77891.8	27898.4
OCIAD2	17156.7	15469.5	17522.1	26151.4	60592.5	30768.4	24011.6	16322.1	15145.8
ARL3	28088.6	30729.7	27047.7	14696.9	21276	26248	27079.4	27454.7	20043.8
ODC1	11282.8	24579	27607.6	27201.3	19709	21000.2	26395.9	33035.1	21256
TIMM8B	20981.3	20487.5	26384.8	19849.2	25087.7	25376.5	24055.9	17356.9	16490.4
ATP5J	23258	23420.3	25210.1	19273.2	19932	22318	27102.3	15045	17390.4
ATP5I	25367.6	24319.2	28810.9	16766.9	14072.4	19812.5	23188.1	18842.1	19220.8
PHGDH	15796	17211.9	13672.1	26374.5	21121.2	29223.5	30994.4	11258	24499.9
HMGA1	15453.8	16674.5	25346	24093.1	25219.8	21098.3	22845.2	18425.7	18069.5
COX7A2L	17943.2	20560.9	17331.9	21159.3	21462.4	26224.6	16598.7	22420.6	18967.6
SMS	12406.1	19428.7	20332.4	18218.9	12739.5	15879.3	16499.8	32982.2	20758.1
LSM4	19355.5	20647.8	22712.3	17680.7	18025.7	13678.3	20536.3	19740.4	15974.3
KRT18	1265	5614.8	7080.4	37888.7	73095.7	11118.5	14384.8	1673.5	8966.7
NDUFS8	18797.9	17274.3	18279.7	17971.2	13920.8	15497.5	14732.7	12056.6	25167.2
ITM2C	11695	15719.2	10359.6	17367.5	20798.6	23771.4	17674.4	13391.7	21504.1
PRMT1	15096	17473	14716.6	14885.7	16072.7	13501.8	20661.9	18533.9	15835.3
PTPRF	14332.9	10112.4	18099.1	16006.9	19172.2	12626.5	12728.1	28301.6	14589.5
PSMA2	14468	17305.4	16163.2	12516.7	12647.5	19283	19670	15645.5	13654.1
MPST	19057.1	16784.2	12039.2	14281	16457.4	14276.2	14465.8	14097.5	14624.6
ATP5I	17693.3	18034.8	20653.3	9630.5	7674.8	12353.5	14806.3	15156.8	10515
NDUFB10	14939.6	13543.9	15044.6	11411.1	12393.9	15608.3	13276.8	16821	11218.7
KRT18	932	4029.2	5264.7	30192.1	49370	8449	11897.7	1542.9	6986.8
RCN2	15534.7	14517.7	13990.1	10476.4	12707	12307.9	13691	11415.7	12214.5
ALDH7A1	10567.7	16508.2	14671.6	9948	11451.1	13552.3	14803.8	10387.4	11061.3
DSP	1037.5	3418.7	5296.4	48109.5	26228.1	4549.1	14500.4	3090.8	4479.8
ANXA4	15598	11188.2	10555.5	10834.3	12529.1	13592.8	6703.6	15891.9	10915.5
GNG11	14308.5	12182.4	13414.9	5333.3	11307.7	15527.5	11559.2	14415.3	6561.3
PRDX2	11235.5	11037.4	10344.2	10561.1	9343.7	12371.1	8232.2	9758	12592.8
PPA1	8044.2	10742.3	8435.5	9396	6617.6	10957.5	9955.7	15329	11172.5
COX5A	9655.8	9778.2	10273.9	7785.6	8661.7	9205.6	12555.3	12474	9422.1
PPP1R16A	9196	9080.7	9228.2	10742.3	11368.5	8995.2	8461.1	13529.3	8783.1
YWHAE	6215.3	8501.4	7607.7	11149.1	7653	9726.2	6897.2	7976.8	13520.7
BSG	6331.3	8490.6	5980.1	11668.1	9437.6	12764.2	6919.8	5971.3	9299.6
ILF3	7470.7	8844.2	7553.5	9023.4	7886.6	7731.5	8865.5	8572.6	9915.7
BEX2	25164.5	1889.4	718.1	1429.5	3210.7	3012.4	1966.1	383.1	38077
C21orf33	9097.2	8889	10522.4	7725.6	8467.2	7620.9	4686.7	10022.5	6100.9
NAA38	6944.7	6189	5491.6	6465	7591.8	11060.5	10807.6	7618.6	7605.6
CYB5A	13864.3	5037.5	14245.6	3629.3	5619.9	7571.1	4895.6	9937.3	4903.6
NAA38	6766.7	6296.1	5497.4	6986	6166.3	11057.8	10707.6	7410.4	8672.7
TOMM6	9118.2	8959.4	9804.2	6635.4	6221.5	8199.3	7522.4	5650.7	6244
DPY30	7710	8461.8	8699.8	6288.6	7341.1	8516.9	6863.6	8257.8	5397.1
ATIC	9377.3	7889.9	8308.6	6196	6525	7713.9	7249.6	6968.9	6726.1
CLU	4965	4194.3	4902.7	7867.6	4095.2	5335.2	3604.3	29099.7	2466.9
PTGR1	7962.7	9466.5	10735.3	7787.5	7875.4	6586.7	6605.3	5651.9	2005.7
DDR1	4574.1	4875	6383.3	7309.3	13210.6	6678.3	4555.9	9398.4	5968.3
SNRPA	6411.7	8310.2	7116.2	6389.1	5447.5	7799.4	7346.7	5154.4	7764.7
MRPL23	6880.9	6571.4	8707.9	4606	4954	5316	7049.5	9012.9	6859.9
TECR	7212.2	7706.5	6480.3	6295.7	4936.6	6527.9	6309.7	5321.8	6967.2
CETN2	8211.1	6388.5	6776.5	5416.6	6934.8	6186.3	5307.7	6719.8	5470
POLR2H	6930.9	6546.8	7365.7	5962.7	6004.6	5881.6	5910.9	7082.8	5197
SNRPE	5161	6645	6705.3	5301.5	5126.5	7263.3	10451.9	4017.2	5738.2
C21orf59	5803.1	6726.3	6326.9	5448.7	4636.8	6164.6	6820.4	6166.7	5981.1
COX7A2L	6306.9	6991	5777.8	5258.1	5279.3	6482.1	5219.2	6165.5	4777.9
ITM2C	4721.2	5163.7	3359.1	7313.4	11046.9	4870.5	6366.4	3467.2	3681.1
LSM4	5834.1	6457.5	7062.8	5718.2	5641.3	3556.7	6368.8	4561.7	4195.6
COX5A	5120.7	5689	5395.3	4783.1	4340.4	6136.8	5296.1	5238.3	6773.2
RPA3	4916.2	6366.2	8323	3403.1	4023.6	5165.7	7108.8	4792	4452.5
DPM3	8405	6888.2	6134.4	3728.7	3773.6	5333.2	5095.8	4648.5	4436.8
DPM3	8251.4	6646	5959.7	3696.9	3924.6	5202.3	5225.5	4574.8	4338.3
ILF3	5379.1	4563.8	4678.7	5192.3	5469.2	4578.4	6946.1	5596	4938.5
GPS1	5917.3	5302.6	5240.2	5284.5	5563.6	4077.3	5882.2	4438.9	5045
ACP1	4128.7	5294.1	4907.8	4702	4486.8	5901.3	5242.4	4557.9	5644.4
SNRPA	4525.6	6185.7	5212.9	4397.7	3401.4	5786.1	4787.9	3683.4	6148.3
NDUFA5	3642.6	3898.8	4157	4575.5	5426.7	6003.6	6346	5657	3928.1
PCBD1	7788.6	5577.1	3705.5	5019.8	3944.8	5021.3	2637.7	4782.5	4324.6
TM7SF2	6943.9	5989.9	4225.2	1930.6	2625.3	4781.4	1454.5	12429.3	2363.9
UFC1	5195.9	5201.3	5636	4094.7	4637	5269.6	4262.6	4785.1	3566.4
HIPK2	2789	4904.2	7747.7	3418.6	5373	3952.8	3894.1	8466.5	1633.2
SUCLG1	4629.1	4300.8	4437.3	4198	4863	4165.6	5175.2	5382.4	4834.4
SNRPA	4402.1	5773.3	4819.2	4493.3	3625.1	5139.2	4506.6	3409.9	5464.8
HIPK2	2733.7	4858.4	7632.6	3346.2	4997.3	4044.6	3951.3	7796.4	1720.1
CADM1	1406.7	2400.3	741.1	3827.6	6924.2	8105.9	4513	6495.6	5683.6
MRPS33	5150.8	4658	6155.6	3392.4	4017	4426.9	4971.9	4255.4	2852.9
CCNB1IP1	4008.9	3824.7	2814.1	6023.5	4703	6818.5	3891.5	3115.2	4303.7
BEX1	12181.6	998.7	307.1	240.6	538.5	968	1103.8	57.1	22830.7
BSG	4047.4	4857.6	3477.3	4586	4221.7	5048.2	4873.3	3333.2	4534.8
CBX5	2517.2	3928.9	3763.6	4189	3960.1	5072.6	5204.5	2958.8	6087
CISD1	4607.9	3529.8	4433	4172	4354.1	4895	3889.1	3553.4	3636.5
HOXB3	3120.8	4826.8	174.5	3287.6	1649.9	4341	6754.9	6341.8	5835.7
PAFAH1B3	3718.9	4875.6	4726.9	2398.6	3159.3	4635.8	4417.1	3429	4532.4
CBS	2928.8	4316.7	1560.3	6309.2	4514.9	3767.1	4877.5	1942.9	5361.2
PTPN13	4694.4	4457.1	3389.9	3787.8	2096.7	5437.1	3156.8	3181.8	4950.4
ACAA2	2342.3	4164.4	4613.7	3091.6	2573.3	4111.7	5194.5	3842	4723.7
JAG1	802	3413.1	2469.8	15134.8	3384.7	864	1094.3	3330.1	1525.3
TCTEX1D2	3540.4	3398.1	4093.3	2874.6	2140.1	4082.9	3601.2	3956.3	4082.9
SPINT2	790.8	2044.4	1068.4	7543.1	10366.5	2250.7	1912.4	4433.4	1043.3
PTBP3	3167	3158.9	2920.8	4014.4	3766.4	4084.3	3727.8	2545	3927
SMARCD1	3088.5	3504.9	3168.9	3172.5	3070.7	4348.5	3310.6	2689.5	4534.1
SMS	1703.8	3536.7	3572	2675.2	1521.4	2244.7	3290.2	7682.5	4652.4
C11orf49	3554.7	3786.2	3239.7	3579.5	3386	3481.8	3234.1	2453.9	3665.3
DPCD	3240.4	3847.2	3586.7	2696.1	2790.6	3152.4	2903.7	3710.8	2617.1
CKB	1624.4	6106	4404.8	2554.8	1675.3	1546.9	2804.5	5100.9	1571.9
SLC9A3R1	2416.4	4742.7	2376.4	3097.1	1577.6	1412.3	1545.3	6705.2	2957.6
ILF3	2236.6	3389.5	2524.1	4253.3	2928.2	2429.7	2465.5	2219.6	4202.7
HMGA2	1818.9	1851.6	4780.2	2066.6	3013.1	2284	4560.2	3090.7	2889
RTN3	2533.9	3294.4	3408.5	3596.8	2399.7	2495.9	2060.1	2988.3	3274.9
NIPSNAP1	2709.1	2977.3	3133	2651.3	3496.6	2413.1	2296.7	2769.5	2823.2
C7orf55	3281.9	3436.3	3085.7	1847	2131.5	3272.3	2296.9	2997.7	2244.1
YWHAE	1522.4	2300.9	1968.7	2590.7	1894.3	2500.8	1970.1	2592.6	4156.5
C14orf1	3162.9	2411.7	1905.5	1813.6	2481.2	2434.1	1761.1	2203	1812.4
MYO6	1809.5	1427	1547.1	2933.7	1698.7	2148.3	1753.6	2837.4	2607.7
KRT8	1288.7	1466.3	2209.1	2597	3008	2582.1	2093.3	1107.4	1404.2
RASSF7	1410.6	1928.1	2081	2815.9	2464	1507.6	1412.6	1906	2023.5
YWHAE	1093.1	1700.3	1497.8	2057.1	1355.4	1901.8	1923.9	2277.7	3722.9
MYO6	1847.6	1421.3	1532.2	2582.2	1771.6	2140.7	1517.6	2040.4	2282.8
PLEKHA1	1592.6	1368.7	1592.2	2463.8	2118.8	1936.2	1893.4	2284.6	1597.4
SCAND1	2270.1	1978.6	1915	1387.3	1666.1	1653.6	1656.2	1749.1	1743.1
SCAND1	2099.2	1842.8	1809.1	1289	1522.5	1746.7	1792.3	1762.8	1802.5
CBX5	1593.3	1832.3	2423.4	1137.8	1132.5	1474.1	2224.8	1666.6	1532.2
JUP	730.8	852.5	264.1	2570.7	2956.8	1508.8	1368.7	2024.2	1880.7
DNALI1	2037.2	2879	1494.7	960.5	794.7	1726.2	1119.8	1765.6	1141
PRDX2	2084.6	1916.1	1979.4	1059.1	1348.7	1491.5	1411.2	1255.1	1058.9
HIPK2	642.1	1281.1	1970.2	1572.4	1509.5	835.9	1793.9	2071.4	1024.2
SLC37A4	1536.6	1216.7	1595.8	1126.4	1503.4	1524.8	1479.5	1416	1252.4
FLJ37453	1118.9	1935.8	1429.2	1201.3	1187.3	1101	1193.7	1942	1438.6
YWHAE	951.3	1381.1	1235.3	1224.1	990.3	1309.5	1162	1617.1	2085
RTN3	1067.2	1415.6	1379.5	1643.3	1384.5	1262.6	980	1274.7	1380.7
TUBB2B	503	726.2	83.2	414.5	121.3	2558.5	1815.3	1225.4	4138.9
NDUFA5	1137.5	1311.7	1427.2	1035.8	1103.3	1288.5	1490	1138.8	1024
FAM60A	1114	1260.6	696.2	1085.4	1124.4	1543.7	1695.4	679.2	1237.2
MLLT4	836.6	1176.9	1039.8	954.7	1132.1	1396.1	1154.4	1496.3	1186.8
TIMM17B	1282.7	1229	1381.5	906.9	866.7	1372.8	1264.6	890.5	1105.1
PLEKHA1	1704.8	1344.8	1646.4	1238.7	1003.6	800.9	732.4	589.4	901.5
YWHAE	640.2	967.7	866.5	1112.5	781.5	1005.9	1074.2	1276.2	2045.1
DDR1	686.9	687.7	835.4	1647.8	2235.5	824.4	637.3	984.5	1156.7
RTN3	878.9	1139.3	1169.8	1301.8	1017.3	1110.7	824.2	1088.6	1153.9
BCL7A	957.7	1124.7	700.7	864.4	690	1288	1072.2	1764.8	1067.1
ALDH7A1	641.5	1062.3	1095.5	1235	1182.3	945.6	1165.8	799.4	1020.1
FRAS1	834.4	333	323.9	2225	2343.8	1559.7	750.7	241.3	488.6
PLXNB1	781.8	826.2	580.7	1106.5	1201.2	805.6	1157.2	1529.5	871.3
PPP1R16A	1057.5	867	908.9	973.8	1104.3	772.5	978.4	914.6	785.4
HMGA2	648	679.2	1649.8	442.8	716.4	383.2	1463.2	1561	550.9
UQCR10	1008.2	1044.1	905.5	568.6	776.6	1028	678.1	1193.7	843
CADM1	220.3	456.5	169.6	946	1318.3	1546.9	678.1	1041.6	1642.6
PTBP3	872.6	799.3	980.7	830.6	916.4	909	825.3	737.8	1113.3
TRAPPC6A	1180.8	955.4	764.5	917.2	1032.2	803.4	416.2	1298.5	532.9
ID4	207.5	388	1349.4	1168	404.8	213.3	1012.2	806.7	1035.1
FAM60A	306.3	532.6	267.9	732.3	749.6	1011.8	999.9	664.4	1309
PAX8	222.8	141.6	1723.4	220.4	2999	214	559.5	314.3	128
HOXD8	459.3	910.6	1119.2	1033.4	786.2	564.1	694	15.9	717.5
MST1P2	548.5	706.3	504.6	1182.9	1029.1	596.7	608.6	529.5	555.4
EMX2OS	483.4	133.3	53.8	131.8	1278.6	1316.1	405.5	25	483.4
EMX2	440.6	133.7	67.2	143.2	1390.8	954.7	514.5	33.7	542.7
CD24	78.5	98.8	242.1	252.3	236.2	1006.5	784.2	18.3	75
DMKN	163.5	56	43.2	19.3	246.6	30.3	39.6	1253.1	54.1

## Sheet: MG_genes
GeneSymbol	Wilms1.mean	Wilms2.mean	Wilms3.mean	Wilms4.mean	Wilms5.mean	Wilms6.mean	Wilms8.mean	Wilms10-M.mean	Wilms10-T.mean
ANXA2	280782	303188	314898	242906	239045	251814	253814	254620	288504
PTRF	253995	234304	277146	248237	272901	224418	248580	320469	260484
S100A6	292213	263314	294344	215143	233774	200882	230186	277434	187149
COL6A1	222860	246062	152059	254493	198075	248409	243069	208070	243447
ANXA2	154340	166740	178083	179740	149062	155800	170051	138022	172164
FSTL1	82158.3	114794	106135	172231	141452	87594.3	94730.2	93952.9	165120
FN1	86128.9	100595	78715.8	164045	137296	90306.5	126943	104313	147591
DKK3	120729	71643.6	64847.4	105905	129892	94742.2	64670.1	153529	111962
TAGLN	72536.1	71460.8	60580.9	159000	116088	84251.9	98330.3	95250.6	147961
CALD1	68495.7	72224	52618.9	112698	109542	86024.5	77230.7	72627.7	123037
NUPR1	86690.6	91884.1	60372.5	91922.2	101407	100994	59649.7	83562.6	88099.3
COL16A1	82886.5	68298	35116.2	79109.9	63712.8	87629.7	85257.6	73092.3	91382.5
FBLN1	122107	95211	92654.9	44149.7	19882.6	84036.3	40447.7	100758	39118.8
ANXA1	68304.6	54458.6	66238.7	66843.6	71074.3	61105.4	58475.7	80704.3	51618.8
COL6A3	68057.1	47601.1	30790	87733.8	47095.9	90313.1	76485.6	31710	94072
SULF1	26380.7	26601.8	20009.4	97918.6	97661.9	54912.2	49950.7	70614.7	98129.7
DCN	78642	61926.6	16531	45733	30765.2	24330.9	15481.7	220156	37779.1
THY1	104566	24837.9	57385.2	19242.7	23608.5	41536.6	48602.7	82438.3	76510.9
COL5A2	22946.7	48542.9	29934.3	86718.5	78118.5	35666.9	39285.5	33448.3	83959.9
FN1	25033.7	28822.7	19210	111362	71778.9	25107.7	56075.2	33162.9	60065.2
TAGLN	28402.2	32842.4	26486.3	79285.1	50035.9	45528	42322.2	44075.1	72184.8
PRDX4	40398.5	50686.8	47054.5	44830	50374.5	43744.6	45342.5	45656.6	45837.4
THBS2	43782.3	12095.2	31842	69428.4	46794.9	56887.9	27591.4	45079.7	63507.7
S100A10	40207.2	58143	58604.3	47163.6	34032.4	35076.2	27413.4	43970.8	36171.6
FBN1	18515.6	29530.6	23523.6	83270.5	59694.8	27510.2	39948.1	15256.5	49159.1
GSN	63310.2	46218.6	28734.2	49563.4	30182.2	31770.5	22751.5	32644.5	39095
AHNAK	41273.7	24252.8	33202.7	29551.9	30714.8	36075.3	48898.1	44868.8	36755.7
SERPINE2	30656.9	38381.8	31153.6	58493.2	64957.4	15656.1	19036.5	7875.3	38400
COL5A1	16171.8	26666.3	13297	58277	39055.3	27613.5	37855.3	16567.7	61784.7
LGALS3	32056.7	34287.5	34166.4	34026.5	19444.7	36641.9	19074.3	51529	24864.3
COL4A1	3718.9	20282.8	6535.4	68348.2	70074.3	11539.5	25977.6	8273.1	38123.3
DKK3	32207.1	14943.4	13305.3	35395.4	44512.5	18419.2	14690	38588.5	24763.6
COL12A1	33449.6	8584.8	7526.2	14169.7	5830.6	30215.2	17527.4	29088.3	78955.9
COL6A2	23821	23957.3	9396.3	32876.6	12220	24129.2	22071.2	19408.9	42768.8
CXCL12	2390	11881.6	77178.6	31792.6	19070.6	3215.1	16098.7	43587.4	565.8
DKK3	29028.4	14823.7	13440.3	26095.9	25469.9	14694	15626	38071.5	24286.3
PCOLCE	21393.7	27578	28933.6	19368.7	13247.5	19208.1	20463.1	26056.3	24962.8
IGFBP3	2165.2	6497.2	22881.4	34162.6	50603.1	5461	22322.5	18279.8	27949
CALD1	14141.4	15818.3	10457.2	35201.4	22187	13785.9	15745.7	9872.2	43651.7
LOX	23126.6	30593	30021.2	23595.3	12717.7	16834.4	14725.1	6521.9	17462.6
AEBP1	25859.5	13224.9	14939.7	30901.5	19576.2	13985.1	10352.5	16180.6	18128.8
PMP22	17313.9	21729.2	16183.2	16921.7	16768.5	15600.9	12761.8	27913.6	11893.8
PPIC	17360.6	14169.9	12208.9	16818.3	19987	17756.8	17158	16332.8	19417.6
TIMP1	15129.8	15142	16661.2	21954.7	23374.2	11096	20510.9	12453.6	9626.8
VCAN	9122.1	10490.6	5966.9	29939.2	14834.3	16050	19145.1	6843.2	31860.4
IGFBP5	13352.9	4942.2	4879.4	9533.8	26651.3	14767.9	4111.9	43082.4	14614.7
LHFP	19670.4	13117.8	13744.9	14914.1	16535.4	18302.3	12843.9	13453.1	12110.7
CCDC80	12044	10579.4	12889.9	21460.1	17942.1	10036.2	17232.4	12898.9	13341.4
COL5A2	7815	12388	8488.5	22367.8	16145.2	7890.2	8072.4	7888.5	21071.3
CYBRD1	16683.6	10545.3	9129.7	11184.4	11702.8	11074.6	7506.6	20586.8	12676.1
IGFBP4	8476.5	11275.3	8648.5	15513.4	10386.1	8310.6	13993.6	16492.9	12541.6
LAMC1	7570.6	7935.8	8818.5	19052	14320.6	10414.4	11739.8	9115.5	13152.4
PPIC	12200.2	9005.2	8216.4	11788.6	11817.5	12169.1	9804.4	9355.8	12184.9
C1S	12777.4	4564.6	6264.7	13127.9	14056.3	10777.5	6026.8	23764.5	2370.1
LAMA4	1932.3	4925.6	3631.4	21391.2	13104.5	3544.8	3724.4	36502.7	1184
FBLN5	26437.4	7531.5	4415.1	6062.3	4035.9	10002.7	4176.5	13983.8	6814
C1R	7319.6	7042.8	9749.7	7264	9102.7	11999.5	4337.1	23799.1	1958.9
COL5A1	4400	6223.1	3133.4	19732	12147.4	7353.1	9604	3396.9	15001.6
AHNAK	7811.8	7164.5	5083.5	12054.7	9256.6	9711	7968.5	13633.4	7818
MAP1B	4880.9	8331.1	3452.8	8120.5	10733.8	13267.5	6586.7	12636.3	7638.6
LUM	20551.1	4236	657.7	4656.5	10791.2	3515.5	6219.8	7788.9	16495.4
ANXA2	8535.7	9807.5	13409	5854.6	3251.5	5270.6	14479.7	7200.1	6938.5
MMP2	9765.4	6591.2	5064	9583.8	7267.6	11782.3	6381.3	3615.9	12968.5
SLIT3	6732.7	3260	3464.7	24466.6	9848.8	4485.7	4259.9	3258.5	13210
POSTN	1156.2	146.2	80.3	8184.6	5277.5	670.4	2302.3	1617.8	50655.8
THBS2	6831.8	2203.1	5454.7	13454.1	8173.6	9045.7	4958.8	6966.6	12804
LOX	7694.6	8219.5	6131.5	11787	5461.9	7327.1	8106.6	2265.8	10119.6
SERPINF1	9915	14243.5	7169.9	3039.4	5666.6	14170	7411.1	901.3	2267.3
CFH	5499.3	6893.3	10538.5	7252.6	9004.5	3523.5	4163	8715.8	642.1
SRPX	9226.7	5934.7	7420.6	2984.9	6051.8	6177.6	4819.5	5612.8	4008.7
COL6A2	6458.8	6149.5	3538	5800.9	3924.1	6678.8	5077	6980.2	7023.5
MAP1B	3962.9	8190.8	5926.5	6783.6	4646.6	4407.6	7436.6	4735.2	5487
FBLN1	12342.2	7963.5	6606.9	4036	1601.4	6009.5	4441	5468.8	2930.7
FHL1	1941.8	3923.2	2046.4	18833.6	3862.9	1766.1	2593.9	7033.6	9366.5
AEBP1	7197	3901	4156.4	10343.6	6539	3193.4	3494.6	4897.9	5143.3
RBMS3	5287.3	5268.3	5362.2	5407.5	7254.1	4563.1	5097.6	6414.7	4175.4
CPE	2935.2	3794.8	3846.7	13219.7	4017.9	8902.3	7589	596.5	3610.3
PAMR1	7002.8	2640.1	3887.5	759.5	1597.8	9037.9	6981.3	6303.1	5101.2
STOM	4473.2	3620.5	3985.7	6743.7	5797.1	2836.9	2074.6	8757.3	4332.2
FBLN2	12086.7	1710.4	3107	7384.3	3144.3	2141.9	3355.2	1317.1	4758.7
MFAP5	4666.8	3670.3	11814.4	4800.3	1389.1	1553.8	6084.8	1187.3	904.7
FN1	2892.6	2658	2118.7	7391.4	5941.5	2540.8	4339.3	2071.4	3895.2
IGFBP3	454.8	1118.5	3358.4	5586.5	8621.6	819.4	4177	2820.4	4071.1
PTRF	3379.9	1966.3	3018.6	4720	4002.4	1357.4	3381	2060	3180.6
FBLN5	7683.4	2106.1	1257.6	2400.7	1536.7	3188	1343.8	4271.5	2233.5
GPC6	216.6	1380.8	4325.5	4545.5	4540.1	1976.2	2235.4	5374.4	686.6
CFH	3165.8	2986	4364	2033.5	3386.6	1398.2	1374.6	4131	551.2
FMOD	7719.8	439.1	160	2126	1731.3	3643.5	1306	4831.8	1388.3
BGN	830.4	1600.3	1907.2	7227.5	2162	1901.1	3168.3	994	2780.1
IGFBP5	3121.5	1036	1338.7	1272.7	3371.2	2000.1	665.3	7923.6	1814.8
AHNAK	3111.5	1684.6	2002.9	3241.7	2847.2	1708.4	2641.6	1871.2	2569.5
COL12A1	2410	746.2	627.6	1219.5	459.5	2263.2	1410.3	3075.4	9408.5
EPB41L2	1859.2	2179.8	1659.2	3077.5	1919.9	1951.2	1919.7	4295.8	1667.5
LRP1	2442.1	1582.1	1298	3368.7	2401.1	2603.1	2791.8	1462.7	2372
CXCL12	110.8	1407.5	7424.2	2565	1616.3	361.4	3076.5	2985	97.6
STOM	1657.7	1860.8	1415.3	2981.9	2305.7	1085.7	908.6	4599.3	2121.6
RCN3	4616.5	1049.6	1967	2630.8	409.4	1364.4	2862.8	1958.4	556.8
CCDC80	1884.4	1700.4	2038.1	3385.8	2816.8	841.3	2352.3	716.4	1517.6
OLFML2B	2070.3	3106.8	1608.8	2707.2	1225.1	1752.1	1163.3	925.6	2012.6
CYBRD1	2262.4	1842.1	1806.4	1045.4	1455	1802.9	1257.6	3043.6	1410.1
ELN	99.6	198.8	1050.2	8729.8	387.9	225.1	712.3	2810.2	652.5
ELN	30.8	316.7	785	8736.6	352.9	74.3	517.3	3330	665
RBMS3	1158.5	1417.8	1335.5	1715	1860.2	1781.1	1368.9	1812.5	1795.2
OLFML2B	1434.9	2504.5	1169.3	2318.5	938.2	1471.2	1069.5	641.7	1773
RNASE4	1237.9	1140.4	1498	1521.8	1404.8	1175	883.9	1597.9	860.7
COL4A1	225.4	828.3	311.9	2773.6	3205.7	415.5	1329.4	528.7	1226.7
FGF7	1534	461.1	1354.2	507.9	1760.4	911.7	1070.5	2687.7	405.3
LTBP4	495.6	915.6	779.5	821.7	570.8	1532	1299.1	3125.9	294.4
KCTD12	1624.3	2043.4	455.9	584.2	343.9	1114.8	842.7	1380.4	398.5
MGP	8	244	441.1	4499.3	1841.5	107.5	221	1124.2	97
PRRX1	824.9	1254.4	1055.9	1269	502.5	745.8	737.6	980.7	892.7
PLSCR4	1186.4	577	938.7	1652.5	723.1	708.3	498.4	1195.7	611.8
ELN	182	218.7	527.4	4256.7	450.7	351.3	408.1	1067.4	500.8
AHNAK	1464.8	631.6	899.1	937.9	1148.5	862	1030.4	368.6	512.2
IGFBP5	869.5	284.7	391.2	517.8	1174.6	661.7	222.8	2482.7	650.3
SVEP1	1622.3	646.5	643.5	262.4	312.9	828.4	386.4	1603.2	356.5
COL6A1	1007.1	853.9	401.5	813.6	425.7	1071.5	850	291	846.5
PLAC9	806.1	838	1078.9	593.6	411.9	750.7	345.6	1213.3	388
ASPN	868.4	1704.5	433	1554.8	130.5	897.3	336.3	174.9	75.7
NFIA	427.4	608.5	555.1	1484.1	727.3	639.5	491.4	784.8	457.1
MATN2	88.5	492.6	1230	518.9	355.2	292.5	420.7	2085.7	509.5
CFH	449.2	618.5	802.6	1011.4	785.6	238.3	282.6	783.4	119.2
NFIA	336	501.2	474.1	1045.6	389	339.3	465.8	266.6	436.3
ELN	53.1	52.8	231.8	1819.7	132.2	105.2	174.2	584.5	169.5
CFD	1035.9	584.7	218.4	229	36.6	185.1	300	391.7	106.5
NFIB	34.7	35.6	1026.2	28.5	16.4	39.2	462.9	383.9	53.4

## Sheet: LH_genes
GeneSymbol	Wilms1.mean	Wilms2.mean	Wilms3.mean	Wilms4.mean	Wilms5.mean	Wilms6.mean	Wilms8.mean	Wilms10-M.mean	Wilms10-T.mean
LMNA	188901	162199	168016	135498	130258	98483.5	142984	165708	165325
CYR61	161633	175197	148905	158437	165062	89265.3	118412	117689	168928
ATF4	131106	134558	133577	136616	142330	171978	118673	143962	124215
IER2	124383	145266	144638	87352.8	101859	74527	95599.9	107548	69741.6
IGFBP7	56982.8	100571	62067.7	129712	113597	96910.9	118369	134826	127049
CYR61	108295	106728	97143.9	66717.5	64596.9	47564.1	69991.7	73160.2	70380.9
HSPD1	55640.9	69616.8	68921.8	59860.3	71135.2	68979.1	84428.2	89360.5	68303.4
IER2	79359	92786.9	96584.3	49396.6	54461.9	54919.4	70476.3	79977.5	53705.8
HERPUD1	66285.2	63934.6	42435.1	63908.7	65398.5	138258	59550.3	45243.6	54692.8
THBS1	63827.9	60396	40987.8	93459.4	88539.4	21604.3	32744.4	45124.8	126526
CYR61	79997.2	76738	65837.5	70869.2	73942.3	27170.2	46694.9	43570	50956.2
DCN	78642	61926.6	16531	45733	30765.2	24330.9	15481.7	220156	37779.1
LMNA	83351.9	59215.2	62736.5	55275.3	52404.3	34489.5	68334.4	55965.4	50901.1
HSPE1	47320.8	50128.8	51948.4	35133.5	42277	47346.5	51222.6	51875	40894.6
BRD2	41415.6	40390.5	44597.6	40148.7	47924.1	55296.4	42595.7	56768.3	43345.8
PRSS23	33428.8	47992.8	32347.9	53681.7	44965.2	13307.6	20906	37650.1	48605.8
MCL1	39524.7	31126.1	35998.8	40902.6	38315.1	34881	35265.5	30045.7	37540.4
SIK1	48552.9	32380.6	40187.4	55795.2	42894.9	24102	48696.8	6915.2	17159.2
CTGF	22860.2	25195.4	16414.4	96309.2	42966.9	11501.2	19255.2	22840.2	36306.5
SQSTM1	39732.2	23047.2	22068.5	29719.1	43895.6	31996.8	22544.9	48635.2	25913.6
DNAJA1	22580.1	33481.1	30132.4	25424.2	26142.2	26875.7	29015	37512.8	33736.6
KLF2	15726.6	49628.6	33469.7	35315.5	47937.1	15997.5	24046.3	15312.5	20701.2
SLC38A2	19875.3	22510	24530.6	28084.5	17398.3	23231.4	20617.2	50716.3	36670.5
CDKN1A	35895	19619.8	18218.2	34601.7	33999.3	17074.1	15975.1	29614.6	38504.2
HSPA1A	25674.5	24032.4	25466	16765	34608.9	15928	25584.6	34629.4	33830.3
EIF4A3	22379.5	27333.9	22825.5	23786.7	27293.2	25722.9	24106.5	26156.5	27016.5
HSPH1	14510.5	18884	18573.3	15471.3	21127.6	19079	21816.7	22204.2	21507.2
NFKBIA	9949.8	16361.4	21760.1	16128.3	16380.1	32053.7	15743.4	21239.4	17337.8
DNAJA1	14722.7	20042.7	18332	17986	17305.5	15319.5	17232.9	23023.5	19117
DNAJB6	15803.2	22330.5	17915.4	15048.9	18923.2	18831.4	19469	14745.3	16216.1
MRPL18	16248.4	20026.7	20095.8	14592.7	17514.6	17705.1	17293.6	19071.4	16704.4
SFRP1	16674.1	10810.4	9210	6044	10891.1	14420.1	4860.9	82766.9	2125.4
ATF4	15462.3	12970.7	11551.9	18957.6	16569.6	18632.6	17658.2	10495.7	15908.2
SERTAD1	14875.6	11846.2	17874.8	12007.9	14025	12394.7	17286	14077.2	10637
DNAJA1	9812.3	13685.6	11890.2	11400.4	12063.7	14365	14364.5	19325.9	16507
JUNB	13653.4	21253.2	23362.6	13556.1	13492.1	10144.8	7467.1	8601.6	9478.2
SELK	17331.6	12601.1	11502.1	9860.1	11103.2	19524.8	16447.3	11292.9	9297.4
GADD45B	14355.3	16494	8392.7	13310.7	11016.4	16022.5	14855.9	7579	12611.1
EGR1	20344.9	17782.8	21637.2	4638.3	5816.5	9484.8	16978.2	9804.2	5664.2
SGK1	12820.3	21189.9	30047.3	9602.8	7353.8	10630.9	6943.4	5875.5	7577.5
TNC	7760.2	7372	5737.9	18435.5	10220.1	10178.9	15360.2	11155.1	21099
WBP5	11137	10724.9	11223	8582.5	8100.6	11115.3	12707.8	16313.3	12238.3
THBS1	10112.3	9594.8	6283.5	18421.2	16940.1	3659.7	4964.7	7602.3	24217
CYCS	11614.9	11710.3	12592.2	9417.3	8772.9	8471.5	12614.2	10264.4	9705.9
PRSS23	8870.2	11352.9	8342.7	14849.7	12941.4	4556.9	6685.1	11392.3	15038.3
C1S	12777.4	4564.6	6264.7	13127.9	14056.3	10777.5	6026.8	23764.5	2370.1
CACYBP	8164.1	9835.7	9599	7982.6	8369.2	9236.1	13786.1	12161.5	9560
JUN	12324	12286.7	13065.7	9813.4	8702.6	8459.8	12572.3	2901	7220.1
DUSP1	11399.5	12344.5	12456.3	9510.3	6202	3585	5142.7	14631.9	9163.8
CYCS	6332.9	7164	7726.1	8029.5	8736.7	9041.5	11722.1	8571.1	10817.3
LUM	20551.1	4236	657.7	4656.5	10791.2	3515.5	6219.8	7788.9	16495.4
DNAJB6	6168.4	9074.4	7326.3	7525.3	8942.8	8671.1	9069.7	7164.2	8533.5
MOXD1	12651.9	6011.8	12035.9	3531.3	15937	6999.1	2687.3	1965.1	2510.1
CYP1B1	1977	11400.8	6817.8	16798.5	10187.4	2041.2	4538.8	1441.5	7734
HSPA1A	8387	6787.1	6766.8	4708.1	9400.5	3160.8	7773.5	9830.4	5639.8
SFRP1	6980.8	4765.6	4173.4	3502.6	4412.7	4648	1813.9	28980.9	1047.3
DDX3X	6697.3	5630.3	5225	6468.3	5195.7	5549	6628.6	6624.2	9668.8
MAP1LC3B	6167.6	5326.5	4606.7	5937.8	4507.2	5510	4573.1	9004.8	9284.5
DNAJB6	4432	6205.6	5186.5	9183.9	7618.1	4559.4	4220.5	4507.1	7817.8
CACYBP	4813	6120.7	6017.4	4288.6	4509.3	5383.7	8701.4	8247.6	5354.1
CCL2	1783.2	6868.5	7004.3	4542.1	10852.5	10356.9	4475.1	2668.3	2991.4
HSPA1A	6061.2	5192.3	5177.2	4072.8	7915.9	2439.1	6126.4	8031.1	4575.5
SAT1	6363.7	3479.6	3323.4	6887.5	7661	5285	5171.8	6832.6	3492.7
SAT1	6009.3	3400.3	3285.9	6387	7291.6	4989.3	3069.9	6967.3	2704.6
CRYAB	6325.3	1785.5	2244.6	5344.9	4597.6	1620.3	6258.7	14812	1097
MAP1LC3B	3850.9	4147.3	3331.4	7830.4	5349.7	4681.4	3470.4	4599.9	5961.5
ZFP36	9223.9	6177	7688	3116.9	2001.7	3282.1	2338.1	6297.7	3089.2
DDX3X	4434.7	4012.4	3506.7	6017.8	3699.1	3684.6	3799.3	5117.4	7035
DNAJB1	3807.4	3889.7	4200.6	6163.7	6053.5	3102.2	4510.6	4741.2	4740.8
IFRD1	3241.5	4267.7	3762.4	6085.7	3989.5	4425.3	3434.4	4316	6621
BAG3	3472.3	4037.7	3491	5282.4	4266.4	3479.4	5234	4627.7	5362.2
MAP1LC3B	3363.7	3453.4	2902.2	7427.9	4321.1	4504.5	3508.8	3978.8	5646.7
NAMPT	4979.1	4780.7	3475.7	1871.7	1785.8	6599.1	3725.2	4204.3	5641.8
CACYBP	3387.7	4516.8	4554.4	2645.7	2946.2	3108.5	4722.5	4292.8	3086.6
INSIG1	5857.6	4923.1	3187.3	2132.8	2505.5	5022.7	2165.3	2554.9	3761.7
MCL1	3474.9	2842.8	3081.5	5273.8	3968.4	2801.2	3444.2	2238.4	3979.4
PPP1R15A	3981	3194.6	2945.3	2978.1	2413.8	4076.3	2552	4130.3	3380.3
RARRES2	4781.1	5475.3	1423.6	470.6	1133.8	7838.4	4967.5	1009.8	968.9
DNAJB6	2383.1	3849	2976	2416.5	2498.6	2652.8	2968	3264.4	3968.7
IFRD1	2071.5	2675.2	2467.3	3782.3	2340.1	3025.3	2843.7	3151.8	4298.6
TSPYL2	3088.3	2669.8	3223.1	2411	2730.1	3195.2	3588.1	2768.2	2649.7
NAMPT	3064.5	3195.4	2158	1283.5	1296.1	4573.3	2999.1	2992.9	4440.1
CCNL1	2479.1	2757.1	2892.4	2499.8	2123.1	2972.1	2526.2	2882.9	3452.6
DNAJB4	2680.9	3617.1	1414	2371.4	2325.1	1817	2149.5	2658.5	4893.3
DNAJB4	2023	2767.7	1141.2	2157.9	1922.2	1908	2408.8	2634.1	6091.7
BAG3	2391.7	2213.6	2119.4	3530.2	2979.1	1756.9	3253.8	2519.3	2111.1
CDKN1A	2720.5	1786.9	1516.9	3436.7	3409.3	1445.6	1388.6	3477.2	3435.1
GADD45B	2941.2	2954.3	1433.9	2518.1	2654.7	2755.7	2927.2	1435.5	2031.4
CREM	2360.1	2327.7	2679.5	1649.4	1763.6	2845.2	2040.6	2726.3	2111.1
NAMPT	2452.1	2691.8	1974.7	1012.7	927.6	3357.3	1897.1	2480	3515.7
GEM	995.7	1486.3	3290.3	2373.6	1188.1	2484.3	1689.6	4758.9	1635.8
SOCS3	2563.5	2960.7	3328.7	1339.6	1466.2	1336.2	2153.4	2426.9	1519.9
PRSS23	1812.9	2259.5	1864.3	3174.4	2431.9	1095.3	1207.4	2125.9	2850
TSC22D1	1950.4	2082	1843.2	2668.6	2525.2	1615.9	1728.2	1977.2	1905.6
CCNL1	1701.6	1913.9	1972.6	1793.4	1333.4	2109	1444.8	2242.8	2246.2
KLF10	1534.9	1804	1432.5	2403.2	1534.3	1495.6	2524.6	1387.9	2389.9
DDX3X	1183.6	2084.2	2015.9	2479.4	1713.8	1452.4	1605.9	1669.1	2291
SLC38A2	1402.8	1654.3	2023.1	1782.3	1039.4	1654	1287.5	2162	3352.5
NR4A1	3820.7	2589.8	1336.2	1118.1	789.7	1777.4	861.8	2003.6	1837.4
KLF4	1254.5	3374	1931.2	3308.1	1030.1	1282.9	965.5	1561.6	1024.7
ARL4D	2759.7	1970.6	1318.6	1811.4	1011.7	977.2	1249.9	2759.8	1444.5
MAFF	2186.6	1723.1	2186.3	1936.8	1510.5	1514.7	1363.5	1867.3	897.9
HSPD1	996.2	1574.2	1539	1798.7	1380.4	1665.9	1412.7	1788.5	1935.3
BTG2	1563.8	1152	703.6	1935	1654.3	1321.6	945.7	2905.1	1815
ARL4D	2562	1576.9	1117.2	1421.9	779.6	776.2	1253.7	2232.1	1148.2
ATF3	1162.3	2889.6	1358.6	1381.2	883.9	1375.4	1275.3	992	1114.2
BRD2	1126.8	1086.2	1186.8	1999.5	1556.3	1343.6	1499.8	1205.9	1261.4
ICAM1	300.3	2082.7	1820.1	1534.8	1317.6	2047	600.5	1216.2	1258.5
ZFAND2A	1294.8	1279.9	1186	1033.6	1383.4	1691.4	1065.5	1656.8	1380.8
CREM	1093.6	1116.7	1251.7	954.8	1114.2	1750.1	1331.8	1782.9	1419.4
MCL1	1211.2	1217.4	1206.9	1325.9	1113.9	1048.4	1106.2	1517.9	1875
DNAJA4	1231.2	1121.8	652.5	1370.6	1980.3	1462.3	845.1	985.4	1391.3
IRF1	1254	1180.7	663.6	1332.7	1157.7	1918.6	1338.1	837.9	954.1
EGR2	1543.3	1076.4	1249.7	453.7	273.7	1794.7	855.4	135.3	1081.8
TCF21	263.3	1588.5	1572.1	401.3	223.8	430.7	611.6	1747.4	270.8
JUNB	826.5	1169.2	1130.9	1050.4	713.4	492.7	590.6	481.2	532.5
SLC2A3	705.1	657.1	534.3	658.1	648.7	716.5	630.4	1060.1	1098.6
DDX3X	622.5	773.1	617.6	619.6	428.6	411.4	407.2	1150.9	1385.4
NFKBIZ	514.6	1173.4	1272.3	499.5	449.1	306	377.7	490.6	476
HBEGF	298.3	429.3	429.2	798.3	1196.6	340.6	752	336.3	576.7
NR4A3	203	54.9	122.1	79.5	78.8	108.8	78.5	2412.1	130.8

## Sheet: IMM-genes
GeneSymbol	Wilms1.mean	Wilms2.mean	Wilms3.mean	Wilms4.mean	Wilms5.mean	Wilms6.mean	Wilms8.mean	Wilms10-M.mean	Wilms10-T.mean
GPX1	179264	161052	189758	92880.7	124539	145167	108579	204111	114888
COTL1	71919	86170.3	100850	82223.7	116641	79795.3	110572	153585	132050
HLA-C	106294	107247	63003.2	149930	147720	127739	78086.3	99462.1	49529.6
COTL1	62894.8	83435.7	92251.4	67313.3	87961.8	68629.8	89003.3	133230	130995
GRN	110358	81420.5	78702	93172.9	108030	76010.4	65529.3	83148.7	70349.8
ARPC2	84444	80754	81796.9	85874.3	86848.5	78694.2	90309.4	56075	78383.3
HLA-C	73340.8	93205	51772.9	118663	115844	83714.3	57945.8	69873.9	36717.7
ANXA1	68304.6	54458.6	66238.7	66843.6	71074.3	61105.4	58475.7	80704.3	51618.8
HLA-B	63879.9	64880.6	37114.9	112276	105819	60684.1	51834.8	35152	16093.6
ARPC3	50359.2	47439.7	50633.9	43053	58967.4	52597.8	46588.5	53086.3	43919.8
CTSB	48655.4	69549.4	52877.2	52446.2	38756.5	55440	52702.5	35083.8	40164
NPC2	74712.5	39728.8	34743.2	40804.6	61639.2	48734.3	30902.1	68807.5	28166.6
SH3BGRL3	42314.9	46410.8	50291.2	53753.8	40190	35941.6	40151.9	43392.2	60365.6
IER5	42074.9	52887.1	48694.6	35092	34716.4	38221.2	31554.4	65841.1	39334.9
MCL1	39524.7	31126.1	35998.8	40902.6	38315.1	34881	35265.5	30045.7	37540.4
HLA-C	41883.7	37154.8	23791.3	57183.7	57764.5	39384.8	26850.4	14602.7	12354.1
TPM3	29013.4	35074.5	34899.3	29388.7	31727.8	25495.7	33256.3	38759.4	45034.7
TPM3	25154.5	31284	32592.2	37021.6	40899.3	27432.4	33234.8	31977.9	41335.2
SQSTM1	39732.2	23047.2	22068.5	29719.1	43895.6	31996.8	22544.9	48635.2	25913.6
CEBPB	45071.9	27716.3	22237.3	26731.7	23484.6	38242.5	21596.5	30466.1	24540.4
KLF2	15726.6	49628.6	33469.7	35315.5	47937.1	15997.5	24046.3	15312.5	20701.2
METRNL	18720.6	39376.2	37889.5	21728.7	12690.4	27313.4	26730.4	46923	22923.6
HLA-E	32481.6	25937.2	16215.5	46810.2	38753.8	28156.7	25399.8	28764.8	11337.3
HLA-B	30332	28707.3	18696	48067.6	48281.3	26946.9	23817.1	13782.9	7322.8
CMTM6	23003.7	23753.3	25494.2	24616.6	33656.7	27178.3	27885.4	31220.7	26730.5
CDKN1A	35895	19619.8	18218.2	34601.7	33999.3	17074.1	15975.1	29614.6	38504.2
ARPC1B	29312.6	22155.9	29311.2	24744.5	37084.5	17459.7	25729.6	22291.7	21762.1
HLA-B	22684.2	20922.7	13667.5	42764	37279.2	21447.7	20128.3	15673.6	6097.9
S100A4	100220	14651.7	10115.9	3535.1	2159	21683.7	9665	7326.8	26321.9
DAZAP2	20975.3	21927.3	20464.9	18732.7	21025.3	23998.7	20511.2	24930.2	23086.4
HLA-E	25263.3	21213.3	17902.8	33738.2	33862.8	21393	17369.1	10730.9	11408.1
KLF6	24853.8	25122.7	21565.9	20738.6	21521.4	12051.2	20807.6	11805.8	24982.2
IER5	29934	20988.2	25920	21886.3	15402.8	10904.7	46432.4	3457	4754
HSPH1	14510.5	18884	18573.3	15471.3	21127.6	19079	21816.7	22204.2	21507.2
CD44	24700.3	12551.9	21601.8	6505.1	18342.7	14528.6	17741.5	35948.9	16071.1
NFKBIA	9949.8	16361.4	21760.1	16128.3	16380.1	32053.7	15743.4	21239.4	17337.8
CTSB	18581.3	18493.7	14633.9	22904.5	19809.8	20371.6	19972.7	11443.2	16780.4
FCGRT	19074.5	14604.3	12125	17974.5	23165.9	17576.8	10933.1	22796.4	13196.3
PPP1R18	11493.3	15424.5	14098.9	23417.4	18353	15346.4	14568.1	13600.6	23241.1
EZR	8509.4	18466.9	16107	17458.2	19431.6	13000.7	15151.4	20233.2	17130.3
IER3	16117.8	16932.5	15257.5	21418.7	19227.3	16395.7	13672.7	6860.9	15609.8
HLA-A	14216	13470.4	10006.7	17599.2	20844.2	11638.2	14596.5	26117.2	6037.3
RGS10	19684.8	14279.7	12868.2	8220.1	10244.1	18916.4	12097.6	20979.3	12332.5
HLA-C	12086.9	12879.1	9114.2	23699	25721.4	11618.7	14324.9	11808.8	5042.6
JUNB	13653.4	21253.2	23362.6	13556.1	13492.1	10144.8	7467.1	8601.6	9478.2
CAP1	11473.7	12806.2	10036.7	20069	15357.8	9971.8	12178.8	11106.8	17073.3
TPM3	9547.2	13825.5	12255.6	13990.4	12326.9	9252.3	12382.5	18408.9	17267.5
TPM3	9661.2	12600.5	12789.1	14449	14075.5	8955.1	13278.3	14650.4	17488.1
EFHD2	6966.8	13958	20163.7	10548.3	13003.1	9898.4	14579	18406.8	9592.6
GADD45B	14355.3	16494	8392.7	13310.7	11016.4	16022.5	14855.9	7579	12611.1
GRB2	12100.2	12112.1	12443.1	14021.3	13354.6	12070.3	11213.5	11712.3	13656.6
DAB2	18389.1	11634.4	10838.2	12849.6	12727.1	11159.7	8437.7	10713.8	15376.5
SGK1	12820.3	21189.9	30047.3	9602.8	7353.8	10630.9	6943.4	5875.5	7577.5
CEBPD	8431.9	13163.6	16498.2	9800	10443.8	10812.2	5868.3	21742.3	11748.3
TPM3	7852.4	10514.6	9833.9	13222.3	13509	8482.5	10739.6	12237.1	13369.6
HLA-A	7401.1	9374.5	6937.7	17905.6	16599.8	9530.4	12955.4	11718.5	4199.6
HLA-E	11264.7	11233.8	7834.5	19497.7	15878.1	7368.4	11889.1	7584.5	3930.6
MFSD1	11316.8	6567.1	10955.1	9261.2	11000.9	14468.8	10706.5	9848.8	8726.6
MGAT1	11885	8192.1	9434.8	12128.3	13429.3	7923.5	11187.5	8550.4	8248.6
GLRX	10806.8	8750.5	11742.2	5428.8	7401.3	14183.2	9110.8	18676.7	4327.6
SDCBP	10943.8	10971.3	10504.6	10880.2	7944.1	10934.2	7251.2	8024	10232.5
DUSP1	11399.5	12344.5	12456.3	9510.3	6202	3585	5142.7	14631.9	9163.8
SRGN	843.6	5219.7	22881.1	19413.8	21087.5	2839.9	6569	3762.6	409.7
TPM3	7326.5	9531	8883.2	8122.1	7992.1	5687.4	8819.2	12169.1	9610.1
IFI16	9709.1	8016.2	7802.6	5131.4	4515.6	9765.8	4014.8	15356	10452
BID	6973.3	7603.7	9268.4	7015.3	9253.8	8827.3	11813.4	6758.5	5266.6
RILPL2	7680.5	7573.2	6379.3	9349.4	9093.7	7396.9	6606.1	10687.1	7255.9
RAC2	3488.6	5405.8	8693.7	5166.3	23108.2	6822.9	9214	1329.2	4875
KLF6	11016	9471.9	8532.8	6469.8	7301.2	4051.8	8757.3	3886.6	7414
HLA-A	9471.6	8985.5	4570.6	10901	5900.9	8293.7	7576.3	7700.8	1718
FXYD5	9550.1	7081.1	7097.6	6979.8	6590.1	6650.1	8496.2	3874.9	7166.5
CMTM6	5515.6	6567.4	6374.3	7563.6	7963.7	6906.3	7653.8	6173.5	7686.6
BTG1	4701.3	7679.2	10455.4	10077.2	6330.1	6269	5612.8	4375.2	5160.6
GLIPR1	4252.5	4563.9	10573.4	7114.5	6274.2	4858.5	9056.7	7403.9	3691.9
ACTR2	4017	5905.6	5292.5	7404.8	6458.5	6086.6	8661.5	5818.7	7971.6
CTSB	5993.6	6499.5	5620.2	5252	4991.6	7147.8	5749.2	4374.8	4339.1
PLAUR	6241.9	5234.9	6318	3658.5	5509	4444.9	9030.4	4405.4	3926.8
SAT1	6363.7	3479.6	3323.4	6887.5	7661	5285	5171.8	6832.6	3492.7
PNRC1	3744.8	4133.3	4489.5	6272.3	5913.4	6451.8	3757	6437.5	5784.8
RAC2	2805.7	4027.7	6176.6	3933.1	13340.9	4529.1	6305.5	1006.6	3930.1
SAT1	6009.3	3400.3	3285.9	6387	7291.6	4989.3	3069.9	6967.3	2704.6
ZFP36	9223.9	6177	7688	3116.9	2001.7	3282.1	2338.1	6297.7	3089.2
MYO9B	4894.5	4268.3	4161.8	4999.1	5050.4	4069.1	4212	4453.9	5949.9
GNAI2	3441	5024.6	3996.6	6958.4	4625.9	3110.8	4809.6	3520.8	6524.7
DNAJB1	3807.4	3889.7	4200.6	6163.7	6053.5	3102.2	4510.6	4741.2	4740.8
HLA-B	6046.7	3587.2	4630.1	4003.8	5789.1	5256.6	5443.8	4174.9	1619.3
RHOG	4539.3	4350.8	4455.9	4835.4	4538.8	3775.3	3782.1	3373.8	5129.7
ARHGDIB	1646.3	4685.1	7445.5	7156.1	4336.2	2595.7	4032.9	4592.9	2289.8
FAM49B	2427.7	3808.5	3390.4	3401.2	4590.8	4925.5	4865.1	5376.6	5233.8
TPM3	3517.3	4549.5	4369	4841.1	3912.6	3446.7	3532.5	4650.8	4867.8
TACC1	6859.4	3968.8	5123.1	3701.5	4082.1	3600.2	5004.5	2510	2420.7
NAMPT	4979.1	4780.7	3475.7	1871.7	1785.8	6599.1	3725.2	4204.3	5641.8
PYCARD	6562.1	4426.3	4714.9	2780.5	4002	5351.5	2947.5	3014.5	2520.9
CST3	4353.8	4188.9	4005.4	5194.3	3436.2	4552.3	3688.6	2971.3	3427.6
FXYD5	4893.7	4137.7	3954	3175.8	3139.6	3572.7	5447.4	2091.3	3991.4
NINJ1	4217.7	4186.3	4506.3	3807.9	2793.1	3854.6	3714.2	4216.2	2959.5
DPP7	7522.4	2713.4	4128.2	2819.2	2912.1	3350.9	3453.6	4196.7	1812.3
INSIG1	5857.6	4923.1	3187.3	2132.8	2505.5	5022.7	2165.3	2554.9	3761.7
BCL2A1	3335.9	3703.1	3502.9	2468.6	3575.1	4069.8	3224	4428	3628.1
MCL1	3474.9	2842.8	3081.5	5273.8	3968.4	2801.2	3444.2	2238.4	3979.4
RUNX1	4521.2	2823.1	2936.5	2522.9	3022.2	5134	4084.2	1968.2	3978.3
TACC1	3504.5	2930	3122.8	4612.2	3979.8	3889.4	3097.2	2902	2752.5
PPP1R15A	3981	3194.6	2945.3	2978.1	2413.8	4076.3	2552	4130.3	3380.3
GRB2	3546.7	2957	3171.3	4003.1	4538.1	2898.7	2889	2466	2850.5
CELF2	4022.7	1993.3	2387	972	2276.5	5741.4	1692.7	7755.9	1995
IFI16	3405.6	2902.1	3148.9	1751	1636.8	3438.2	2054.2	6496.3	3907.1
GLIPR1	1591.6	2334	4691.1	2942.9	3221	2528.2	5305.9	3859.8	1802.4
SERPINB1	4521.6	1947	2545.2	2262	2882	2981.4	1369.7	6278.1	2658.6
SOD2	2605.7	2614.2	4360.5	1700.9	2654.5	3824.2	2095	4594.6	1766.3
NAMPT	3064.5	3195.4	2158	1283.5	1296.1	4573.3	2999.1	2992.9	4440.1
TPM3	2075.7	3009.7	2810.9	2392.2	1383.5	1749.8	2506	3622.4	3367.2
HCLS1	1766.5	2796.8	4597.5	1767.2	4797.9	3247.7	2153.2	87.3	1567
CDKN1A	2720.5	1786.9	1516.9	3436.7	3409.3	1445.6	1388.6	3477.2	3435.1
GADD45B	2941.2	2954.3	1433.9	2518.1	2654.7	2755.7	2927.2	1435.5	2031.4
LY96	3500.7	2066.8	2513.7	2230	2685.5	3046.7	1357.7	2421.3	777.7
CREM	2360.1	2327.7	2679.5	1649.4	1763.6	2845.2	2040.6	2726.3	2111.1
NAMPT	2452.1	2691.8	1974.7	1012.7	927.6	3357.3	1897.1	2480	3515.7
COTL1	1585.6	1760.9	1914.2	2281.6	2954.7	1434	2567.3	2659.4	2729.8
GLUL	2255.5	2118.7	1762.8	2444.5	1687.9	1967.9	1828	2978.9	2811.3
RNASET2	2651.1	1591.6	2030.4	2865.6	2448.9	1816.7	1287.8	2170.2	1998.9
CTSD	1912.6	1910.4	1659.3	3101.1	2254.8	1794.3	1737.2	1529.9	1818.7
CREG1	1991.7	2112.4	1245	1899.1	3405.9	2268	1265.9	1253.1	1834.2
CASP1	4085.2	893.2	1211.3	230.2	900.9	3234.4	374.6	5717.6	602.5
CYBA	1835.9	1003.1	1680.1	2179.4	2553.2	2655.8	1933.5	1872.3	1226.2
EFHD2	1469.4	2020.8	3418.3	1593.7	1665.5	1220	2601.5	1620.1	1150.4
CD68	2609	1207.2	3754.7	1135.6	1766.2	1305	1570.5	2723.6	524.9
RGS2	1813.6	1810.7	1411.6	584	1464.8	1190.1	1943.8	4407.1	1922.4
NR4A1	3820.7	2589.8	1336.2	1118.1	789.7	1777.4	861.8	2003.6	1837.4
TPP1	2260.7	1508.3	1510.9	1881.5	1931.1	2116.8	616.8	1861.8	2239.5
IFI30	2232.6	2083.4	2517.1	649	1634.2	3453.5	1510.7	1069.2	654.7
KLF4	1254.5	3374	1931.2	3308.1	1030.1	1282.9	965.5	1561.6	1024.7
SH2B3	1553.4	1640.2	1631.6	1800.7	1610.3	1778.2	2005.5	1166.4	2337.1
GPSM3	2326.8	1363.9	1828	2179.1	2657.1	1361.3	2495.1	415.9	761.9
BID	1179.2	1548	1647.6	1812.1	2177	1941.8	2014.6	1578.8	1481.1
FCER1G	1702	1517.3	1785.2	1207.3	1381.7	1196.3	2171.4	1105.7	1509.9
MAF	315.3	4814.5	2265.8	795.2	565.6	1345.6	1090.3	1473.6	448
CEBPB	1953.8	1313.7	1048.8	1969	1550.9	1428.7	1809.6	897	1078.9
RNASET2	1744	1002.5	1287.8	1973.4	2036.3	1022.2	868.2	1454.9	1272.7
ICAM1	300.3	2082.7	1820.1	1534.8	1317.6	2047	600.5	1216.2	1258.5
NEAT1	1523.3	1377.7	954.8	1207.8	1939.4	640.8	729.1	2730.2	1059.4
CNPY3	1436	1646.1	1396.3	1117.2	1068	1504.1	1177.7	983.8	1578.4
WIPF1	2041.6	1348.7	1424.4	1163.8	1165.1	1338.5	1126.1	1092.6	1139.1
CREM	1093.6	1116.7	1251.7	954.8	1114.2	1750.1	1331.8	1782.9	1419.4
MCL1	1211.2	1217.4	1206.9	1325.9	1113.9	1048.4	1106.2	1517.9	1875
CFLAR	2043.5	1838.5	956	1176.4	1107.9	1437.6	984.5	1070.1	980.9
SERPINB1	1915.8	1153.6	1645.5	904.5	1310.7	1633.9	476.3	1611	716.8
DNAJA4	1231.2	1121.8	652.5	1370.6	1980.3	1462.3	845.1	985.4	1391.3
EZR	603.2	1187.9	1097	1772.6	1528.8	800.1	1225.9	673.5	1393.3
NCF2	97.4	470	887.2	2290.4	1502.1	466	1339.7	2582	100.7
C10orf54	2025.2	665.3	1082	964.8	616.6	717.9	601.9	1635.2	1324.6
MXD1	713.6	578.4	630.1	1490.9	1143.9	1467.4	932.1	1474.2	942.8
GRB2	967.6	1087.9	971.8	1278.8	979.2	831	930.8	1049	1153.2
TPM3	884.6	1213.8	1269.4	942.7	869.8	393.1	1171.7	1429.7	958.2
ELF1	1032.7	1053.4	692.2	1260.5	849.9	1172.4	959.4	759.2	1350.1
KCTD12	1624.3	2043.4	455.9	584.2	343.9	1114.8	842.7	1380.4	398.5
LGMN	744.3	987.1	712.2	1347.9	811	301.8	877.8	880.9	1942.3
RAC2	599	680.7	878.1	719.7	2317.1	807.7	1283.6	308	573.3
PREX1	1188.8	1277.1	841.2	531.4	631.8	1415.7	1147.3	215.2	755.5
ARRB2	1073.4	842.7	1176.1	578.6	519.2	922	829.7	941.5	843.4
HLA-DPB1	377.9	606	446.9	26	1613.8	617.4	42.1	1932.2	2042.9
HLA-DRB1	916.2	789.9	901.3	818.6	1129.5	815.8	988	724.8	483.1
OTUD1	1040.8	723.1	575.6	938.2	907.1	954.1	580.7	542.8	875.7
JUNB	826.5	1169.2	1130.9	1050.4	713.4	492.7	590.6	481.2	532.5
CNPY3	770.5	869.5	702	670.1	579.9	743.5	664.7	627.3	1015
CD83	1718.8	468	790.3	267.5	397.7	713.1	331.7	519.1	724
PDE4B	2078.7	313.4	933.5	136.3	235	306.3	505	414.9	945.3
HLA-DPB1	306.4	470	424.4	80.5	1297.2	458.9	156.3	1350.9	1303.2
TNFAIP3	128.6	276.7	469.2	1302.4	1407.4	413.3	449.4	581	605.9
NFKBIZ	514.6	1173.4	1272.3	499.5	449.1	306	377.7	490.6	476
STK4	1060.6	800.2	942	484.9	472.6	503	551.6	348.3	359.6
HBEGF	298.3	429.3	429.2	798.3	1196.6	340.6	752	336.3	576.7
NLRP3	779.4	485.7	629.2	415.4	1035	524.8	630.9	71.3	552
CD36	4843.7	22.9	32.7	13.2	12.8	37	35.2	39.8	55.9
CELF2	807.7	472	515.6	291.8	383.2	710.6	210.6	1132.4	554.6
MAF	58.2	1822.5	620.6	431.1	165.6	299.6	514.6	252.5	248.5
NR4A3	203	54.9	122.1	79.5	78.8	108.8	78.5	2412.1	130.8
CD36	2617.5	18.9	22	11.8	13	23.8	9	28.3	35.1
F13A1	277.5	343.6	17.5	12.8	33.4	1151.2	437.8	84.9	276.9
FGL2	49.4	34.7	132.8	195.1	30.6	22.2	37.4	1551.9	14.5
ADAP2	131.7	143.4	127.8	114.8	207.8	130.5	57.1	1071.1	65.8

## Sheet: EM_genes
GeneSymbol	Means.BarPlot	Wilms1.mean	Wilms2.mean	Wilms3.mean	Wilms4.mean	Wilms5.mean	Wilms6.mean	Wilms8.mean	Wilms10-M.mean	Wilms10-T.mean
COL1A1	BarPlot	114808	193167	134100	273847	226959	190228	181199	117386	243485
TPM2	BarPlot	145854	128755	159280	217931	106624	157717	176327	234534	228010
TPM1	BarPlot	89917.7	112542	102788	144988	145236	124111	146535	113803	144933
FSTL1	BarPlot	82158.3	114794	106135	172231	141452	87594.3	94730.2	93952.9	165120
TPM1	BarPlot	55002.9	76650.4	61053.5	182680	173989	71146.5	101533	76100	152063
CALD1	BarPlot	68495.7	72224	52618.9	112698	109542	86024.5	77230.7	72627.7	123037
COL6A3	BarPlot	68057.1	47601.1	30790	87733.8	47095.9	90313.1	76485.6	31710	94072
CD248	BarPlot	80431.8	41250	48500.7	21625.6	17764.6	42508.9	55148.7	35902.5	130588
COL5A2	BarPlot	22946.7	48542.9	29934.3	86718.5	78118.5	35666.9	39285.5	33448.3	83959.9
TPM2	BarPlot	31332.4	26979.7	35471	48342.7	11973.3	32502.4	47707.3	87439	80225.3
PXDN	BarPlot	25425.3	34408.9	32111.6	70059.4	80292.2	32797.6	38404.3	33444.2	47996.4
NR2F2	BarPlot	27135	40285.5	29501.8	34145.8	36105.7	55535.8	50255.2	45100.5	39254.2
TPM1	BarPlot	21197.5	31181.8	28317.8	38988.3	32293	27173	55524.1	37791.5	38271.1
TPM1	BarPlot	13883.3	25054.8	20309.1	57626.6	45309.2	20543.9	37252.6	15594	41650.2
NR2F2	BarPlot	24767.9	27822.1	25479.5	38209.8	29118.4	29071.4	28491.3	13276.7	26579.6
ISLR	BarPlot	23934.4	32951.7	511	18680.9	34692.4	67668.2	44965.3	2136.3	13740.5
COL6A2	BarPlot	23821	23957.3	9396.3	32876.6	12220	24129.2	22071.2	19408.9	42768.8
CXCL12	BarPlot	2390	11881.6	77178.6	31792.6	19070.6	3215.1	16098.7	43587.4	565.8
PCOLCE	BarPlot	21393.7	27578	28933.6	19368.7	13247.5	19208.1	20463.1	26056.3	24962.8
CDH11	BarPlot	13614.6	19820.9	20243.5	37846.7	29277.1	20420.2	23295	12172.2	24490.7
FLNA	BarPlot	15699.2	16024.2	11621.1	44865.9	21357.9	17275.7	22914.5	13963.6	33170.5
CALD1	BarPlot	14141.4	15818.3	10457.2	35201.4	22187	13785.9	15745.7	9872.2	43651.7
MAGED2	BarPlot	15458	19407.8	16025	20564	20841	12756.8	17787.6	17206.3	22013.7
MEG3	BarPlot	12702.3	11638.8	10046.6	22809.1	21083	13194.2	12876.6	14409.9	40670
TPM1	BarPlot	13141.2	15099.7	13324.2	15082.5	19069.7	19915.6	19552.5	17551.6	24418.1
MEST	BarPlot	1375	37023.9	24557.6	22108.2	22084.3	21886.3	10534.9	7135.8	6573.9
NOTCH2	BarPlot	14175.2	16123.9	16871.3	19925.2	19367	16484.2	16226.2	16543.8	14738.8
CNN3	BarPlot	13461.2	20159.2	12378.8	19327.1	8848	15598	9141.9	33893.4	15043.1
VCAN	BarPlot	9122.1	10490.6	5966.9	29939.2	14834.3	16050	19145.1	6843.2	31860.4
MAGED2	BarPlot	13625.6	15590.4	13953.3	18013.8	18677.4	12609.9	19546.5	13749.9	16113.1
CALU	BarPlot	12456.1	12370.2	9853.4	22144.1	12518.1	10991.2	11543.1	13810.5	20903.2
COL5A2	BarPlot	7815	12388	8488.5	22367.8	16145.2	7890.2	8072.4	7888.5	21071.3
PXDN	BarPlot	4729.3	9900.4	8856.4	12404.5	10382.3	8569.9	12550.1	8192.7	12473.1
SNAI2	BarPlot	8272	10047.8	6312.9	10118.7	6976.5	7990.4	9064.7	5019.1	12517.8
FBN2	BarPlot	14612.6	8160.6	6816.2	3286.6	2477.2	5244.6	3115.8	12084	12538.5
PDGFRA	BarPlot	6408.1	6395.8	5900.5	4742.4	2723.8	4093.1	4360.9	14799.6	6830.7
COL6A2	BarPlot	6458.8	6149.5	3538	5800.9	3924.1	6678.8	5077	6980.2	7023.5
OLFML3	BarPlot	7714.3	6458.2	5172.2	3739.1	4185	7104.9	4256.3	3234.5	9445.5
MYH10	BarPlot	2208.3	3708.7	1733.5	13252.6	7720.6	4219.6	3912.2	2602.4	6630.1
RBP1	BarPlot	734.5	2235.9	2001.4	4038	2375.6	15044.4	4692.7	117.6	947.6
OLFML3	BarPlot	4608.7	3953.7	3072.4	2215	2675.5	4128.6	3238.1	2200.2	5327.3
MEG3	BarPlot	2558.6	2146.3	2105.5	4153.7	4246.1	2244.6	2947.8	2264.4	5429.8
HMGA2	BarPlot	1818.9	1851.6	4780.2	2066.6	3013.1	2284	4560.2	3090.7	2889
LRRC17	BarPlot	136.8	3060.6	1099.9	4541.5	6701.4	2313.3	1071.1	2812	575
PCDH18	BarPlot	1768.3	2240.2	2094.5	3327.6	1139.5	1615.3	1150.3	3457.8	5488.9
MEIS1	BarPlot	3065.2	1280	1782.4	1948.5	2920	3484.9	1543.4	3127.3	2119.3
CXCL12	BarPlot	110.8	1407.5	7424.2	2565	1616.3	361.4	3076.5	2985	97.6
MEIS2	BarPlot	938.9	793.5	1955	1916.8	1699	1068.7	1138.8	2718.8	2259.5
FLRT2	BarPlot	1629.1	1192.8	1517.7	1048	1034.1	1439.7	994.1	1763.5	866.5
EMCN	BarPlot	14.8	54.5	15.2	5936.1	3305.1	368.1	851.6	38.5	115.6
EDNRA	BarPlot	675.2	978.9	845.6	2343.5	1635.1	1117.5	784.9	747.1	1100.7
FLRT2	BarPlot	863.7	651.8	857.2	740.5	860.2	1425.1	792.7	1911.7	1005.4
CDH11	BarPlot	464.4	999.5	754.2	1629.8	477.4	918.2	753.6	759.4	1549.3
HMGA2	BarPlot	648	679.2	1649.8	442.8	716.4	383.2	1463.2	1561	550.9
TPM1	BarPlot	886.1	751.1	1148.2	405.6	672.9	606.2	573.8	1260.1	264.1
PLAC9	BarPlot	806.1	838	1078.9	593.6	411.9	750.7	345.6	1213.3	388
MYH10	BarPlot	207.3	435	202.6	1760.6	748	326.1	391.5	189.8	879
EMCN	BarPlot	13.2	20.2	12.6	2518.2	1530.4	179.8	277.4	16	57.3

## Sheet: ED_genes
GeneSymbol	Wilms1.mean	Wilms2.mean	Wilms3.mean	Wilms4.mean	Wilms5.mean	Wilms6.mean	Wilms8.mean	Wilms10-M.mean	Wilms10-T.mean
ANXA2	280782	303188	314898	242906	239045	251814	253814	254620	288504
S100A6	292213	263314	294344	215143	233774	200882	230186	277434	187149
ITGB1	165514	181077	194646	204705	230382	205360	238547	248806	204564
ANXA2	154340	166740	178083	179740	149062	155800	170051	138022	172164
FN1	86128.9	100595	78715.8	164045	137296	90306.5	126943	104313	147591
COTL1	71919	86170.3	100850	82223.7	116641	79795.3	110572	153585	132050
COTL1	62894.8	83435.7	92251.4	67313.3	87961.8	68629.8	89003.3	133230	130995
RHOC	44175.9	63550.2	71644.4	89680.9	83831	54575.6	63820	68886	89722.5
CAV1	88479.7	76045.9	93815.2	52797.6	40273.3	39288.3	37363.1	59554.3	79163.4
HLA-B	63879.9	64880.6	37114.9	112276	105819	60684.1	51834.8	35152	16093.6
ITGB1	40798.4	48121	50300.5	81191.9	70485.4	49367.2	46045.3	63136.1	95786.5
FN1	25033.7	28822.7	19210	111362	71778.9	25107.7	56075.2	33162.9	60065.2
VAT1	68320	33182.6	35412.9	32359.2	35552.5	48790.1	28787.4	59239.9	47424.5
S100A10	40207.2	58143	58604.3	47163.6	34032.4	35076.2	27413.4	43970.8	36171.6
EMP1	55119.1	43187.9	50168.1	28422.7	29608.3	55355	42281.8	38069.3	34716
PXN	39721.3	35451.1	42477.3	33514.9	52770	41466.7	42741.9	38995.5	31553.6
GSN	63310.2	46218.6	28734.2	49563.4	30182.2	31770.5	22751.5	32644.5	39095
PTTG1IP	24625.9	31297.1	31798.3	41395.4	40863.8	33328.7	30255.5	40136	38085.8
TPM3	29013.4	35074.5	34899.3	29388.7	31727.8	25495.7	33256.3	38759.4	45034.7
TPM3	25154.5	31284	32592.2	37021.6	40899.3	27432.4	33234.8	31977.9	41335.2
MSN	20705.7	26797.6	28290.4	40942.5	36509.8	25210.5	35147.7	35001.9	35621.1
CAV1	40396	35665.9	46248.6	18477.9	14954.5	19327.9	16876.6	34240.8	34511.8
KLF2	15726.6	49628.6	33469.7	35315.5	47937.1	15997.5	24046.3	15312.5	20701.2
PLK2	13197.6	52342.9	30402.4	37247.1	34122.1	18384.9	19507.8	29179	22574.1
HLA-E	32481.6	25937.2	16215.5	46810.2	38753.8	28156.7	25399.8	28764.8	11337.3
ITGB1	16748.8	20983.8	21270.3	39776.9	29207.3	19662.5	19335.6	33759.6	51399.9
HLA-B	30332	28707.3	18696	48067.6	48281.3	26946.9	23817.1	13782.9	7322.8
TM4SF1	1329.8	24655	30443.1	20365.7	20645.8	9716.5	13625.3	101671	1058.9
HLA-B	22684.2	20922.7	13667.5	42764	37279.2	21447.7	20128.3	15673.6	6097.9
S100A16	18575.2	10146.7	23473.4	35530.9	20668.5	17653.8	21454	21070.8	29966.8
PLAT	6983.9	34598.2	16230.5	23420.4	13871.9	21408.2	19022.3	39112.9	19461.2
HLA-E	25263.3	21213.3	17902.8	33738.2	33862.8	21393	17369.1	10730.9	11408.1
TCF4	25792.9	23667	18265.5	15202.4	13045.5	29877.8	22177	7296.9	24795.2
ELK3	15766.6	17207.7	14437.6	15721	20281.4	24382.6	25045.7	22050.3	15920.4
EPAS1	26435.5	13897.9	17132.7	16156.1	8997	24984.9	5937.1	35973.5	15110.9
WARS	10875.8	17572.9	10823	31865.1	16850.6	22105.7	16059.7	13007.9	20591.4
SERPINH1	15880.5	19418	12790.8	25804.6	18861.7	14362	18881.9	10710.3	23023.3
PRCP	20596.9	15272.3	17625.5	15383.7	21248.7	18575.6	17020	19659.2	12595.9
PMP22	17313.9	21729.2	16183.2	16921.7	16768.5	15600.9	12761.8	27913.6	11893.8
FCGRT	19074.5	14604.3	12125	17974.5	23165.9	17576.8	10933.1	22796.4	13196.3
RHOC	10995.4	15499.1	16072.2	23131.3	21340.6	12959.5	16626	14853.4	18293.8
TMEM204	18362.7	15127.9	13963.7	11725.3	21743.2	19001	13246.1	15841.2	16858
IGFBP5	13352.9	4942.2	4879.4	9533.8	26651.3	14767.9	4111.9	43082.4	14614.7
HLA-A	14216	13470.4	10006.7	17599.2	20844.2	11638.2	14596.5	26117.2	6037.3
PXN	12951.8	10645	11544.2	17757	15800.7	13701.2	18762.4	8535.8	14810.7
TGFBR2	13558.5	13996.8	12476	7565.8	13507.8	14398.8	15793.6	14206.1	18347.9
TPM3	9547.2	13825.5	12255.6	13990.4	12326.9	9252.3	12382.5	18408.9	17267.5
TPM3	9661.2	12600.5	12789.1	14449	14075.5	8955.1	13278.3	14650.4	17488.1
NPDC1	9723.8	11336.3	12974.2	19088.2	17253.5	10256	10783.1	13315	10607.9
SGK1	12820.3	21189.9	30047.3	9602.8	7353.8	10630.9	6943.4	5875.5	7577.5
IGFBP4	8476.5	11275.3	8648.5	15513.4	10386.1	8310.6	13993.6	16492.9	12541.6
GNG11	14308.5	12182.4	13414.9	5333.3	11307.7	15527.5	11559.2	14415.3	6561.3
TPM3	7852.4	10514.6	9833.9	13222.3	13509	8482.5	10739.6	12237.1	13369.6
HLA-A	7401.1	9374.5	6937.7	17905.6	16599.8	9530.4	12955.4	11718.5	4199.6
HLA-E	11264.7	11233.8	7834.5	19497.7	15878.1	7368.4	11889.1	7584.5	3930.6
SDCBP	10943.8	10971.3	10504.6	10880.2	7944.1	10934.2	7251.2	8024	10232.5
PPAP2B	4595.1	5839.9	10086.5	3557.9	2912.4	3235.2	6434.4	43359.9	6696.5
CDC37	10238.2	8505.4	8474.1	10720.1	12209.5	6794	11393.2	9235.5	8508
PLXND1	8403.4	6964.9	6272.1	15227.7	15102	6387.1	9515.8	7664.2	7272.7
PODXL	4541.7	3046.7	3146.8	17171.7	19482	4908	16455.7	5243.1	6085.7
TPM3	7326.5	9531	8883.2	8122.1	7992.1	5687.4	8819.2	12169.1	9610.1
IFI16	9709.1	8016.2	7802.6	5131.4	4515.6	9765.8	4014.8	15356	10452
ANXA2	8535.7	9807.5	13409	5854.6	3251.5	5270.6	14479.7	7200.1	6938.5
HLA-A	9471.6	8985.5	4570.6	10901	5900.9	8293.7	7576.3	7700.8	1718
TIMP3	7485.7	2805.1	6438.5	17371.9	3422.9	4189.2	5378.1	5532	11553.6
KIAA0355	5435.1	8247.5	4197	5568.4	7444	7683.8	6913.5	10078.7	7695.3
VAMP5	11758.1	7647.3	8632.4	5140	6058.5	5507.9	3195.3	10829.6	3530.2
IRX3	6068.8	4444.8	5687.9	12809.9	11604.5	2826.3	12703.5	751.4	1382.9
SLC9A3R2	12108.2	3671.4	9580.7	2869.2	6109.4	8131.6	5280.5	1866.8	4940.6
MSN	2747.8	3594.3	3734.2	9699.5	6918.5	4996	5424.7	3668.1	7372.3
ENG	3774.8	6133.4	4790.5	6799.6	6842.1	3567.3	6942	3445.8	5558.6
TFPI	1463.7	3894.4	9817.8	11962.4	9433.7	1716.1	2494.5	6610	433.5
ITGA5	3087.8	4310.7	4457.2	9273.2	7383	4287.2	5523.1	2869.2	5630.4
PTPRM	7603.1	4493.9	5203.8	7155.3	5248.7	4228.8	3429.7	3012.5	6318.1
SEC14L1	4417.6	5717.7	5291.7	5141.4	6034.7	3299.4	4996.9	4797.5	6393.6
HYAL2	5179.3	5123.4	5047.7	3734.4	6004.3	4287.7	5939.7	4826.3	4181.6
CRIP2	1974.9	5622.6	5935.6	7348.3	5001.2	2766	4949.4	2988.3	6180.3
STOM	4473.2	3620.5	3985.7	6743.7	5797.1	2836.9	2074.6	8757.3	4332.2
PDIA5	6206.4	5452.1	4622.7	4850.9	4134.5	4089	6191.7	3015.9	3872.8
GNAI2	3441	5024.6	3996.6	6958.4	4625.9	3110.8	4809.6	3520.8	6524.7
HLA-B	6046.7	3587.2	4630.1	4003.8	5789.1	5256.6	5443.8	4174.9	1619.3
PROCR	4339.2	4593.1	7527.7	3461.3	7090.9	4636.9	3281.7	3254.3	2059
TPM3	3517.3	4549.5	4369	4841.1	3912.6	3446.7	3532.5	4650.8	4867.8
TACC1	6859.4	3968.8	5123.1	3701.5	4082.1	3600.2	5004.5	2510	2420.7
TCF4	5590	4143.3	4104.9	3289.4	2777.5	5564	5098.1	1367	4750.8
FN1	2892.6	2658	2118.7	7391.4	5941.5	2540.8	4339.3	2071.4	3895.2
FKBP1A	3558.8	2746.4	2964.9	4321.8	3320.1	4804.9	3090.3	2760.6	5420.2
UTRN	4134.2	3139	3488.5	2754	3045.2	4272.1	2948.6	4712.7	3987.1
EFNB2	2643.5	2723.6	3136.6	6449.5	2445.9	1750.5	1819.6	5146.8	4928.7
TACC1	3504.5	2930	3122.8	4612.2	3979.8	3889.4	3097.2	2902	2752.5
UACA	2187.1	2919.9	2506.2	4343.8	3686.6	1916.4	3986.8	5333.7	3339.6
ECE1	3519.7	3127.9	1333.2	5028.1	5803.8	2350.9	3127.1	3512	2047.6
IFI16	3405.6	2902.1	3148.9	1751	1636.8	3438.2	2054.2	6496.3	3907.1
WWTR1	3820.5	3220.5	3555.1	2245.7	2494.6	3490.2	4470.3	3234.7	2101
PTTG1IP	2724.8	2864.1	3120.8	3981.8	4560.6	2271.7	2512.4	2859.4	2468.2
RDX	1894.9	2530	2231.3	3140.6	2732.4	2295.3	3023.1	3536.4	4471.2
SERPINB6	2697	3108.8	3055	2814	2317.5	2342.6	2919.1	2707.4	2761.1
DYSF	560.8	2735.8	521.7	5716.9	8033.2	2351.9	2625.3	198	1770.1
LIMCH1	3447.5	773.9	239.4	2224.7	2685.8	1772.9	1166.5	4764.2	6742.6
LRRC32	3405.7	2909.4	1387.8	3114.6	3110.8	3870.9	2155.9	490.4	3314.6
ARHGAP29	2572.2	3512.2	3858.2	3667.6	1833.5	2185.1	1795.6	1404.5	2843.8
TPM3	2075.7	3009.7	2810.9	2392.2	1383.5	1749.8	2506	3622.4	3367.2
IGFBP5	3121.5	1036	1338.7	1272.7	3371.2	2000.1	665.3	7923.6	1814.8
TEK	63.5	4361.7	2312.9	2319.9	6946.1	3150.7	1815.1	579.9	761.7
FKBP1A	2526	2180.8	2533.1	2912.2	1935.3	2817.3	2248.2	1655.4	3497.4
HES1	1644.7	5077.9	1094.4	6545.5	3139.5	840.4	1068.7	1338	1332.1
SERPINB6	2156.1	2491	2459.3	2311.4	1706.4	1879.2	2764.9	2657.9	2683.4
MGST2	935	2035.5	3607.2	2990.1	3718.1	2416.1	1936.6	1358	1382.1
UACA	1866.9	1943.8	1819.8	3728	3421.6	1914	2418	1581.3	1275.5
COTL1	1585.6	1760.9	1914.2	2281.6	2954.7	1434	2567.3	2659.4	2729.8
TSPAN14	2402.9	2247.8	1807.6	1446.6	2483.7	2891.5	2202.6	1049.4	3206.9
SMAGP	2494.3	1845.9	2029.6	2379.8	2041.1	1752.8	2375.8	1679.1	2366.6
STOM	1657.7	1860.8	1415.3	2981.9	2305.7	1085.7	908.6	4599.3	2121.6
IL6ST	1431.1	1696.2	1992.6	2594.6	1438.6	2061	1419.9	3691.6	2386.2
IL6ST	1183.5	1811.5	1640	2280	1788.4	2235.7	1611.6	3346	2363.9
ADCY4	3275.9	3521.1	4136.5	1458.4	1496.7	1123.4	731.3	146.3	1378.3
WWTR1	992	2487.9	1756.5	2493	1521.3	2068.9	1615.9	1696.7	2062.3
F2R	575.7	633.8	2092.4	2828.7	2601.7	680.5	1296.8	3710.6	897.3
NRP2	636.1	1330.9	560.9	1370.9	2313	1875	3279.6	301.2	3183.3
ADAM15	2340.8	1455.5	1369.1	1928.3	2209.5	1427.9	1621.7	1074.4	1000.7
JUP	730.8	852.5	264.1	2570.7	2956.8	1508.8	1368.7	2024.2	1880.7
VAT1	2103.9	1188.8	1307.6	1846.3	1552.6	1625.1	959.5	1565.9	1825.1
TGM2	616.3	571.3	1154.7	2817	3563.9	1150.2	2086.2	1403.8	444.1
SMAGP	1923.4	1300.6	1396.5	1541.3	1434.1	1253.2	1678.5	1065	1395.4
SPTBN1	982.7	1894.3	1081.5	2612	1367.2	863.7	1002.4	1329	1805.6
HES1	1672	3694.5	940.2	2560.4	1238.3	486.8	774.9	649.1	808.8
AFAP1L1	1171.8	1002.6	1463.9	1911.7	1275.5	1276.5	889.8	1563.8	731.6
EMCN	14.8	54.5	15.2	5936.1	3305.1	368.1	851.6	38.5	115.6
APOLD1	805.9	892.8	2323.9	1113.7	1200.6	771.7	939	1294.2	1218
DYSF	260.4	1040.7	235.5	2565.3	3712	715.1	1161.2	83.4	687.1
CLEC14A	683	2885.1	350.5	1841.5	2227.7	11.5	1535	222.8	210.6
SPTBN1	824.9	1181.3	814.7	1785	1043.7	764.3	927.2	847.9	1264.8
IRX3	1069.7	1370.2	1457.5	957.8	392.9	1443.9	1180.5	213.6	1138.2
TPM3	884.6	1213.8	1269.4	942.7	869.8	393.1	1171.7	1429.7	958.2
LUZP1	730.9	760.3	622.5	1777.4	1944.3	715.5	871.6	637.1	1054.2
TSPAN14	1188.1	894.5	708.5	549.9	1212	1778.7	1373.4	426.5	919.2
WWTR1	626.2	1423.7	970.4	940.8	905	900.6	1310	890.8	947.1
FKBP1A	1170	931.4	891.7	782.7	837.1	1200.6	719.4	910	1235.1
EMP1	1744.5	1414.6	1197.1	608.5	836.1	611.9	626.7	792.2	552.8
UACA	551.4	827.7	606.4	1273.6	913.6	674.3	852.7	1481.5	812.5
ARHGEF15	664.2	974.3	836.2	1252.7	792.2	750.2	406.8	355.9	1246.2
IGFBP5	869.5	284.7	391.2	517.8	1174.6	661.7	222.8	2482.7	650.3
TGM2	806.7	624.1	1070.9	747.3	804.3	584.8	975	955.9	464.4
SLC2A3	705.1	657.1	534.3	658.1	648.7	716.5	630.4	1060.1	1098.6
LDB2	712.8	727.1	750.5	364.8	225.9	1036.2	777.1	353.3	1117.3
PLXND1	468.8	421.5	349.4	1535.4	1279.9	363.9	741.6	451.3	392.3
TFPI	260.4	623.9	1035.9	784.6	1151.2	273.4	561.8	928.1	104.5
NEDD9	451	433.9	177.3	991.7	372.9	625.3	459.1	346	1350.8
NRP2	266.1	565.5	257.1	380.9	662.1	538.3	1266.4	112.8	885
FLT1	722.9	170.3	200.9	498.2	269.8	219	149.3	1437.7	1056.1
LIMCH1	540	143.1	25.2	412.3	349.4	288	208.2	1142.2	1567.8
EMCN	13.2	20.2	12.6	2518.2	1530.4	179.8	277.4	16	57.3
ROBO4	181.2	1084.4	658.6	234	387.7	631.7	682.7	214.4	142.1
FLT1	609.7	192.2	202.2	528.5	235.7	139.8	149.9	1179.8	876.4
A2M	296.2	77.7	38.4	132.7	406.9	575.8	1053.3	119.2	406.3
NFIB	34.7	35.6	1026.2	28.5	16.4	39.2	462.9	383.9	53.4
SDPR	82.9	112.3	164.4	137.1	49.9	65.5	65.1	1292.8	68.8

[truncated: 1 more sheets: RI_genes]
